# Supplementary material for: Live-cell single-molecule tracking reveals co-recognition of H3K27me3 and DNA targets polycomb Cbx7-PRC1 to chromatin
Source: eLife. 2016 Oct 10;5:e17667. doi: 10.7554/eLife.17667 (PMC5056789; doi:10.7554/eLife.17667)
Supplement: Figure 1—source data 1. — DOI: http://dx.doi.org/10.7554/eLife.17667.003 [file elife-17667-fig1-data1.xlsx]

## Sheet: Figure 1D
H2A-HaloTag				HaloTag-NLS
Log (Dm)	X-axis	Relative Frequency		Log (Dm)	X-axis	Relative Frequency
-1.87561	-3.4	0.000374392		0.20436	-3.4	0.000958313
-1.63613	-3.2	0.0015		0.22312	-3.2	0.000479157
-1.79713	-3	0.00337		-0.03122	-3	0.000479157
-1.55849	-2.8	0.00337		-1.0113	-2.8	0.00192
-1.49716	-2.6	0.00899		-0.2344	-2.6	0.000479157
-1.90646	-2.4	0.01498		0.198	-2.4	0.00527
-1.15551	-2.2	0.02059		-1.03279	-2.2	0.00383
-0.82931	-2	0.04043		0.11502	-2	0.00623
-1.73901	-1.8	0.08386		-0.33889	-1.8	0.01342
-1.43067	-1.6	0.15762		0.68971	-1.6	0.01485
-0.8814	-1.4	0.16211		0.67782	-1.4	0.04264
-1.51006	-1.2	0.08985		0.07004	-1.2	0.06181
-1.50296	-1	0.06365		0.33536	-1	0.08289
-1.62488	-0.8	0.04792		-0.44107	-0.8	0.08433
0.538	-0.6	0.03257		0.55104	-0.6	0.09296
-1.12525	-0.4	0.04006		0.10116	-0.4	0.09487
-0.73394	-0.2	0.03819		0.38141	-0.2	0.08577
-1.34735	0	0.03482		-0.46684	0	0.08529
-1.37051	0.2	0.05316		0.35836	0.2	0.1035
-0.85882	0.4	0.05616		0.44763	0.4	0.10302
-1.77233	0.6	0.04043		0.0395	0.6	0.07283
-1.41127	0.8	0.00562		-0.15335	0.8	0.03977
-0.74644	1	0.000374392		0.54544	1	0.00192
-1.59508	1.2	0		0.49127	1.2	0.000479157
-2.10764	1.4	0		-0.32295	1.4	0
-1.00635				0.09429
-2.17202				0.5676
-2.32851				-0.01814
-0.99232				0.52268
-2.07647				0.5055
0.3617				0.14659
0.54161				0.87175
-1.47719				0.23742
-1.67388				-0.94661
-2.82889				-2.22094
-0.46042				0.75535
-1.46942				0.52525
-1.75023				-0.53481
0.07036				0.48214
-1.75691				0.78573
-0.54101				0.68669
-1.55205				-0.98832
-1.18062				0.45853
-1.33323				0.51247
-1.89667				0.79034
-1.65801				0.61643
0.10505				0.44989
-2.09436				0.67368
-1.78122				0.77114
-1.52264				0.21242
-1.62461				0.67103
-0.99918				0.27732
-1.63289				0.88044
-1.18595				0.76337
-0.19868				0.49227
-0.47525				0.4999
-1.67038				0.71578
-0.80276				0.75202
-1.82247				0.30202
-1.35047				0.22775
-0.4753				0.06076
-1.43162				0.79181
-1.68329				-1.24067
-2.92358				-0.22302
-1.47072				0.43068
-0.76783				0.23432
-1.6365				0.28037
-1.43254				-0.10289
-0.67807				0.18074
-1.50251				0.45189
-1.35811				-1.16819
-1.97412				0.47717
-0.43516				0.30121
-0.03723				-1.62916
-1.60659				0.31799
-1.50048				-0.54801
-1.5793				0.51026
-1.94768				-0.99324
-1.22944				0.45296
-0.0321				0.60867
-1.49692				0.06504
-1.49386				-0.88415
-1.7494				0.46637
-1.52025				0.40556
-1.47291				0.21028
-1.01125				0.17847
-2.14246				-0.76547
-0.85181				-0.19986
-1.4412				-0.98881
-1.86829				-0.52535
-2.02365				-0.79831
0.62325				-0.51114
-2.52286				-0.47133
-1.43877				0.01253
-0.37999				-0.47723
-1.6599				-0.17294
-2.00811				-0.52548
-2.31483				-0.53746
0.19998				-0.35377
-0.90143				-1.37884
-1.90783				-0.02669
-1.04378				-1.24517
-1.55038				-0.44528
-0.9454				-0.62238
-1.60924				0.18703
-0.85153				-0.02222
-2.22267				-1.21391
-1.58516				0.11984
-1.71733				-1.57203
-1.86904				0.42431
-2.48863				-1.12719
-2.33122				-0.96209
-1.54296				4.80668e-06
-1.60458				-0.71031
-1.33288				-0.4732
-1.27187				-1.01515
0.59208				-0.77815
-1.44684				-0.84758
-1.39341				0.03751
-2.39203				-0.71556
0.28901				-0.28263
-0.48074				-0.38098
-1.39522				0.24959
-2.22667				-0.96584
-2.09408				-0.87471
-1.85197				-1.21914
-1.179				-0.60192
-1.46428				-0.87829
-0.96237				-0.0259
-0.04939				-0.28353
-0.06633				0.32766
-1.1329				-0.72624
-1.47369				-0.6524
-0.28599				-1.20687
-0.90084				-0.17392
0.00149				-0.22353
-1.50936				-0.91248
-0.26735				-0.95622
0.22586				-0.38469
-1.95061				-0.20661
-1.42264				-1.531
0.31076				-0.45997
0.59442				0.30348
-1.56422				0.19674
-1.53005				0.33726
-1.62262				-0.40843
-0.20464				-0.73616
-1.87543				-0.60742
-0.19395				0.34521
0.45467				0.32045
-1.47471				0.31034
-0.30775				-1.21063
-1.17963				0.19316
0.44538				0.11821
0.21343				0.21342
-1.67358				-0.32387
-0.2912				-0.39847
-0.20422				0.79738
-1.37142				-0.5412
-0.0311				0.90809
-1.47513				0.41991
-1.89347				0.82607
0.47743				0.34568
0.04484				-0.72188
0.41317				0.05386
-1.49435				-1.02021
-1.9183				-1.30363
0.51711				-0.5708
-1.64				0.05521
0.4691				-0.71692
-1.75208				0.29269
-1.76169				-1.39957
-2.14256				0.13329
0.44632				-0.98602
-0.8358				0.0549
-1.26224				0.58052
-1.71158				-0.71932
-1.50434				0.6863
-1.42272				0.28295
-1.51782				0.20884
-1.55084				-0.07407
-1.64557				-0.37377
-0.80224				-1.1599
-1.51148				0.26644
-1.46375				0.09601
-1.09456				0.28239
-0.89679				-0.32635
0.47558				-0.82642
-1.81703				0.6524
-1.57375				-0.30495
-2.16084				-0.86554
-0.80921				-0.70448
-1.68714				-0.74337
-0.17562				-0.66649
0.48307				-1.0958
-1.5353				-0.19937
-0.11509				-0.74006
-1.0183				-0.27258
-1.70056				0.62089
-3.19317				-0.90514
-1.11916				-1.2037
-2.19939				-0.80746
-0.95598				-0.03003
-0.94201				0.0228
0.14971				-1.27886
-0.31214				-0.03442
-1.27275				-0.4787
-0.08259				0.44058
-1.55227				-0.92384
-1.75421				0.53124
-0.22323				0.91697
-1.61354				-1.42282
-1.61929				0.25177
-0.58294				0.2651
-1.43831				-1.96307
-0.23537				-1.06813
-0.96351				-1.83962
-1.50893				-0.42345
-1.4749				-1.09183
0.38319				-1.53077
-1.0063				0.05479
0.24425				-1.25618
0.26191				-0.16003
-1.36069				-0.34618
-0.61589				-0.90581
-0.43604				-1.85159
-0.0417				-0.80024
-1.75554				-1.59476
-0.78253				-0.77592
0.42207				-1.16135
0.0502				-0.69871
-2.3092				-0.9053
0.24282				-0.50018
-1.54604				-1.0575
-1.51292				-0.21471
0.17711				0.12317
-1.11578				-0.6495
0.55185				0.54574
-1.14228				-0.20985
0.84138				-0.41713
0.72504				-0.29572
0.48031				0.27869
0.25157				0.26936
-1.32729				0.67624
-1.0356				0.03058
0.28479				-0.83352
-0.21937				-0.62678
-1.77288				0.07452
0.06856				-1.10462
-0.48185				0.05411
0.06326				-1.2217
-0.62827				-0.47587
0.62998				-0.41836
0.00738				-1.26056
0.46522				-0.94909
-0.54135				-0.82219
0.48644				-0.11995
0.53978				-0.87601
-2.31934				-0.4211
-1.72656				-0.33453
-0.18791				-0.03483
-1.61328				-0.98934
0.35779				0.10985
0.22274				0.21245
0.29053				0.34622
-2.41829				-0.69107
-0.18831				-0.68113
0.18816				-0.03657
-1.43638				0.47374
0.43179				-0.27606
-1.6764				-0.05301
0.47953				0.34792
0.08736				0.08684
-1.44664				-1.13869
-1.45887				-0.33712
0.6605				0.26559
-0.16048				0.49386
-0.10968				-0.09122
-0.33026				-0.27429
-0.04649				0.07447
-1.56617				0.24009
0.22345				0.45321
0.61636				0.19088
0.15203				-0.81813
-1.44689				-0.70962
-2.64985				-0.56955
0.00549				-0.64007
-0.12851				-1.36112
-0.70875				-0.40731
-1.52549				0.28828
-1.06574				-0.68386
-0.10452				-0.71045
0.50807				-1.10854
0.49341				-0.64495
-2.39106				-0.55638
0.43379				-0.77463
0.11154				-1.26265
-1.3512				-0.6615
0.2085				-0.84068
-1.25235				-0.80378
0.44954				-0.72606
-1.04506				-0.10866
0.16819				-1.49063
0.02099				-0.26784
-1.38675				-0.54985
-2.60128				-0.29032
0.40432				0.25313
0.4792				0.25158
0.07165				0.21098
-0.52671				0.32768
0.40757				0.03616
-0.64178				0.50525
-0.69228				-2.30713
0.30374				-1.03606
-0.20851				-1.37466
0.08389				0.02771
0.21158				-0.90769
-0.65281				-1.16972
-0.06263				-0.88129
-0.71016				-1.0756
-1.31305				0.26038
0.26949				-1.22624
0.26096				-0.59633
-0.80175				-0.13309
0.39368				-0.35084
-0.25804				-0.00626
-0.37756				-0.6972
-1.99541				0.27273
0.25274				0.09499
-0.02882				-0.86251
0.38009				-2.17077
0.51223				-0.09409
-0.45025				0.56954
0.24421				-0.32387
0.3959				-1.13769
-1.94006				-1.1176
-0.3696				-0.36772
0.32478				-0.2281
-0.21689				-0.44024
-2.59361				-0.6392
-0.16123				-0.11541
-0.43739				-1.26572
-1.27471				-0.20961
0.4661				-1.16032
-0.61062				-0.93013
-2.58106				-1.90759
-0.6023				-0.96137
-1.9775				-0.9353
0.39518				-0.37836
-0.02301				-0.83029
-0.22507				0.33295
-1.16206				0.35582
-0.74358				0.19816
-0.39745				-0.14979
0.45034				-0.98295
0.17675				0.34207
-0.80067				-1.46015
-0.70625				-0.74954
-0.5812				-0.27448
0.14318				-0.17887
-1.82282				-0.09389
-0.20049				-0.2268
0.44776				-0.63532
0.20169				-1.0722
-0.29348				-0.41375
0.7212				-0.36605
-0.2096				-0.41578
0.69909				-1.19972
0.50336				0.83883
-1.66152				0.23998
-1.60046				0.02444
-1.64974				-0.71624
-1.71297				0.41178
-1.71559				0.44071
-1.02454				-1.726
-2.10909				-0.75262
-1.48151				0.56596
-1.55595				0.50924
-1.60808				-0.77926
-1.11017				-0.35809
-1.82003				0.48378
-0.878				0.21397
-2.06793				-1.20981
-2.19556				-0.54014
-1.6437				-0.07169
-1.29003				-0.70696
-1.80172				-0.00373
-1.85389				-0.46479
-1.84717				-2.86401
-1.86337				-0.09794
-1.39349				0.23383
-1.55919				-0.04631
-1.76841				-0.79443
-1.45149				0.38968
-1.69452				0.83224
-1.56397				0.31164
-1.668				-1.05727
-1.50413				0.22636
-0.41139				0.28908
-0.33309				0.04759
-0.39722				-0.31595
-1.30985				-0.36904
0.64197				-0.70241
-1.80861				0.74646
-1.94362				-1.39417
-1.2267				-0.58088
-1.11323				-0.10099
-2.00902				-0.40648
-1.63762				-0.35355
-0.62407				0.61231
-1.94345				-0.22072
-0.47745				0.7854
-1.65572				-2.04908
0.70134				-0.03572
0.10522				0.05026
-1.39261				0.50285
-0.97687				0.54785
-0.14554				0.46199
-1.22537				-1.321
-1.73043				-0.38173
-0.70656				0.30828
0.09293				-0.18642
-0.73453				-1.59416
-1.7447				0.03609
-0.72672				-0.26118
-1.57946				-0.51422
0.54825				0.55187
0.26535				-1.31524
0.27638				0.69658
-1.61245				-1.30155
-1.51003				-1.22548
0.18644				-0.95913
0.08181				-0.39198
0.32987				-1.0418
-0.43917				-0.39443
0.67858				-0.25578
0.2592				-0.91753
0.06289				0.50437
-0.44448				-0.98346
0.7931				0.01193
0.41293				-0.98896
0.4707				-2.0041
-1.70716				-1.14858
-1.15767				-0.67949
0.37523				0.29737
-1.20401				-1.47431
0.46448				-0.55618
0.62976				-1.3017
0.51926				-0.15273
-0.11567				-1.33089
0.71718				-0.74797
-0.39736				-1.46074
-1.52849				-0.59886
0.13517				-0.35962
0.3758				-1.29186
-1.43778				-0.66649
-0.87508				-1.46934
0.17003				0.18728
-0.53902				-1.40692
0.06817				0.54965
0.08537				-2.35144
-0.1339				-1.99254
0.34826				-0.94597
-1.97485				-1.66769
-1.89124				-1.17273
-1.17429				-0.88117
-1.76566				-1.48916
-1.54094				-0.98842
-1.64521				-1.21805
-1.66048				0.56922
-1.51147				-1.4337
-1.9433				-0.51826
-1.38787				-0.96319
-1.32417				-1.48886
-1.56812				-1.4101
-1.67222				-0.79416
-1.72367				-0.13583
-1.40849				-1.11475
-1.48059				-1.15784
-1.37932				-0.97382
-0.19129				-1.01414
-1.59341				-1.15947
-1.22615				-0.49877
-1.62581				-1.51312
-0.99618				-1.2567
-1.52001				0.53137
-1.19226				-0.07512
-0.96886				0.09201
-1.07834				-0.4953
-1.4132				-1.09371
-1.35601				-0.60867
-0.48239				-0.63718
-0.90901				0.19591
-1.39288				0.06272
-1.64266				-1.00867
-1.54777				-0.60516
-1.46416				-0.36326
-1.79554				0.21978
-1.09912				-0.27823
-2.00715				0.0849
-0.88978				-0.57654
-1.55841				-0.28202
-2.11796				-0.04106
-1.15652				0.08859
-0.45982				-0.32053
-1.49738				-0.31459
-1.46197				-0.4779
-2.2441				-0.96388
-1.66776				-1.68561
-1.3823				-0.45364
-1.62466				-0.66829
-1.68708				-0.79745
-2.48561				-0.6636
-1.71438				0.41955
-1.78032				-1.28109
-1.82902				-1.43994
-1.73375				-1.4841
-2.05735				-0.30207
-1.26497				-0.05942
-1.44678				-0.95024
-1.26788				-0.66395
-1.16475				-0.82095
-1.66731				0.55505
-1.65063				-0.34269
-1.67905				-1.22436
-1.16344				-0.44209
-2.28629				-0.51721
-0.40044				-0.29827
-1.38954				0.56757
-1.28313				0.49502
-1.0005				-1.37531
-0.88733				-0.93629
-1.43386				0.12239
-1.50545				0.20037
-1.46929				-0.45144
0.26511				-1.23861
-2.13167				-0.2215
-0.53483				-0.06981
-1.31835				0.57746
-1.62622				-0.11032
-1.72446				-0.67343
-1.86595				0.4946
-1.36661				0.2266
-1.73312				-0.8908
-1.78253				-0.47777
-1.14743				-0.04238
-1.57003				-0.47454
-1.39734				-1.96394
-1.69781				0.39126
-1.98145				-0.44516
-1.65032				0.15593
-0.13704				0.39178
-1.50823				0.07027
-0.92903				-2.35742
-1.57974				0.32526
-1.4654				0.3985
-2.26741				0.49316
-0.06192				-0.79334
-1.3045				-0.04688
-1.26408				0.16132
-0.36069				-0.33655
-0.05173				0.19063
-1.35179				0.11543
-1.46029				-0.11981
-1.56735				-0.31069
0.26972				0.66407
-1.73386				0.10001
-0.33936				-0.21375
-1.79634				0.41705
-1.72592				-0.60024
-2.52314				0.24914
-1.30875				-1.07447
0.30526				0.61888
-1.38792				0.82409
-1.36488				0.44151
-1.30798				-1.41044
-0.84093				-1.09608
-0.28871				-1.20985
-1.71638				-1.25502
-1.23411				-0.90487
-1.6631				-0.46773
-1.40152				0.01084
-1.51731				0.27928
-0.79258				-1.05995
-1.55213				-1.00399
-1.50721				0.114
-1.75223				-0.45808
0.77654				-0.80659
-1.09427				-0.93825
-1.48964				-0.05628
0.37781				-0.24412
-2.17931				-0.30569
-1.38604				-0.4507
-1.82629				-0.5591
-1.80424				-0.34978
-2.04446				0.05231
-0.97235				-0.16579
-1.29623				-0.39367
-2.3966				-0.59303
-1.39472				0.37072
-1.35448				-0.67837
-1.61675				-0.73762
-2.45011				-0.15006
-1.30472				-1.4975
-1.252				-1.70504
-1.35728				0.71768
-1.49499				-0.51918
-1.54962				0.36816
-1.81171				0.24934
-0.48251				-0.04501
-1.96663				-1.3633
-1.47871				-0.68822
-0.82163				0.12653
-1.50038				-0.68881
-1.26016				-0.99676
-1.53126				-0.07855
0.07423				-0.56951
-0.71922				-0.66038
-1.5246				-2.81797
-1.75506				0.21125
-1.57604				-0.2387
-1.45291				-0.84569
-0.42974				-1.47667
-1.6121				-0.55219
-0.39113				-0.60989
-1.47364				-0.2497
-2.02144				0.03363
-0.98803				-1.20148
-1.70725				0.62416
0.37776				-0.37291
0.00361				-0.81724
-1.59076				-0.01562
-0.65871				-0.10655
-1.45212				0.2159
-1.7264				-0.14274
-0.97577				-0.16516
0.60083				-0.58314
-3.16735				0.53361
-1.67608				-1.15597
-1.1282				0.36183
-0.43281				-0.32903
-1.87315				0.29439
-2.01119				-0.00481
-0.71679				-0.45393
0.67337				-0.27876
-1.41871				-0.66119
-2.15968				0.22079
-2.05742				-0.01485
-1.6521				-0.71427
0.09282				0.16159
-0.37529				-0.14296
-0.28727				-0.76045
0.34419				0.14614
-1.59253				-0.07363
-2.05612				0.37935
0.3089				-0.16977
-1.25223				-0.7832
-0.17758				-0.59274
0.33239				-0.65832
-0.19538				-0.50171
-0.48371				-0.78373
-2.2663				0.50621
0.69423				-1.13371
-1.64948				-0.79867
-1.48889				0.5445
-1.49793				0.36393
-1.73712				-0.63985
-1.36874				0.31187
-1.6264				-0.46705
-1.42851				-0.05132
-1.42861				-0.91536
-1.58123				-1.20393
-1.34683				0.36397
-1.44985				-0.46647
-1.21552				-1.23482
-1.76961				-1.13379
-1.54949				-0.49649
-1.6352				-0.51117
-1.88745				-1.47613
-1.35673				-1.19237
-2.50594				-1.79075
-1.85574				-0.09858
-1.77841				-1.18237
-1.83967				-0.39362
-1.22215				-2.355
-1.68264				-0.70767
-1.44906				-1.11141
-1.68036				-1.19767
-1.80969				-1.03739
-1.42238				-1.1484
-1.5197				-1.42386
-1.32117				-1.30245
-0.4571				-1.20739
-0.84159				-1.43556
-1.51673				-2.13495
-1.48603				0.37887
-1.46634				-0.39794
-1.77224				0.21952
-1.57686				-0.24082
-1.96409				-0.20279
-0.96102				-0.8656
-0.46739				-0.30324
-0.66878				-0.62657
-1.44854				0.36196
-0.38693				0.16434
-0.53692				-0.13485
-1.38417				-1.35878
-0.82894				0.35905
-1.84293				-0.99114
-0.94496				-0.62842
-1.05636				-1.3118
-0.62673				-0.62441
-1.73307				-0.53267
-1.16711				-0.04525
-1.33882				-0.25425
-1.27401				0.36634
-1.52052				-1.10356
-0.13755				-0.43986
-1.42191				-0.68888
-0.6895				-0.74456
-1.03863				-0.12812
-0.95817				-1.43414
-2.09206				-0.95992
-1.15022				0.23948
-1.66909				-0.64773
-1.74544				0.46929
-1.0621				-0.58846
-2.2082				0.04708
-1.8993				-0.91465
-1.85899				0.03082
-1.27475				0.01079
-3.21223				0.52526
-1.63319				0.18745
-0.82742				-1.15177
-1.48145				-0.95116
-0.99696				-0.79144
-1.42981				-0.19663
-1.87843				0.18047
-1.64733				-1.2013
-1.75605				-0.85732
-1.97082				-0.85297
-1.5669				0.08901
-0.30618				-0.65379
-0.98772				-0.75156
0.48256				-0.7167
-1.17344				-0.1071
-1.69343				-0.55363
-1.61525				0.05332
-1.53419				0.31106
-1.5363				-1.37643
-0.61091				-1.70177
-1.79087				-1.57809
-1.24452				-0.47339
-0.10516				0.5629
-1.17253				-0.46038
0.30637				-0.35511
-1.74507				-0.31096
-1.58829				0.23997
-1.43124				-0.60685
-0.81368				0.39475
-1.18583				0.82441
-0.9297				0.37976
-2.65737				-0.87116
0.37483				0.22045
-1.61603				-0.98971
-1.75725				0.0919
-1.02855				-0.14228
-1.52888				-1.46102
-1.63413				-1.09332
-2.07222				-1.21371
-1.36229				-0.35726
-0.88337				-0.48696
0.34679				0.34332
-1.51498				-0.66852
-1.54591				-0.69288
-1.86301				-0.57884
-0.99774				-0.32413
-1.45243				-0.61216
-1.84935				-1.20312
-1.40393				-0.8395
-1.6288				-0.49062
-1.91205				-0.53634
0.06228				0.25907
-0.53477				-1.09647
-1.57696				-1.24032
0.0358				-0.74186
-0.71813				-2.84034
-1.20799				-0.59567
-2.15614				0.14629
-1.46248				-1.01135
0.17817				-0.25242
-1.31637				-0.64881
-1.0658				-0.48545
-1.33222				-1.08095
0.12717				-0.81722
-0.5951				-1.17599
-1.5911				0.57268
-2.17372				0.7152
-0.67959				0.42555
-2.23423				-2.43543
-0.16872				-0.43893
0.02932				-0.40406
-1.41279				-0.10587
-0.96066				-0.37053
-0.15851				0.16831
-1.82329				-0.77544
-2.14568				-0.03534
-1.56936				-0.23215
0.35079				-0.18394
-1.76671				-0.98707
-1.11136				0.44823
-0.24493				0.09192
-1.15704				-0.63426
-0.81667				-0.40612
-2.54185				-0.988
0.22389				-1.15629
0.27841				-0.05926
-1.50558				-1.03292
-1.44652				0.11009
-2.60759				-1.24671
-1.77166				-0.10254
-1.2786				0.51285
-1.37898				0.1349
-1.82737				0.04605
-1.5736				-0.78676
-1.75218				-1.18821
-1.48603				-0.48002
-1.54224				0.48515
-1.20391				0.30304
-1.52476				-0.47652
-1.25155				-1.05072
-2.01006				-0.20906
-1.59392				0.42714
-0.40542				0.63464
-2.28856				0.15217
-1.2473				-1.84116
-2.29134				-0.43518
-1.31584				-0.66375
0.23488				-1.32322
-1.73303				-0.21313
-1.41426				-0.53977
-1.20366				-1.6159
-1.44937				-2.39487
-2.27003				-0.23931
-1.97853				0.38767
-1.37774				0.22087
-2.37423				-0.13223
-1.41004				-0.7819
0.41413				-0.09289
-1.49261				-0.86621
-1.41606				-0.98468
-2.27119				-0.32131
-0.22371				-0.77559
0.61104				-1.25236
-2.3369				-1.19291
-1.29143				0.06671
-1.72754				0.14915
-2.47491				-0.85964
-1.63441				-0.16441
-1.44181				-1.25007
-2.2695				-0.90917
-1.39059				0.12789
-0.40637				0.2917
-2.11832				-0.9705
-1.34649				-1.24644
-1.46618				-0.90526
0.11123				-0.74786
0.65041				-0.16441
-1.38103				0.26489
-1.23698				0.34296
0.16813				-0.46037
0.35772				-0.85363
-0.61649				-0.40039
-0.2173				0.53987
-1.2927				-0.72608
-1.6315				-1.22747
-1.48979				-0.91025
-0.92684				-0.50957
-2.05134				0.19555
-1.46978				-0.51676
-1.33154				-0.0169
-1.20008				-0.91756
-1.44368				-0.46832
0.64264				-0.78977
-0.67624				0.45989
-1.24854				0.07645
0.61665				-1.18598
-1.59688				-0.57155
0.44941				0.24584
-1.66546				-1.50634
0.503				-0.65718
0.70674				-1.20815
-1.19016				-0.186
-1.27473				-0.39715
-0.60168				-1.62106
0.26113				-0.94522
-0.97559				-0.62929
-1.68849				-0.15971
0.49932				-0.99789
-1.19221				0.35293
0.46701				-1.33775
-0.97011				-0.03512
-1.9677				-1.08334
-0.06142				-0.04772
-1.7944				-0.32306
-1.50178				-1.22228
-2.07615				-0.01322
-0.83025				0.03473
0.5025				-0.28617
-1.43262				0.23542
0.59484				-0.77359
-2.28333				-0.66077
-0.30689				-0.50843
-1.56927				-1.15962
-0.13598				0.05404
-1.8909				-0.34806
-1.65747				0.24661
0.32273				-0.19271
-1.10236				0.03456
0.40744				-1.30914
-1.81417				0.22925
-0.0744				0.2688
0.66768				-1.29616
0.02237				-0.82074
-1.24073				-0.10869
-1.89357				-0.96793
0.26421				-1.7872
0.64692				-1.56389
-0.96406				-0.67621
0.52345				-1.02844
0.55675				-0.5257
-1.33873				-0.96641
0.38197				-0.29581
-1.78633				-1.25178
-0.19741				-0.96209
-0.86904				-2.51421
0.11546				-1.62837
-1.252				-0.17289
-1.81541				-0.25485
0.30032				-1.04617
-1.50705				-1.12887
-1.96034				-1.25861
-1.84308				0.31308
-1.68503				0.06833
0.22775				-0.75758
-0.60894				0.06261
-1.15642				0.10755
-2.33399				-1.4727
-1.49396				-0.43403
0.52435				-0.68185
-0.24012				-0.10068
-1.34574				0.70031
-1.63898				-1.55164
-1.04034				0.50132
-1.39681				0.25124
-1.79887				-0.53258
-1.67069				0.01523
-0.85523				-1.19168
0.49963				0.21736
-1.79289				-1.77267
-1.37598				-0.06882
-1.6449				-0.88616
-1.81086				-1.67886
-1.57512				-1.3814
-1.59824				-0.21398
-1.56037				-0.57585
-1.46894				-0.65732
-1.57372				-0.72
-1.95292				0.43252
-1.34028				-0.46378
-1.7637				0.60744
-1.57938				-0.17988
-1.49709				0.59912
-1.67532				0.64486
-1.49137				0.63174
-1.29474				-0.56567
-1.77503				0.10852
-1.72222				-1.07286
-1.18142				-1.02175
-1.82031				-0.26761
-1.16856				-0.01779
-1.7923				0.00455
-1.93696				-0.35804
-1.30977				0.33214
-1.44692				-0.78803
-1.34976				-0.19849
-1.49618				-0.58334
-1.83278				-1.03064
-1.23663				0.01731
-1.35317				-0.30999
-1.23559				0.11774
-1.45947				-0.44357
-2.92275				0.09555
-1.74329				-0.96735
-1.60441				-0.16848
-1.55319				-1.552
-1.86425				-1.05314
-1.26075				-0.5142
-1.46166				0.31052
-1.62424				-0.49378
-1.53294				0.02134
-0.63897				-0.63965
-1.45639				-0.95037
-1.6502				-0.73642
-1.36967				-2.19348
-1.47414				-1.01117
-0.35667				-0.05675
-0.99641				-1.07071
-1.15805				-0.85649
-2.03691				-0.77817
-1.77467				0.23184
-0.63895				-0.08041
-1.52623				0.3478
0.62898				-0.51935
-0.16269				-0.67747
-1.36313				-1.41148
-1.22717				-1.70327
-0.67104				-0.76986
0.00415				-1.22673
-1.68483				-0.74697
0.56709				0.80518
-1.76189				-0.94935
-1.46774				-0.18165
-0.63826				0.54557
-1.82947				0.65502
-1.59234				-0.75184
-0.93654				-0.79938
-1.5489				0.21774
0.15929				-1.27433
-0.84644				-0.36575
-1.47255				-0.05666
-1.37318				-0.75741
-0.65268				0.00826
-1.76975				0.64111
-1.60867				-0.98215
-1.69259				-0.86047
-0.69265				0.14156
-1.13824				0.01173
-1.24372				0.31257
-1.53431				-0.48188
0.1017				0.11002
-1.64027				-1.38374
-1.88526				-0.79202
-1.43416				0.34568
-1.65907				-1.1427
-1.51546				-2.76201
-0.96856				-0.15044
-0.45362				-0.10197
-1.3725				-0.41246
0.45199				-0.72673
-1.85952				-0.72043
-1.39055				-0.53611
0.55458				0.18153
-1.42203				-1.12289
-0.37385				-0.42093
0.12069				0.12055
0.36412				0.13192
-1.17638				-0.16469
-1.40842				0.07079
-1.31065				-0.14788
-0.9192				-0.92672
-0.68873				-0.69582
-1.14901				-0.06158
-0.30752				0.06689
-1.10066				-0.63174
-2.04693				-0.80458
0.66322				-1.29191
-1.39089				-1.47922
-1.02285				-1.47224
-1.43805				-0.10127
-1.81627				-1.1309
-0.46371				0.29555
-0.01714				0.66649
-1.52562				-0.46756
-1.10744				0.32004
-1.40206				-1.01051
-1.49877				0.13623
-0.9267				-0.27317
-1.28323				-1.141
-1.70808				-0.6124
-0.29007				0.4349
0.29013				-0.62634
-1.47715				0.71805
-1.53338				-0.82451
-1.3459				-0.24385
0.42761				0.38375
-1.33205				-0.36914
-0.20666				-0.1219
-1.26746				0.61038
-0.88728				-1.00742
-1.67065				0.57818
-1.99091				0.30632
-1.73688				0.18922
0.51171				0.44571
-0.9573				-0.12515
-0.18299				0.50934
-1.54762				-0.76638
0.43027				-0.29922
-1.34182				-0.69851
-2.7702				0.45082
-0.77168				-0.78273
-1.33267				-0.02952
0.51701				0.43597
-1.38294				-0.35211
-1.67207				-1.31381
-0.93164				0.30726
0.67134				0.27416
-1.88494				0.04249
-0.35419				0.1974
0.28594				0.2328
-0.29676				0.27151
-2.64771				-0.73671
0.34323				0.06819
-1.07256				-0.14533
-0.59071				-0.17914
0.29154				-0.41992
0.47203				-0.8594
-0.62872				-0.55042
-1.1241				-0.38207
-1.54291				-0.6157
-0.78062				0.44102
-2.30614				-1.63085
0.2664				-0.30127
0.4458				-0.03421
-0.881				0.32362
-1.92027				-0.83642
-0.77678				0.04989
-1.48159				0.13467
-0.89837				-0.26877
0.34185				-0.36277
-0.59586				-1.11766
0.57249				-1.06964
0.67802				0.62177
-1.37701				-0.4025
-2.05177				-0.50157
0.61906				-0.81319
-1.36971				-0.04757
0.27512				-0.4407
-0.68119				-0.91118
0.44438				-0.44706
-0.42782				0.35445
-1.65989				0.26871
0.22218				-0.9437
-0.33724				-0.24785
0.52534				-0.80161
-1.00255				-0.15522
-1.93287				-1.7092
0.46022				-0.10392
-0.68294				0.11875
0.47197				-0.1348
-1.20421				-0.60851
-1.38473				0.1245
0.31628				-1.70677
0.37252				0.4272
0.03469				-0.10003
-0.93442				-1.17557
0.41186				-0.77783
0.19506				0.37219
-1.07226				-0.41303
0.24657				-0.85867
-1.75592				-0.22508
-1.39945				-1.02391
-0.30631				-1.16448
-0.57412				-0.91139
-0.88887				-0.68194
0.21749				-0.37993
0.15241				-0.37856
-1.61156				-1.05133
0.53778				0.29179
0.56496				-0.72123
0.2365				-0.2374
-1.47896				-0.72791
-0.00128				-0.92034
-1.57385				-0.96465
0.24568				-0.65361
-1.53996				0.2781
0.69009				0.39638
-2.6252				-0.1076
0.71317				-0.47027
-1.92201				-0.62223
-1.87439				-1.38138
-1.06064				-1.34172
-1.32804				-2.20333
0.29443				-1.0286
-0.16348				-1.40169
0.64491				-0.50539
-0.54348				-1.05322
0.48674				-0.56625
0.2025				-0.95427
0.70427				-1.11493
0.44517				-0.79941
-0.92297				-0.83102
0.155				-1.47235
-1.73171				-1.07679
-1.12953				-0.82656
-0.7154				-0.14212
-1.61586				0.49321
-2.0062				-0.51417
-0.24777				-1.18343
-1.24391				-1.94809
-1.25493				-0.50973
0.45015				-1.04743
0.32428				-0.16278
-1.64533				-0.62217
-0.96322				-0.92598
0.23568				-0.54525
-2.04683				-0.51904
-1.57637				-0.98822
-0.12863				-0.66229
-1.56397				-1.03897
0.69166				-0.84323
0.40295				-1.14994
-2.74584				-1.05024
0.34777				0.04815
-0.65889				-1.0381
-2.08135				-1.39879
0.07852				-0.00568
-1.26095				0.20424
-1.46645				-0.09385
-1.50488				-0.23456
-2.01518				-1.28799
-1.30372				-0.34013
-1.38058				0.35289
-0.60754				-1.39101
-1.98414				-0.96858
0.79529				-0.84614
0.11201				-0.43521
-0.12215				-1.42279
-1.38289				-0.06353
-1.63693				0.40203
-1.65621				-0.59265
-1.2715				-0.48076
-0.23901				-0.567
-0.2429				-1.27607
-1.62444				-0.97779
0.61157				-0.80135
-2.37391				-0.41816
-1.09403				-0.88124
0.14747				0.11878
0.24724				-1.29303
-1.92851				-0.74978
0.65465				-1.38833
-0.89378				-0.84984
-2.31973				-0.64227
0.10505				-1.77139
0.17306				-1.94005
0.30086				-0.20361
-1.32304				-0.3129
-1.35033				-1.34261
-1.27504				-0.31268
-0.85622				-1.09077
0.33071				-1.77034
-1.83517				-1.79744
0.22853				-1.14726
0.05033				-0.49418
-0.83871				-1.49823
-0.77846				-0.86017
-0.53725				-1.82943
-0.68182				-0.4606
-1.33872				-1.03788
-1.88282				-0.65062
0.19888				-0.14719
0.10782				-0.80245
-1.43078				-0.48162
-0.17557				-0.67388
0.66322				-1.89133
0.67329				-0.50416
-1.76532				-1.85263
-0.41123				-0.4103
0.25313				-0.87504
-2.20302				-0.4893
0.11007				-0.23657
-1.30072				-0.77174
0.42871				-0.79857
-0.64778				-2.14333
0.47142				-1.38859
0.5598				-0.92964
0.2288				-0.23503
-1.71761				-0.65979
-0.57735				-0.39331
0.36163				-0.34243
0.01867				-1.01158
-0.75609				-0.96541
-0.82955				-0.09283
0.58965				-1.36979
-0.38617				0.32412
-0.08204				-0.57528
-1.06785				-0.45637
-0.03553				0.03937
0.57157				-0.98691
-0.74856				-0.18165
-1.4384				-1.71894
0.55388				-0.95568
-1.36491				-2.30389
0.31704				-0.48227
0.13214				-0.38373
0.43545				-0.94756
-0.43275				-0.4587
-1.03934				-0.70593
0.44324				-0.25649
0.5202				-1.21438
0.10641				-0.80132
-2.50364				-0.39873
0.61853				-0.87626
0.52907				0.45452
0.66591				-1.52211
0.53503				-1.26626
-0.6034				-1.02861
0.50536				0.24307
-1.09901				-0.45831
-0.47959				-1.35199
-0.13946				-1.11716
-1.3247				-0.62299
0.50759				-3.02951
-1.32142				-0.22165
-1.27134				-0.79231
-1.63846				-0.37323
-0.48963				-0.91193
0.28954				-0.44237
-1.29287				-1.29268
0.20977				0.04748
0.47891				-0.11152
-1.22305				-1.16601
-1.39403				-0.25272
-1.65345				-0.14999
-1.75671				-0.4323
-0.34627				-0.23402
-1.39408				-0.54344
-1.48747				-0.39666
-0.20749				0.49425
-0.44713				0.07208
0.47627				0.65844
0.6709				-1.31016
0.22882				-0.55551
-0.42662				-0.63764
-0.93569				-0.25537
-1.65207				-0.99138
-1.00304				-0.12791
-1.68763				-0.60121
-1.59368				-0.87435
-1.60099				-0.62886
-1.726				0.27197
-1.32445				-0.75744
-1.64597				-1.25682
-1.6965				-0.8912
-1.46342				-0.59357
-1.60649				-0.42924
-1.4306				-0.86848
-1.58906				-0.79414
-1.28565				-0.75017
-0.40043				0.14393
-0.84843				-0.87813
-1.15215				-0.13303
-1.36664				-0.99025
-1.00558				-0.30352
-1.05006				-0.476
-0.72435				-1.15343
-1.67384				-0.62717
-1.52953				0.71303
-1.43239				-2.00263
-1.32387				-1.22225
-1.83273				-1.05922
-1.39449				-1.77485
-2.68988				-1.06818
-1.32393				-0.8487
-2.19011				-0.3744
-1.9857				-0.71848
-1.41615				0.5271
-1.4132				-0.88454
-1.09312				-1.06644
-1.33048				0.09918
-2.00979				-0.45841
-0.67922				-0.41485
-1.5616				0.46798
-1.2837				-1.58508
-1.68831				-0.62879
-0.07928				-0.9047
-1.36486				0.63323
-1.52515				0.1474
-1.77888				0.20657
-2.00016				-1.61259
-1.39348				0.36066
-1.48371				0.18343
-1.56338				-0.92376
-1.01385				0.78051
-1.76809				-0.97931
-2.42078				-0.18889
-1.61384				-0.07714
-1.45509				-0.42304
-1.70111				0.5226
-1.5669				0.51134
-1.40028				0.21169
-1.13396				-0.01434
-0.85236				-0.19447
-0.95937				0.33903
-1.21117				-0.39694
-1.47495				-1.27531
-0.12503				0.36815
-0.62685				-1.64285
-1.83222				0.83102
-2.08546				0.6706
-1.26226				0.81113
-1.24974				-0.10111
0.28181				0.63017
-0.9014				0.2136
-2.29162				0.50278
0.31786				0.32766
-1.30208				-0.2763
-0.54984				0.06191
-1.09648				-0.47062
-1.94028				-0.64824
-1.25843				0.3378
-1.43396				0.23676
-1.69229				0.65841
-2.53013				0.00316
-1.73005				0.36441
-1.52568				0.34859
-0.4103				0.37993
-1.52875				0.67103
-1.49175				-0.54737
-0.78288				0.58234
-0.09511				0.4379
-1.35335				-0.33386
0.23151				-0.65971
-1.33821				0.57021
-1.7013				0.49487
-0.30459				-0.5074
-1.03107				0.81314
-1.70756				-0.67929
-2.65042				-0.16575
-0.94952				0.42889
-0.88214				-0.08447
-1.46639				-0.71526
-2.07489				-0.64866
-0.83485				-0.6032
-1.6357				-0.82373
-1.35171				-0.60926
-1.72925				-0.13491
-1.39511				-1.14668
-0.48321				-0.86006
-1.8651				-0.58777
-1.66089				0.89562
0.46925				0.28599
-0.17826				-0.40614
0.42343				-0.73221
-1.54711				-0.84195
-1.85033				-0.2681
-2.65151				-0.25049
-1.30167				-0.57715
-0.59303				-0.51689
-1.55618				-0.64464
-1.40433				0.04643
-1.44205				-0.42612
-1.52416				0.23692
-1.47995				-1.25939
-1.5979				-0.88614
-1.40735				-0.85698
0.5582				-0.64258
-0.53963				-0.44256
0.34272				0.82721
-1.49307				-1.02667
0.6478				-0.22301
0.64454				-0.95069
-1.05408				-1.75538
0.28573				0.19833
-1.49419				-0.88768
-1.22488				-0.45299
0.31676				-0.51173
-1.50155				-0.53325
-1.42856				-0.37589
-1.59551				-0.68978
-0.76102				-0.22209
0.44457				0.1152
-1.61581				-0.55062
-1.25295				0.44876
-1.36122				-0.38123
-1.59583				-0.44227
-1.00262				-0.6041
0.47496				-1.09551
-0.72868				-0.74859
-1.50858				-1.041
-0.3036				-0.38327
0.10234				-0.43965
-1.47304				0.16756
-0.95345				-1.07908
-1.44314				-1.12235
0.22822				-0.61806
-0.73497				-0.76565
-1.4347				0.10373
-0.8694				-0.47974
-0.94268				-0.71698
0.20952				-0.03781
-1.01409				-0.60313
-1.1763				-0.92547
-1.43838				-1.31097
-1.65417				0.38131
0.5954				-0.19457
-0.92169				-0.5594
0.61872				-0.18666
-0.01971				-0.79398
-0.1172				-0.55863
-0.31268				0.15459
0.25582				-0.93239
-0.79941				-1.57693
-1.55875				-0.41242
0.32563				0.10094
0.61317				-1.00715
-0.01237				-0.3119
-1.90536				-0.39856
0.37558				-1.96351
-0.77076				-1.13884
-1.01534				-1.24251
0.82682				-0.85703
0.23213				-1.36294
-0.48253				-1.71925
0.21685				-0.60236
-0.70084				-0.11551
0.66547				-0.14682
-1.72949				-0.59401
-1.78622				-1.33423
-1.66229				-0.68858
-0.71858				-1.42939
-1.46011				-0.96297
-1.65644				-0.04945
-1.48968				-0.79996
-1.65732				-1.49152
-1.00773				-0.39784
-1.48534				-0.6557
-1.31224				-0.43259
-1.28755				-1.08123
-1.07278				-0.45169
-1.90792				-0.71642
-1.60881				-0.75611
-0.75642				-0.60053
-1.14188				-0.93814
-1.70739				-1.32792
-1.63117				-1.35731
-0.32742				-1.30154
-1.59479				-2.10272
-1.55458				0.03601
-1.89343				-1.22051
-1.03823				-0.12087
-1.5543				-0.57164
-1.64102				0.63363
-1.69041				0.10222
0.24906				0.54406
0.40127				-1.44105
0.59657				0.47733
-1.74747				-0.83515
0.12207				-0.21304
-2.16071				-0.04932
-1.52507				0.59879
-0.7102				0.59537
-0.86979				-0.21282
0.16123				-1.31161
-0.29433				-0.3814
0.39301				-1.13078
-1.24787				-0.32578
-1.8441				-0.47569
-1.84698				-1.02956
-1.02478				-0.30386
-1.18435				-0.90212
-1.47528				-1.02952
-1.36503				-0.15927
-0.61498				-0.37859
-1.53038				-0.51647
-0.30981				0.20546
0.43624				-0.18229
0.09087				-0.48291
-1.5075				0.83661
0.43581				0.355
-0.07516				-0.73271
-2.23402				-0.66879
0.29835				-0.97728
-0.45757				-1.39117
0.5659				-0.2651
0.41486				-0.69344
-1.71159				-0.95079
-1.53367				0.5526
-1.50622				-0.4561
-0.33386				-1.54909
-2.46274				0.56114
-1.70396				-0.54008
0.67419				0.13158
-2.00732				0.07953
0.63593				-0.96004
0.17523				-0.63667
-1.5029				-0.08663
0.32093				-0.08468
-1.90039				-0.98954
-1.25027				0.18794
-1.34155				-0.13885
-1.23464				-0.87297
0.26471				0.26373
-1.3886				-0.44439
-0.98783				-2.43034
0.43956				-1.55382
-1.47362				-0.07093
-1.47456				-0.76601
-1.3426				-0.42239
-1.45956				-0.46953
0.17047				-0.98525
-1.12619				0.27039
0.43598				-0.48452
-0.93415				-1.29511
-1.48938				0.10841
-1.37332				-0.51596
-1.46724				-1.68204
-2.43781				-1.22615
-1.51283				-0.36489
-0.12315				-1.35269
-1.71873				-0.5333
-1.60159				-0.70309
-1.28363				-0.82671
-1.61978				-1.04051
-1.7097				0.40522
-1.56956				0.51383
0.57903				-1.88412
-0.05125				0.23509
-1.56833				0.51338
-1.66402				0.30976
-1.32842				0.76692
-1.15812				-1.06193
-1.67053				0.02761
-1.61532				-0.55264
-1.48395				0.71935
-1.95971				0.14394
-0.55475				0.53843
-2.05817				-0.05409
-1.86398				0.61263
-1.5281				0.37954
-1.45335				-0.72249
-1.51227				-0.34613
-1.39635				0.82042
-1.44628				-0.60245
-2.54955				-1.12202
-2.64592				-0.26987
-1.12708				0.16596
-1.52251				0.26463
-2.34234				0.41747
-1.63246				-0.55786
-1.436				0.49725
-0.83228				0.80949
-0.97663				-0.90779
-0.23343				-0.64281
-2.28375				-0.86674
0.20159				-0.57788
-1.52745				0.71004
-1.17608				-3.34398
-1.51908				-0.65493
-1.55568				0.7333
-1.66108				-1.26266
-1.09288				-0.02316
-1.84771				-2.23492
-1.62235				0.37941
-1.56752				0.16397
-1.62511				0.60283
-1.54386				0.85436
-1.41826				-0.82658
-1.69138				0.47263
0.58845				0.26813
-4.56371				0.73475
-1.5324				0.59098
-1.64023				0.86398
-2.0059				-1.10946
-1.89868				0.86645
-1.18127				-0.64966
-2.91242				-0.02724
-1.64095				-0.86632
-2.12041				0.85662
-1.64885				0.29844
-1.67485				0.56013
-0.28055				0.43361
-0.8544				0.13727
-1.64887				-0.02908
-0.17052				-1.60544
-1.48495				0.15746
-0.93616				0.55751
-1.52869				0.38875
-1.65283				0.60438
-1.3722				-0.91259
-1.62389				-0.35255
-1.33264				0.56558
-1.2585				0.70503
-1.37349				0.24492
-2.50144				-1.04651
-1.27477				-0.17528
-1.54274				0.34337
-0.9738				-0.20651
-1.97519				-3.13147
-2.41322				0.32119
-2.90647				0.01033
0.66891				0.64649
-1.08917				0.39185
-1.53984				0.10188
-0.12196				-0.28223
0.41437				-0.14743
-1.64438				0.60989
-1.86668				0.23403
-1.20077				-0.85894
-1.44263				0.34286
0.4295				0.58598
0.23446				0.43472
-2.30659				0.3542
-2.01586				0.30385
-1.59716				-0.32467
-1.03251				0.26072
-0.22121				0.27423
-1.52634				0.44926
-1.76702				-0.27928
-1.15185				-1.08644
-0.28145				0.39648
-1.59494				0.43171
-1.16169				0.76573
-1.54452				0.3547
-0.24576				-1.36209
0.46795				0.15393
-1.73851				-0.83563
-2.79752				0.18701
-1.49104				0.45893
0.48932				0.14878
-1.51227				0.57028
-1.2367				-0.34306
-2.0577				0.40999
-1.63595				0.36351
-1.58402				-1.24374
-1.64822				0.01426
-1.52395				-0.12583
-1.53974				0.29667
-1.39162				0.57013
0.48802				0.8323
-2.25085				0.46668
-0.03308				0.5805
-0.89756				-1.33979
0.22709				-0.19839
-1.65709				0.62924
-0.98782				0.24801
0.18648				-1.11791
-0.20513				-1.20055
0.70269				-1.0446
-1.42439				-1.30331
-0.23866				-0.66259
-1.0944				0.10506
-1.85931				0.47731
-1.81064				0.02571
-1.55061				0.43522
-2.25217				-0.1102
-1.41941				0.06951
-1.57588				0.2095
-1.60524				-1.42564
-1.50647				0.76532
-1.17466				-0.17601
-1.5964				0.88405
-1.9057				-1.12881
-0.98479				0.07217
-1.54581				-2.32913
-1.25687				-0.30332
-0.46772				-1.3656
-1.37757				-0.09371
-1.42344				-0.16058
-1.40984				-0.01095
-1.2575				0.6678
-1.37529				0.61815
-0.6034				0.5988
-0.27271				-0.11938
-1.49728				-0.72531
-1.24652				-0.36454
-1.8763				0.49875
-1.60965				-1.08625
-1.61639				0.21184
-1.14263				0.48119
-0.80294				-0.18444
-1.3031				-1.33654
-1.07274				0.69588
-1.44202				0.31316
-1.57026				0.24611
-1.48294				-0.16404
-1.43233				-0.49396
-1.35553				0.05806
-1.34894				0.1175
-1.09902				0.42866
-0.82908				-1.10777
-0.77785				-0.16047
-1.31871				0.7438
-1.60482				-1.2232
-0.97123				0.69503
-1.37219				0.36502
-1.03916				0.3891
-0.94325				0.4945
-1.06821				-1.365
-1.07186				0.21987
-1.34758				-0.59052
-1.20114				-0.14177
-1.12922				0.10417
-2.07044				-0.03448
-0.93887				0.19393
-0.13217				-0.00703
-1.48867				-0.00927
-1.35196				-1.08051
-1.0852				-0.98347
-1.22691				-3.30001
-1.60957				-1.51896
-0.89171				-0.9022
-1.02928				-1.30126
-1.61439				-1.73042
-0.50767				0.46789
-1.46206				0.31056
-1.14628				-1.13146
-1.51912				0.5755
-1.04907				-0.69469
-1.6873				0.10541
-0.7718				-1.9228
-0.76212				-1.02759
-0.80792				0.73332
-2.89541				0.62789
0.00752				-1.28454
-0.82531				0.34933
-1.27798				0.33248
0.25161				0.13469
-1.61281				0.52639
-1.06688				0.6187
-1.69985				0.41812
-1.40904				0.72831
-1.32479				0.82573
-0.57628				0.49893
-1.24919				0.45687
-1.91439				0.43747
-1.43666				0.35429
-0.58589				-1.42613
-1.21188				0.6355
-0.69101				-1.385
0.47006				0.26353
-0.88974				0.83744
-0.04946				-0.44196
-1.58053				0.26742
0.4587				0.57836
-0.63347				0.26789
-0.40862				0.71615
-1.42614				0.64468
-1.23204				-1.32578
-1.0883				-0.02983
-1.45471				0.31244
-1.36254				0.13524
-0.95551				0.14074
-1.23522				0.06421
-1.5755				0.85408
0.15034				0.91286
-1.17472				0.0762
-1.12983				0.90936
-0.44607				0.44764
-1.93986				0.3834
-1.96973				0.37553
-1.55291				0.37799
-1.47377				0.70443
-1.51676				0.89045
-0.88734				0.77539
-0.50039				0.75914
-0.34716				0.61826
-1.01758				0.60002
-0.32028				0.68656
-0.52232				0.1093
-0.95457				0.44213
-1.93608				0.11458
-1.52435				0.61657
-1.63944				0.71245
-1.32092				0.73349
-0.02234				0.60694
-0.27734				-0.68079
-0.68619				0.66751
-1.30743				0.26829
-1.07453				0.55982
-1.42427				0.34327
-1.31208				0.32436
-0.48428				0.51548
-1.22236				-1.05134
-2.46299				0.36269
-0.74938				0.4622
0.02037				0.00672
0.15646				-0.1244
-2.35536				-1.48868
-1.50243				0.16297
-1.1781				-0.59127
0.20793				0.20878
-1.3074				0.28331
-1.33232				-0.52718
-0.33941				0.67303
-1.25933				-1.6701
-1.45427				-0.45123
-0.7951				0.39202
-1.25125				0.45322
-1.49821				0.41059
-1.09533				0.40451
0.57203				0.58147
-1.81809				0.67645
-1.36453				0.6693
-1.65889				-1.27162
-1.12757				0.55177
-0.55206				0.77929
-1.39472				0.02048
0.53926				0.31044
0.3865				0.76372
-1.59106				-1.90893
-0.03126				0.7251
-0.76194				0.62814
0.43352				-2.08229
-0.96861				0.54191
-0.87595				-0.12903
-1.50947				-1.07813
-1.38519				0.88564
-0.34249				0.49967
0.01951				0.52943
-0.2978				0.59028
-1.16859				0.69934
-0.56716				-0.12692
0.10951				0.69485
-0.23831				0.31478
-0.43695				-0.76442
-1.40251				0.29383
-0.96691				0.50341
-0.76408				-1.47204
-0.26915				0.34905
-1.36698				-1.07111
0.43272				0.49964
-0.99411				-1.39528
-1.19027				-1.60611
-0.13666				0.61306
-1.45367				-0.9559
0.50726				-1.29504
-1.58075				0.30416
-1.46672				0.28266
0.17079				-0.71991
-0.13085				-0.89214
-1.69577				0.06223
0.40784				-0.19616
-1.67239				0.2232
0.25396				-0.75463
0.12376				-1.00504
-1.33753				-1.0108
-0.28038				0.33595
-0.01824				0.54103
-1.17613				-1.87428
0.35138				0.12435
-0.97134				0.36505
0.05242				0.52507
0.26613				-0.1591
-0.95815				0.53607
-1.66029				0.5055
-1.3335				0.27061
0.30316				0.35011
0.09695				0.71711
0.10483				0.05586
-0.32446				-1.49429
-0.0455				0.48329
-0.04617				0.85352
0.43142				0.46487
-0.14212				0.74043
-0.69094				0.89589
0.00916				-0.06661
-0.44521				0.50284
-1.34364				-0.08543
-1.53296				0.26337
-0.04773				0.11517
-1.70872				-0.03188
-1.84004				0.68766
-0.83795				0.70608
-0.55714				0.25115
-0.05203				-2.44623
0.75662				-0.26806
-1.5135				-0.01985
-0.14932				0.27405
-1.66233				0.22554
-1.12016				0.14379
-0.71282				0.06026
-0.0396				0.4962
-1.82965				0.28861
-1.73345				0.7943
-1.43223				0.41292
-1.65654				0.36571
-2.56237				-0.20805
-1.31311				0.80489
-0.1832				0.38147
-0.21689				-0.1394
-0.22851				0.46359
0.58219				0.03828
-1.05186				0.8136
-1.4677				0.70843
-0.16492				0.76105
-0.96503				0.07221
-1.57413				0.86227
0.46393				-1.76817
-0.42113				0.22447
-0.55814				-0.70948
0.4017				0.57336
-2.18954				0.43078
-1.39168				0.44405
-1.86888				0.78176
-1.22582				-1.80673
-1.44204				0.21207
[truncated: 677 more rows]

## Sheet: Figure 1E
HaloTag-Cbx2				HaloTag-Cbx4				HaloTag-Cbx6				HaloTag-Cbx7				HaloTag-Cbx8
Log (Dm)	X-axis	Relative Frequency		Log (Dm)	X-axis	Relative Frequency		Log (Dm)	X-axis	Relative Frequency		Log (Dm)	X-axis	Relative Frequency		Log (Dm)	X-axis	Relative Frequency
-2.04845	-3.4	0.000705965		-1.52713	-3.4	8.81912e-05		-1.4484	-3.4	0.00026842		-1.74413	-3.4	0		-1.3472	-3.4	0.000298597
-1.87321	-3.2	0		-1.51011	-3.2	0.000352765		-0.21337	-3.2	0.000536841		-0.58426	-3.2	0.000322997		-0.51409	-3.2	0.00179
-1.69564	-3	0.00141		-1.53649	-3	0.000264574		-1.75039	-3	0.000671051		-0.79974	-3	0.000645995		-1.13238	-3	0.000597193
-2.28257	-2.8	0.00247		-1.81061	-2.8	0.000881912		0.25915	-2.8	0.000671051		-0.09977	-2.8	0.00161		-0.89095	-2.8	0.00089579
-1.57847	-2.6	0.00353		-0.31802	-2.6	0.00115		0.15424	-2.6	0.00309		-1.15888	-2.6	0.00258		-0.47214	-2.6	0.00478
-0.62077	-2.4	0.00353		-1.16195	-2.4	0.0022		-0.80925	-2.4	0.00295		-0.47983	-2.4	0.00323		-1.22951	-2.4	0.00627
-1.35206	-2.2	0.0113		-1.45442	-2.2	0.00476		-1.05456	-2.2	0.00631		-0.66915	-2.2	0.00646		-1.54907	-2.2	0.01165
-0.29965	-2	0.02436		-1.20244	-2	0.00767		-1.75058	-2	0.01181		-0.92996	-2	0.01615		0.01159	-2	0.0209
-1.32351	-1.8	0.04342		-0.91025	-1.8	0.01614		0.22871	-1.8	0.02389		-1.18744	-1.8	0.04813		-1.10009	-1.8	0.03912
-0.23611	-1.6	0.06177		-0.74297	-1.6	0.0269		-1.60305	-1.6	0.03557		-0.44932	-1.6	0.07364		-1.265	-1.6	0.05375
-1.24821	-1.4	0.04977		-0.48665	-1.4	0.03775		-1.63171	-1.4	0.04657		0.16313	-1.4	0.07687		-1.11497	-1.4	0.05375
-0.53206	-1.2	0.06212		-0.57938	-1.2	0.04806		0.17709	-1.2	0.04697		0.11149	-1.2	0.06654		-2.0263	-1.2	0.06151
0.11628	-1	0.0646		-1.27184	-1	0.05627		-0.42846	-1	0.04872		0.26763	-1	0.06848		-1.18719	-1	0.05733
-0.23966	-0.8	0.0646		-1.10892	-0.8	0.06729		0.49067	-0.8	0.06039		-0.06821	-0.8	0.07687		-0.75176	-0.8	0.07196
-1.37389	-0.6	0.09319		-1.07916	-0.6	0.08017		-0.47167	-0.6	0.06831		-1.22235	-0.6	0.08592		-0.56435	-0.6	0.0851
-1.68347	-0.4	0.10695		-1.50333	-0.4	0.09736		-0.67234	-0.4	0.09099		-1.54004	-0.4	0.09981		0.04246	-0.4	0.11377
-1.84052	-0.2	0.12354		-1.12825	-0.2	0.12488		-0.01198	-0.2	0.1177		-0.28786	-0.2	0.12565		-1.12453	-0.2	0.12332
-2.63909	0	0.10978		-0.49726	0	0.14851		-0.21665	0	0.14495		0.10054	0	0.11983		-1.27457	0	0.1284
-1.99604	0.2	0.11048		-0.34451	0.2	0.14798		0.23995	0.2	0.15354		-0.50757	0.2	0.08656		-1.21766	0.2	0.10063
-0.96277	0.4	0.05436		-0.24104	0.4	0.10301		-1.88874	0.4	0.11032		-0.79853	0.4	0.03682		-0.46825	0.4	0.04718
-0.63152	0.6	0.00777		0.4775	0.6	0.02558		-1.47888	0.6	0.02349		-0.36833	0.6	0.00355		-0.91529	0.6	0.01553
-1.41889	0.8	0.000352983		0.0545	0.8	0.00247		0.20711	0.8	0.00215		-0.02446	0.8	0		-0.5703	0.8	0.00119
-0.1685	1	0		-0.52661	1	0.000176382		-1.6881	1	0		-1.57918	1	0.000322997		-0.73527	1	0.000298597
-0.10221	1.2	0		-0.00718	1.2	8.81912e-05		-0.25449	1.2	0.00013421		-0.90318	1.2	0		0.04175	1.2	0
-0.04057	1.4	0		-0.65023	1.4	0		-1.45825	1.4	0		-0.34154	1.4	0		-0.87619	1.4	0
-0.52169				0.08892				-1.66039				-1.05004				-0.42207
-2.77193				-0.13983				-1.37242				-0.10397				-0.54318
-0.1586				-1.25548				-1.3839				-0.36731				-0.91058
-1.69081				-1.81738				-0.9377				-0.76118				-1.09854
0.08121				-0.17857				-0.33483				0.41722				-0.2476
-0.03479				-1.10306				-1.45313				-0.54255				-0.4917
-0.69855				-0.67363				-0.38323				0.058				-0.9137
-1.06052				-0.36388				-1.40449				0.15099				-1.96805
-1.9907				-0.61432				-0.33439				-1.71617				-0.37211
-0.4199				-1.48381				-1.64823				0.42457				-0.88654
0.05029				-0.09195				0.26883				-0.9542				-0.50989
-0.47374				-0.59177				-1.64163				-0.21665				-1.01035
0.70008				0.07661				-0.86151				0.01895				-0.92427
0.21317				-1.67831				-1.37049				-1.23605				-1.72379
-1.1395				-0.33276				-1.88926				0.12693				0.01804
-0.58786				-0.2836				-1.00309				-0.38258				-1.39395
-0.93624				-1.5857				-1.04707				-0.99758				-1.33079
-1.12189				-2.07925				-0.34791				-0.24547				-0.66053
0.04178				-1.07439				0.25122				-0.42563				-0.74338
-0.21816				-0.19016				-0.87618				-0.66273				-0.03753
-1.4575				-0.75876				-0.96958				-0.26891				0.00723
-0.52284				-1.32242				-1.18953				-1.52676				-0.91399
-2.26438				-0.62531				-1.15288				-0.5754				-1.05359
-1.18533				0.18632				-1.23743				-1.82253				0.14219
-0.82403				-1.30263				0.19343				-0.99295				-1.36052
-1.24376				-0.41552				-0.74716				-1.61535				-0.62082
-0.99883				-1.65568				-0.67151				-1.63495				-0.35757
0.0472				-1.36702				-1.43618				0.21221				-1.83208
-0.4634				0.02329				-1.34261				-0.50165				-0.8148
-0.43387				-0.8361				-0.10189				-1.69135				-1.41287
-1.45685				-0.78989				0.29181				-1.62128				-0.33774
-1.09475				-0.99567				0.52591				-1.43566				0.0066
-0.72114				-0.02397				0.41601				-0.73974				-1.06302
-0.26788				-1.32595				-1.72985				-0.0523				-0.71351
-1.18458				-0.12831				-0.96643				-0.63173				-0.08698
-1.27326				-2.35221				-0.17415				-1.68631				-0.17047
-0.57507				0.37749				-0.97487				-0.29471				-1.24037
-1.1891				0.61161				-0.48288				-1.01076				-1.84111
-1.05858				-2.19282				0.11917				-0.85615				-0.55343
-0.41289				-0.5509				-0.48957				-1.07165				-0.32486
-0.4228				-0.68697				-0.49838				-2.22278				-0.43346
-0.3835				-1.76214				-2.24703				-1.41839				-1.05759
-0.37107				0.4244				0.53178				-1.53526				-0.33768
-0.84733				-0.41739				-1.02691				-0.75245				-1.33553
-1.45496				-1.73607				-0.00237				-1.82408				-0.96717
0.25172				-0.26705				-0.59048				-1.29676				-0.35256
0.29341				-1.24118				-1.25966				-1.02077				-0.88805
-1.57737				-0.68423				-1.63172				-0.56821				-0.57974
0.00232				-1.71209				-1.25653				-0.51525				-0.31609
-0.39979				-0.0337				0.44112				-0.21585				-0.21774
0.18794				0.30668				0.02157				-1.21438				-2.55452
-2.08682				-0.01815				-2.05271				-1.47693				-1.03504
-0.91435				-1.28758				-1.35106				-0.46798				-0.70673
-1.52006				-0.31025				-0.11815				-0.67445				-0.17402
-1.66019				-1.1224				-1.20406				-0.14453				-0.14563
-0.39373				-2.02668				-1.48139				-1.65469				-0.42067
0.14182				-0.86195				0.08213				-0.91755				-1.56069
-1.48329				-1.1468				-0.12371				-0.32513				-1.60306
-1.42923				-0.97557				-1.20408				-0.23493				-1.26201
-1.84335				-1.38457				0.39734				-1.03485				-1.06877
-0.63093				-0.59004				-0.82614				0.12136				-0.66095
-1.87367				-0.62859				-1.19544				-0.12885				-0.27256
-1.24135				-0.35553				0.0688				-1.65187				-0.6159
-0.17247				-0.3034				-0.39226				0.02678				-0.18568
-1.49943				0.24941				0.36535				-0.86516				0.07981
-1.83502				-0.35108				-0.45295				-0.82537				0.02214
-0.15019				-0.68112				0.49597				0.32865				-1.38484
-1.76215				-0.95525				-1.3555				-1.44957				-0.74466
-1.14513				-0.17346				0.34277				-1.9158				-0.69032
-0.33932				-1.00706				-1.82678				-0.71713				-0.36861
-1.8693				-0.23938				-2.07159				-0.2294				-0.06079
-0.15022				-0.83728				-2.40418				0.30192				-0.30298
-1.69614				-0.35484				0.36699				-0.63426				0.30727
-0.98996				-0.45284				0.22579				0.13203				-1.31924
-0.90823				-2.56244				-0.28404				-0.71095				-0.23965
-0.49623				0.4539				-1.44264				-0.62461				-0.05914
0.26976				-1.94205				0.07578				-1.53332				-0.413
-0.27246				0.13832				-0.3557				-0.25592				-1.69291
-1.31982				-0.57241				-0.05216				0.12547				-0.18989
-0.61522				-0.95493				-0.5714				-0.76732				-0.34721
-1.5878				-1.86215				0.41561				-1.19647				-0.60365
-0.80002				0.08488				-1.78683				-0.28125				0.05086
-0.35658				0.43777				-0.9579				-1.65718				0.01781
-1.49208				-0.25862				0.11115				-0.23996				-1.6663
-0.32882				0.66532				0.05775				-0.143				-0.37084
-1.67283				-1.46857				-0.02773				-3.15212				-0.2315
0.47586				-2.40241				-2.69518				-0.17755				-1.67009
-0.23132				0.27557				-0.01168				-0.73399				-0.48093
-1.64482				0.06427				-0.64675				-1.46037				-1.47924
-0.37987				-1.52783				-0.47316				-1.26529				-0.59839
-0.93936				-1.48529				0.14276				-1.49843				0.36596
-1.87117				-1.10925				0.41443				-0.72592				-0.41886
-1.54412				0.24022				-1.34338				-1.9425				0.13893
-1.32361				-0.10515				-1.02536				-0.47206				-1.53008
0.15206				-0.25688				0.33034				-0.98694				0.2325
-0.51719				-0.40569				-0.59027				0.32971				-0.10487
-0.46683				-0.89606				-1.53651				-0.92885				-0.41087
-0.97148				-0.84638				-1.25905				-0.92343				-0.1392
-0.79696				-0.44446				-1.61131				-0.04688				-0.69244
-0.7161				-0.25633				0.3308				-1.4278				-0.14014
-0.14237				-0.33597				0.38082				0.05115				-1.11683
0.1369				-1.70697				-0.73033				-0.13052				-0.42785
-0.24675				-0.89281				-0.17009				-0.06649				-1.71744
-0.16016				-0.09151				-0.48086				0.28474				-0.03676
-0.33818				0.13083				-1.56692				-0.02033				-0.44765
-0.67811				-0.87574				0.08845				-0.06845				-0.62491
0.31081				-0.83353				-0.64172				-0.54255				0.03219
-0.36514				-1.41463				0.37787				0.13585				-0.01638
-1.54873				-0.90611				-0.23909				-1.06435				-1.58928
-0.31513				-1.01968				-0.10509				-0.7739				-1.15084
-1.67889				-0.30506				0.25101				-0.14595				-1.06206
-0.17434				0.38463				-0.28035				-0.48351				0.51331
-1.30376				-0.50182				0.03606				-0.46186				-0.63878
-1.25564				-0.20776				-0.83121				-0.07037				-0.83128
0.47494				-1.98637				0.22429				-0.95731				-1.39426
-0.27708				-0.23803				-0.18901				-0.89837				-0.99762
-0.04959				-0.50689				-1.60029				0.15427				-1.45105
0.34044				-0.61464				0.34331				-0.15344				-0.0084
-0.98079				0.04393				0.37324				-0.21665				-0.86065
0.25469				-0.82839				0.0044				0.43947				-1.71608
-0.74758				-0.24612				0.21957				-0.47855				-0.3372
0.38823				-0.68137				0.21819				0.0391				0.07363
0.31029				-0.13176				-0.3535				0.28176				-0.41639
-0.25244				-0.87613				-0.05034				-0.01562				-1.15939
-1.65922				-0.89952				-0.06647				0.07205				0.46306
-0.37489				-0.96241				0.28204				0.09202				-0.20568
-1.60387				-0.63347				-0.80084				-0.12447				-0.43245
0.11633				-0.39234				-1.41091				-0.85665				-0.42986
-0.51785				-0.19243				0.20769				-0.22266				-1.2657
0.1133				-0.4003				-0.12284				-1.12725				-0.6671
-1.15633				-0.94468				0.38445				0.11239				-0.67256
0.46525				-0.4056				-0.64678				-1.05928				-1.68786
0.21833				0.44065				-1.63503				-0.24242				-1.78709
-1.43186				-0.05899				-0.11024				-0.12442				-0.86857
-0.20952				-1.27056				-1.37452				0.31431				-1.20293
-1.21406				-1.05137				0.32252				0.42491				-1.47353
0.37071				-1.71055				-0.39961				0.1077				-1.24738
-0.11411				-0.85679				-1.3679				-0.29032				0.20771
-0.09057				-0.39535				-1.58174				0.04308				-0.88023
-0.47875				-0.33269				0.1994				-0.4144				-0.09475
-1.0501				-0.60798				-0.92308				-1.16854				-1.07089
-1.67784				-0.67702				0.31995				0.19913				-0.39779
-1.34732				-1.73761				0.23035				-2.27085				0.51639
-0.1631				-0.08196				-0.31255				0.06104				-0.02742
-1.66069				-0.75546				0.13587				-0.01458				-0.29065
-1.06956				-0.11303				0.22404				0.02005				-1.6087
-0.24683				-1.50981				-1.37557				-1.26579				-0.69973
-1.31362				-0.68524				0.0904				-1.42232				-0.59124
-1.5888				0.40651				-0.7944				0.23308				-0.87268
-1.11582				0.16146				-1.54674				0.41581				0.02001
-0.84385				-0.2749				-0.53122				-0.01894				-0.9325
-1.11236				-0.09877				0.00904				0.06321				-0.64733
-1.14914				-0.09865				-0.79989				-0.07837				-0.62047
-1.82989				-0.57574				-0.38711				0.26963				0.14428
-2.11569				-1.98998				-1.25068				0.27209				-1.16748
-0.53562				0.22582				-0.46472				0.06897				-1.59399
-1.4747				-0.15672				-0.29241				-0.49115				0.04183
-2.13991				0.0206				-1.28002				-1.40384				-1.53064
-2.00265				-0.78654				-0.04929				0.13449				-0.65064
-0.92308				-0.21236				-0.61313				0.13238				-0.66906
-0.11106				0.30546				-1.76734				0.06827				0.13105
-0.7012				-0.21817				-1.57871				-0.42718				-1.20718
0.3539				-1.60872				0.07716				0.19059				-0.5092
-1.4248				-0.89641				0.27356				0.21965				-0.24268
-1.40944				0.20325				-1.56554				0.02876				-0.87541
-0.89383				-0.20763				-1.71539				-0.43129				-0.52473
-2.04908				-1.58076				-1.05844				-1.49225				0.19974
-0.10874				0.28566				-0.33656				0.09558				0.08626
-0.34536				-1.52705				-0.88086				-0.21825				-0.12575
-1.07045				-2.27635				0.33858				-0.65713				-0.30706
-1.2892				-0.60727				-0.1487				-0.13303				-0.5908
-0.61029				-1.37199				0.08391				-1.77299				-0.82855
0.31634				0.23948				0.0864				-2.56003				0.23169
-2.25802				0.3324				0.21913				-0.37731				-1.84765
-0.03708				-0.79167				0.42117				-0.81618				-0.01936
-1.59096				-0.28195				-0.51612				-1.45072				-1.21008
0.11805				0.15046				-1.06483				-1.43741				-0.18585
0.33177				-1.32311				-0.10042				-1.47396				-0.83519
0.18244				-0.03314				-0.15295				0.4092				-0.51423
-0.15028				-0.92161				-0.8136				0.16439				-1.42816
0.25664				-0.52667				0.49405				-1.1871				-2.29706
0.1504				0.40822				0.12641				-1.84494				-0.50079
-0.20788				-0.66855				0.14495				-1.69269				0.52875
-1.29561				-1.03742				-0.80022				-0.55773				-0.36576
0.39089				-0.34673				-0.51727				-0.32589				-0.00992
-1.02269				-0.98376				-0.66641				-1.81841				0.51718
-0.02018				-1.00176				-0.20066				-0.23246				-0.02672
0.12047				0.09446				0.64927				0.07584				-0.26174
0.24766				-0.66281				-2.65513				-1.53454				-0.01349
0.37839				0.30517				-1.23829				-1.44408				-1.14557
-0.10268				-0.95817				0.40188				0.01938				0.38765
-0.07627				-1.36901				-0.56592				-1.25685				-0.51837
-0.81072				-0.0179				0.02359				-1.79246				-0.53968
-1.12396				0.41412				-0.08911				-1.28137				0.19195
-0.40111				-0.09151				0.45087				0.13098				-1.0822
0.51497				-1.61986				0.41927				-1.33761				-1.07216
-0.5015				-1.72641				-0.38276				-0.68955				0.24774
-0.61772				-1.03132				0.05342				0.04006				-0.0095
-0.67032				-1.54044				-0.09706				-1.38281				-1.65671
-0.82488				0.52888				0.28062				-0.03291				-1.70685
-0.12974				-0.40997				0.7541				-0.70252				-1.21847
-1.7048				0.19468				0.20589				-0.12745				0.08023
-1.09167				-0.43865				0.23868				0.29838				-1.18437
-0.26613				-0.06705				-1.02793				0.00635				-0.37487
-0.17125				0.38962				0.1522				-1.54213				-0.76242
-1.76349				-1.61815				0.06362				-1.32398				-1.61662
-0.1363				0.26833				0.3533				-0.64056				-1.36322
0.11828				-0.29813				0.12916				-1.50318				-1.24647
0.40164				0.50714				-0.06847				-0.13397				-1.84143
-0.92433				0.12262				-1.18735				-2.49785				-0.94877
-0.93902				-0.41445				-0.20029				-1.04587				0.5105
-1.25997				0.38463				-0.68756				-0.81572				-1.95971
-0.2002				-1.29291				-0.43988				-0.14805				-1.71068
-1.76848				-2.09385				0.04358				-0.14764				-0.16658
-1.88101				0.23774				-0.45109				0.0863				-1.90521
-0.19126				-0.13608				0.15756				-0.08182				0.5219
-0.31198				-0.32928				0.37271				-1.27798				-0.0657
0.38898				-0.67893				-0.22984				0.13003				-0.11554
0.01284				-0.34411				-0.43361				-0.03192				-0.13444
-0.41048				0.37503				0.45758				-1.2182				0.21269
0.138				-0.37644				0.33553				0.27061				-1.37658
0.05872				-0.39575				-0.08				0.25833				-1.19149
-0.41411				-0.11082				-0.51573				0.27932				0.49075
-0.57756				-0.91012				-0.01644				-0.04768				-1.26271
-0.01288				-0.26055				0.26478				0.05627				-1.33885
-0.74652				-0.194				-0.46061				-1.61667				-0.5503
0.03738				-1.67589				0.20187				0.15324				-1.61455
-1.32638				0.11974				-0.4291				-1.78571				-0.21872
-0.99846				-0.71564				-0.45363				-0.04408				0.03182
-0.01574				-1.67962				0.3513				0.46695				0.07745
-1.07808				-0.90357				-0.9121				-1.5668				0.21055
-0.71086				0.01498				0.37689				-0.18981				-0.23819
-0.49117				0.34615				-0.76452				-1.71806				0.28817
-1.07555				-1.13285				0.09463				-0.60522				-0.88138
0.62133				-0.60429				0.35102				-0.62144				0.01369
-1.06924				0.1174				-0.53323				-0.50835				-0.19194
-0.22736				0.36816				0.46841				-0.18842				-1.67019
-0.0708				-0.73951				-0.08549				-0.89821				-1.64438
-1.14079				-1.70488				-0.77594				0.28116				0.15425
-0.29951				0.44632				-0.15059				-0.18216				-1.97525
-0.67294				-0.88447				0.0848				-1.37089				-1.87051
-0.13299				0.1665				0.0403				-1.65378				-1.73307
-0.36623				-0.08751				-1.56656				-0.94308				-1.16811
-0.55841				-0.14104				0.17124				0.41958				-1.4198
-1.63669				0.24606				0.51732				-1.33014				-1.70602
-1.30602				-0.12521				0.12144				0.22085				-1.591
0.17949				0.00353				0.43125				-0.56036				0.20452
-1.39001				-1.70745				-0.60721				-1.59727				-1.644
0.20692				-0.42269				-0.66147				-1.3105				-0.65293
-1.40443				-1.65551				-0.90875				-0.51577				-0.22846
-1.71072				0.59272				-2.11515				-0.76678				-1.74522
0.30992				0.20654				-0.37429				-1.50232				-1.29314
-0.50817				-0.90825				-0.09031				-0.51282				-0.28039
0.20517				0.18361				0.23749				0.00178				0.05877
-0.5865				-0.19807				-0.72863				-0.87061				-0.52563
-1.00776				0.28846				0.12038				0.14756				-0.39974
-0.4512				-1.56174				-0.01063				-1.03809				-0.35295
-0.35289				0.20324				0.64235				0.12489				-1.44527
-0.87764				-0.31358				-0.54097				0.27129				-0.77801
-1.0216				-0.01767				0.37373				-0.49318				-0.68619
-1.15061				0.21047				0.09321				-1.40248				-1.92438
-1.11516				-1.37101				0.21394				-0.48319				-0.02483
-0.81468				-1.57246				0.03209				-0.06187				-0.40318
-0.41317				0.282				-0.45064				-0.07226				-1.60107
0.03725				-1.43074				-0.72394				-0.4395				0.17108
-1.03977				-1.65625				-0.44171				-0.51593				-0.343
-0.1528				-1.4522				0.49067				0.09508				-2.41781
-0.88755				-0.32198				-2.05725				0.55939				-1.45712
-0.60334				0.25021				-0.09749				-0.22149				-0.47782
0.09026				0.44643				0.32584				0.27294				-1.01413
-0.92942				-0.23857				-0.17011				0.47076				-1.67707
-1.09722				0.39626				-0.07944				-0.38905				-0.52067
0.16881				-0.53892				0.36948				-0.08805				-0.18313
-0.44707				-0.06646				-0.63845				-0.47376				-0.35207
-1.1485				-1.72336				-0.00538				-1.16865				-0.1336
0.15245				-0.03921				0.21831				-0.68745				0.1937
-1.19687				-0.05959				-0.04624				0.33531				-1.35906
-0.01237				0.06039				0.30764				-2.06572				-0.98227
-0.39083				-0.07229				-0.86547				-1.78989				-2.65673
0.05839				0.18314				0.0926				-1.88455				-0.46761
-0.19441				-1.6696				0.18611				-0.86503				-1.36253
-0.33686				-0.10556				0.25846				-1.05715				0.19088
-1.12028				-0.66193				-1.7466				-1.4386				-0.1432
-0.23298				0.0582				0.38232				-1.04268				0.0917
-0.245				0.10383				-0.31423				-1.75418				0.06669
-0.40804				-0.39953				0.30849				-0.45449				-0.14339
0.00111				0.13846				0.31623				-1.62251				-1.50366
-0.85107				0.04883				0.17819				-1.25101				-0.66247
-0.5501				-1.61001				-0.98162				0.29435				-0.66025
-0.57127				-0.06875				0.28271				-0.6242				-1.69282
-0.17803				-1.36559				0.18836				-1.18852				-0.94979
-0.40282				-0.88698				-0.80718				-0.79628				-0.13135
0.10888				-1.19015				-1.12406				-0.4333				0.1331
-0.50028				0.28027				0.4555				-1.07493				-1.46578
-0.43096				-0.33902				0.6652				-0.82749				-0.02816
-0.42096				-0.55238				0.28406				-0.77962				-0.13984
0.23806				-0.63618				0.08462				-0.95205				-0.16515
0.16963				-0.13236				-0.80379				-2.77065				-0.36883
-0.3797				-0.50197				-0.01207				-0.56484				-1.37864
-0.41193				-0.16016				0.58774				-1.00869				-1.27017
-0.10928				0.33295				0.47825				-0.55065				-0.84636
-0.63975				-1.61492				-0.40431				0.03065				-2.12132
-0.17329				-1.83791				0.13233				-0.32906				-1.17914
-0.17213				-1.26518				-0.47249				-0.31362				0.01208
-0.54129				-1.56199				0.1561				-0.53903				-1.37809
-0.51035				0.10012				0.43865				-0.61555				-1.07991
-1.94959				-0.18125				-0.08474				-0.8447				-0.12738
-0.22576				0.39431				-0.06743				-0.90535				-0.87748
-1.54203				-0.77228				0.59406				-1.75259				-2.68053
-0.90773				-1.83108				0.36593				-0.57186				-1.73708
-1.86454				0.30342				0.25305				-1.37891				0.26017
-0.61288				-0.75144				-1.32187				0.13866				-0.71138
-0.39457				-1.48778				0.42468				-1.31197				-1.04355
-0.94525				-0.25826				0.18787				-0.52603				-0.40349
-1.29469				-0.93299				0.47071				-0.68216				0.31442
-1.97265				-2.29733				0.25917				-0.11888				-1.02357
-0.647				-0.37087				-0.02011				-0.15685				-0.37576
-0.68911				-1.04084				-0.11453				-0.27097				-0.11368
-1.48763				-1.2768				0.20751				-0.6663				-0.18193
-1.54021				-0.91142				0.13975				-0.25825				0.00664
-0.07614				-1.60364				0.24642				-0.2067				-1.80298
-0.01953				-0.00216				0.31119				0.38925				0.06763
-1.14282				-1.15958				0.0828				-2.08166				-0.76263
-0.03993				-0.68976				-0.34361				-1.50945				-0.98081
-0.81912				-0.97262				0.31963				0.08375				0.10881
-1.48453				-1.59149				0.46304				0.04875				-1.32915
-0.1491				0.49791				-1.435				-1.12178				-0.1951
-0.71788				-1.94259				0.21682				-2.02255				-0.67769
-1.72925				-0.58656				0.41503				-0.7579				0.05586
-1.07346				-0.74856				0.20664				-0.62975				-1.43979
-0.32338				-0.05884				0.03578				-0.05686				-0.64659
-1.02452				-0.4543				0.09549				-0.08167				-0.50248
-0.78514				-0.51033				-0.21912				-0.67504				-0.56652
0.60191				-0.86681				0.13676				-0.81608				-0.63562
-0.67613				-0.01709				-0.92799				-0.59208				-0.75751
-0.92177				-1.84218				-0.3054				-0.54595				-0.44658
-0.35345				0.10916				0.09916				-0.176				-0.28837
0.17844				-0.61106				0.1039				0.20776				-0.23933
-1.86536				0.28913				-0.12998				-0.26836				-0.62792
0.15537				-0.35235				-0.40207				-1.51843				-1.26965
-1.73054				0.37597				-1.52922				-0.54645				-0.05955
-0.38209				-0.20774				0.20373				0.30774				-3.76708
-1.342				0.09469				0.02517				-0.59845				-1.94784
0.06232				-0.19706				0.01407				0.12069				-1.18366
-0.36526				-1.89659				0.0642				-0.69835				-0.88702
-2.00575				-1.33357				0.23185				-0.05647				-1.52159
-2.53694				-0.66681				-1.32189				0.47467				0.40011
-0.90511				0.0784				-0.32779				-0.58304				0.09259
-1.41073				-0.99007				0.03035				-1.0592				0.37761
-1.41303				-1.19983				0.39092				0.21587				-0.39242
-1.03126				-1.6263				-0.22335				-0.08238				-0.82581
-0.6083				-1.58991				0.0875				-1.61352				-1.35965
-1.00038				-1.71463				-0.54359				-1.28987				-1.79496
-1.98753				-0.50773				0.18075				-1.69729				-0.46457
-0.96757				-1.04736				0.18713				0.0147				-0.02207
-1.82823				0.73662				0.27452				-1.27965				-1.68436
-1.66102				-1.14965				0.1123				-0.17662				0.44906
-0.20547				-1.65669				0.04952				0.45437				-0.53604
-0.48607				-0.37448				-1.31616				-0.42719				-0.32397
-1.3342				-0.06917				-0.89098				-0.38606				-1.76235
-2.05652				-0.78776				0.01483				-0.09531				-1.3414
0.49007				0.25668				0.13937				-0.15009				0.2153
-1.24669				0.18466				-0.21565				-0.06282				-1.07615
-0.72127				-1.51968				0.30319				-0.85081				-1.48004
-0.18398				-1.1559				-0.97473				-1.57705				-1.62299
-0.67432				-1.23305				0.20831				-1.02443				-0.3415
-1.60072				-0.58693				0.2754				-1.74183				-2.54115
-0.37539				0.36161				-0.71741				-1.82705				-0.28762
-0.58667				-0.0709				-0.51014				-1.9788				0.06028
-1.67986				-0.38857				-1.21728				-1.7003				0.35755
-1.69024				0.16665				0.3679				-1.73046				-0.92747
-0.49078				-1.66048				0.48068				-1.90748				-1.42658
-1.80524				-0.71497				-0.17843				0.07879				-2.21679
-0.45766				-1.132				0.10353				-1.42034				-1.15173
-0.32307				-0.0972				-0.31044				-0.1372				-0.76977
-0.19322				0.15067				0.47913				-1.48595				-0.05727
0.39641				-0.84848				-0.25574				0.16224				0.04976
0.03508				-0.80739				0.34974				-1.30957				-0.62478
-0.71328				0.37144				0.372				-0.17189				-0.12731
-1.93506				0.21306				0.1806				-0.79995				-0.06037
-0.07744				-0.20435				-1.16241				-1.67743				-1.51822
-0.43649				-0.11171				-0.09492				-0.26159				0.25946
0.27814				0.01903				0.16871				-0.30993				-1.29416
-0.79374				-1.96827				0.17773				-0.37545				-1.24769
-0.17116				-0.59081				0.28695				-0.21446				-0.23772
-0.01562				-0.13914				0.31069				-0.55536				-1.70045
-0.46106				-1.56062				-0.08439				-0.10257				0.51488
-0.05187				-0.55423				0.33432				0.06205				0.17454
-0.31538				0.44933				0.19776				-1.20425				-0.22659
-0.27424				-0.89812				0.40114				-0.23446				-1.3107
-1.20698				-1.43892				0.09848				0.24718				-1.10968
-0.82147				-1.98094				0.34875				0.15263				-1.45114
-1.69988				0.41481				0.48004				0.19503				-1.68989
0.16322				-1.89631				0.1784				-0.17745				-1.56789
-0.09828				-0.07531				-0.72966				0.32372				0.2726
-0.00189				-1.70275				-0.31355				0.05187				-0.36252
-0.26888				-1.8175				-1.77576				0.26414				-0.99721
0.31696				-0.3584				0.07826				0.42092				-0.26175
-0.63292				-1.77677				0.54079				-1.71872				0.05203
0.23376				-0.38236				0.04914				-0.21137				-0.28922
0.29846				-0.32871				0.26502				-0.28702				-0.28853
-0.03216				-1.33431				0.38645				0.03668				-1.55632
-0.89707				0.19153				-0.94099				-0.01403				-1.31643
-2.16016				-0.28427				-0.44861				-0.52805				-0.36501
-0.35965				-0.29648				0.06619				-0.2346				0.05376
0.1212				-1.09025				0.04043				-1.68508				0.52547
-0.59248				0.46775				0.44392				-1.87623				-0.37826
-0.18764				-0.10595				-0.15743				-1.51065				-1.96709
0.09291				-0.71826				-1.56824				-0.73035				-0.08894
-0.57388				-1.19821				-1.27842				-1.53968				-1.32629
-2.05525				-1.79414				-1.644				-0.2595				-0.38783
0.16397				-0.06112				0.34052				-2.16336				-1.6651
-0.55785				-1.66517				-0.03783				0.06038				-0.58451
-0.07294				-1.3385				-0.07655				0.42615				-1.28927
-0.1129				-1.41045				0.40399				-1.47879				0.36782
-0.02223				-1.59842				0.60737				-0.99478				0.06419
-0.0956				-1.25338				0.25804				-1.48633				-1.02054
-0.31517				-0.50418				-1.51712				-1.09766				-0.55216
-1.01371				-2.08097				-0.00821				-0.0601				-0.75275
-0.37601				-0.80358				-0.93159				-1.52557				-0.49459
-1.55457				-1.70657				0.30156				0.11292				-0.80286
-0.46762				-0.2477				-0.89279				0.36902				-1.41906
-1.49015				-2.23439				0.64887				-0.96835				-2.07195
-1.78755				-1.33547				0.18051				-0.94325				-0.48058
-1.50745				-0.94456				-0.76041				-0.12161				-0.01251
-0.21403				-0.79239				-0.41885				-0.66675				-0.16092
-0.51284				-0.75131				-0.70101				-0.99073				-0.73269
-0.25784				-0.01846				0.41955				-1.26073				0.00898
-1.24265				0.31797				0.2041				-1.62902				-0.97525
0.09468				0.02457				-1.72784				-0.16035				-0.23658
-2.2334				-0.3107				-1.73087				-1.56774				-0.80635
0.26494				-0.82675				-2.43502				-1.0043				-0.30178
-1.28394				-0.66554				0.15563				-0.31275				-0.66946
-1.25834				-0.34175				0.00961				-0.64451				-0.10872
-1.13817				-1.28283				-0.15965				-1.14692				-1.73461
0.25227				-0.16733				0.18466				-0.32953				-2.64714
-0.92495				0.20797				0.08683				-1.76644				-0.78649
-0.2696				-0.04736				0.0551				-1.07309				0.63464
-0.0617				-0.74506				-0.15682				-0.47731				-3.03132
-0.32508				-1.20198				-0.466				-1.4454				-1.90077
-0.38936				-0.68872				0.25636				-1.91863				-1.58474
0.0115				0.00443				-0.23963				-0.27627				-0.441
-1.90688				-1.10087				0.29598				-0.22275				-1.10462
-1.04185				-0.78433				0.08661				-0.08563				-1.65829
-0.55618				-1.42416				-0.15514				-0.38345				-1.69987
-1.21641				-0.99411				-1.46472				-1.13086				-0.50176
-0.27913				-0.72907				-0.19273				-1.64077				-0.12958
0.10797				-1.22634				0.47908				-0.00485				-0.5444
0.18706				-0.04185				-0.54082				-0.11871				-0.1104
0.18187				0.51352				0.48069				-1.35571				-1.88421
0.34552				0.11398				0.50517				-0.52233				-1.31705
-0.1939				-1.41546				0.14328				-1.63992				-0.31933
0.16592				-1.52029				0.12625				-0.89156				-0.17235
0.08295				-0.92475				-1.2676				-1.13625				-1.90142
-0.68675				-1.31067				-0.08392				-1.25576				-0.37557
0.15414				-0.19439				-0.35947				-0.66788				-0.36607
-0.23139				-0.85974				-1.26556				-0.36185				-0.67104
-0.00298				-1.41642				-1.96279				-0.95315				-0.03749
0.08338				-0.76159				0.39836				-0.93716				-0.63451
-0.61463				-0.04617				0.28994				-0.30999				-0.17684
-0.39449				-1.08649				0.3709				-1.69237				-1.30171
-1.02182				-1.44615				0.28453				-1.76797				0.00826
0.04313				-1.04246				0.13957				-0.55404				-1.38712
-0.85735				-0.33227				-0.18024				-1.44728				0.19838
-0.43418				-0.58455				0.10982				-1.01517				-1.79425
0.14327				-0.97342				0.11313				-1.03588				-1.39985
-2.11924				-0.84649				0.30536				-1.26084				-0.85066
0.36559				-0.61837				0.03076				-0.05996				-2.07668
-1.4062				0.07355				0.34125				-0.79222				-1.23548
0.32868				-0.36273				0.22559				-0.4982				-0.6252
-0.54515				-1.31603				-0.49708				0.06947				-0.02455
0.40133				-1.40948				-0.97994				-0.97244				-1.11117
0.39576				-1.49493				-3.72962				-0.61774				0.29229
0.17736				-0.24511				-1.44057				-0.45228				-1.74416
0.11929				-0.19659				0.30524				0.32503				-0.65544
0.31038				-0.00982				0.05533				-0.12992				-0.29709
-0.31067				0.02693				0.22111				-1.65713				-0.39585
-0.26163				0.03106				0.31606				-0.23872				0.49318
-0.91962				-1.13429				0.22769				-0.28247				-0.71495
-0.3386				-0.97624				0.03244				-0.49163				-1.2582
0.03951				0.46119				-0.50905				-0.10337				-1.57212
-0.31142				-0.07154				0.4245				-0.18567				-0.49315
-1.18656				0.24713				0.05271				-0.82998				-0.33535
-0.01136				-0.79524				-0.4628				-1.40964				-0.93562
-1.54584				0.24104				0.20053				-0.28375				0.24771
-1.0655				-0.537				0.62333				-0.32087				-0.67597
0.27477				-0.55673				-0.29184				0.22271				-0.6974
-0.76684				-0.53067				-0.38261				0.26248				-0.34681
0.11734				-0.29797				0.40134				-0.44737				-0.609
-1.14775				-0.03693				-1.84422				-0.04563				-1.4522
0.04605				0.33246				-0.25209				-1.16127				-0.19311
-0.37221				-0.75553				-2.08823				-1.32894				-0.92176
-1.20458				-0.41859				0.43181				-0.84963				-2.10151
-1.43365				0.05064				-0.18642				0.13386				-0.86819
-1.89246				-0.05551				-1.56177				-0.17547				-1.85312
-2.16798				0.10355				0.11877				-0.40789				-3.21464
-1.76182				0.32486				-0.29242				-0.25877				-0.20433
-1.8372				-0.55918				0.08895				-0.52865				0.22036
-0.43709				-0.58929				-0.08004				0.03914				-1.46945
-0.01621				-1.1589				0.15347				-0.27973				-0.34099
-0.10887				-1.16397				-0.61994				-0.146				-0.28729
-0.1011				-0.27374				0.12924				-1.05858				-1.65167
-0.25812				0.03718				-0.09813				0.2475				-0.69585
-1.03095				-1.2887				0.50846				-0.07986				-0.35378
-0.26365				0.37655				0.11592				-0.02768				-0.35641
-0.28931				-0.53746				0.14747				0.15952				-1.18176
-0.22037				-1.01748				-0.0768				0.0695				-1.40324
-0.21808				0.11519				0.63183				-0.11467				0.24044
-1.95916				-0.79766				0.03754				-1.44631				0.1151
-2.60142				-0.07892				0.12302				-1.50306				-0.41291
-0.53107				-0.2723				-0.54767				-1.58645				-0.3727
-0.19638				-1.87938				-1.86519				-1.70925				-1.06091
-0.38742				-2.51789				0.24766				-1.78303				-1.63112
-1.1164				-1.27575				-0.24313				-1.77707				-2.23589
-0.22598				-1.27457				0.41843				-0.48492				-1.32612
0.06975				-1.02782				0.08364				-1.76835				-0.77818
-0.58742				0.59668				0.33199				-1.48386				0.40767
-0.24499				0.42628				0.04404				-1.08861				0.04874
-0.31404				0.03928				0.39308				-0.56064				-0.80453
0.35153				-0.32272				0.2165				-0.18171				-1.15275
-0.60145				-0.2246				0.28806				-0.33936				-0.44742
-0.14844				0.5174				-1.3105				-1.49052				-3.16695
-0.2216				-1.29441				0.25686				-0.87473				0.21235
-1.26242				0.45977				0.22654				-0.81077				-0.17853
-0.43508				-0.50285				-0.42959				-1.71087				-1.56237
-0.12925				-1.41958				-0.63096				-1.44687				-1.00004
-0.05162				-1.09019				0.25757				-1.25138				-1.14589
-0.17903				0.02326				-0.18159				-1.28225				-0.57521
-0.54605				-1.15359				0.47136				-0.15251				0.23795
-0.08085				-0.93807				-1.32828				-1.85663				-1.08566
-0.61848				-0.11458				0.20222				-1.86491				0.31843
-0.43204				0.07917				-0.14574				0.36276				0.17341
-0.58576				-0.51418				-1.31991				-0.79984				-1.66595
-0.17677				-1.77212				0.2541				-0.99417				-1.19848
-1.92766				-1.56132				0.17863				-1.05384				-1.124
-0.32731				-0.13201				-2.00834				-1.03917				-0.29509
0.46565				0.07298				0.37325				-0.37223				-1.83543
-1.37477				0.25548				0.53282				-0.42999				-0.90913
-1.69262				-1.15468				0.03929				-0.3064				-1.56666
-1.21398				-0.08083				0.20885				-1.45279				-0.27019
0.23404				0.11236				-0.17387				-0.04513				-1.2762
-1.84202				-0.04006				0.33013				-1.0738				-0.7006
-1.67051				-0.18554				0.5998				-0.05991				-1.23835
-1.22604				-0.44397				-0.22609				-1.67215				0.31845
-1.80893				0.54825				-1.28982				-0.16384				0.03632
-2.29663				-0.29434				0.31012				-0.38634				0.09233
-0.03592				-0.50963				0.69241				-0.26165				-0.17887
0.06909				-2.17688				-0.55392				-0.64255				-0.30932
-0.77952				-0.06455				-0.5135				-0.32575				0.00308
-1.19542				-1.08967				0.04771				-0.0441				-1.72005
-1.53593				-0.2606				-1.07464				-2.55242				-0.39529
-1.97364				-0.35506				-0.29771				-1.05395				0.44564
0.68822				-0.19442				-0.11474				-0.10535				-0.3781
-0.9069				-0.4321				-0.28654				-1.24549				0.25323
-1.29544				0.29772				-0.38556				-0.11791				-0.25688
-0.18529				-1.49905				0.04606				-0.73408				-0.19444
0.04967				-0.1862				-1.15932				0.337				0.13836
-0.55911				-0.27968				0.36837				-0.6785				-0.20146
-0.39276				-0.51774				0.35154				-1.1852				-1.17125
-0.38577				-0.03581				-0.32624				-0.29437				-0.70166
-0.21828				0.07587				0.30424				-0.04014				0.03105
0.41427				-1.70334				0.19844				-1.47242				0.22815
-0.54945				-0.53564				0.64				-0.98835				0.04074
-0.73757				0.47258				0.25063				-1.9176				-0.40086
-0.885				-0.4221				0.0633				-1.9766				-1.00322
0.211				-1.02783				-0.17119				-1.52811				0.09762
0.01907				-0.89405				0.19594				-1.86529				0.25233
-1.1188				0.27588				0.15354				-1.16295				-1.0381
-0.63207				0.36202				0.31519				-1.49051				-0.41752
-0.79683				-0.33749				-0.02719				-1.56248				-0.41878
0.40798				-0.61004				-0.823				-3.00304				0.09405
-1.03927				-2.08202				0.19767				-0.49705				-0.83728
-1.27582				0.18583				0.51792				-0.91209				-0.10133
-0.97662				-1.93973				-1.16187				-0.1924				-1.46043
-1.215				-0.31044				0.44533				-0.50629				-0.10203
-0.23442				0.41339				0.23098				-1.38841				-0.17805
0.14414				-0.11879				-0.80933				-1.0615				-1.467
-1.19548				-1.41616				0.10918				0.10247				-1.88895
-0.27791				-0.5946				-0.12841				-0.30948				-0.3442
-1.22906				-0.69609				-0.87077				-0.61845				-1.36921
0.21677				0.2736				0.31146				-0.45098				0.42943
0.17164				-1.57031				-0.24147				0.25368				-1.5915
-0.47031				-0.16712				-0.36135				-1.42535				-0.72324
-0.1638				0.28075				-0.90384				-1.57564				0.21768
-0.5698				-0.00557				0.16304				-1.31174				-0.17877
-0.56014				-0.42568				-0.04475				-0.00305				0.14673
-0.23048				-2.00076				0.25798				-1.42881				0.35794
0.38297				-0.40373				0.16129				-1.37925				-0.2331
0.52969				-0.86326				-0.43052				-0.06711				-0.71206
-0.1852				0.03405				-0.14766				-1.59381				0.07032
0.13941				-1.90505				0.5241				-1.17263				-0.9056
-0.04356				-1.92635				-1.07006				0.10105				0.03397
-1.22799				-0.74443				-0.58342				-2.12354				0.01221
-0.12429				-1.22417				0.5052				-1.1869				-1.35723
-0.17632				-1.23432				0.05438				-1.63403				-1.31482
0.07629				-1.16487				-1.31272				-1.13117				-0.24183
0.07062				-0.94601				-0.56305				-1.0374				-0.07189
0.35006				-0.47112				0.44674				0.10987				0.53184
-0.4953				-0.5071				-0.23879				-2.27338				-0.96356
-0.1315				0.51085				-0.25117				-2.85916				-0.74859
0.36366				-0.73499				0.1624				-0.88713				-0.53497
0.03574				-0.2402				-0.11319				0.1028				-1.22574
-2.62933				-0.44705				-0.00832				-0.99329				-0.99042
0.4235				-1.29343				-0.00896				-1.62048				-1.27101
0.22104				-1.46624				0.24423				-1.50562				-0.66169
0.02504				-1.25421				0.16515				-0.27431				-1.55595
-0.73645				0.44648				0.14031				-0.45926				-0.10804
-0.11126				-0.90989				-2.23724				-1.06915				-0.13242
0.65818				-0.22968				0.21119				-1.69167				-1.48032
-1.30355				0.34821				-2.49604				-0.89518				-0.48684
-1.24752				-0.87951				0.40481				-1.3603				-2.21433
-0.15966				-0.24806				0.01848				-0.69884				-0.93112
0.21387				0.51451				0.16286				-0.55615				-1.11593
-0.70317				-0.07415				-1.13924				-1.27794				-1.07814
0.01924				-0.47251				-0.54436				-0.97982				-0.16539
0.31594				-1.14689				-0.07923				-0.18172				-1.91852
-1.65108				-1.26904				0.02833				-1.60883				-0.26979
-0.32847				-0.06967				0.06955				-1.14477				-0.46914
-1.55763				-0.41725				-0.62013				-1.79642				-0.8473
0.40027				0.46442				-0.01409				0.13427				-0.00455
0.04761				-1.25588				0.33492				-0.56732				-2.06895
-0.70839				-0.21413				0.48904				-0.16118				-0.45506
-0.76873				-0.20271				-0.29257				-0.81531				-2.46642
-0.7868				-1.83988				0.30125				-1.73511				-0.5176
-0.15966				0.47855				0.35845				-1.70009				-0.30492
0.08888				0.22611				0.09642				-1.23352				0.50413
-0.17803				-0.7067				-1.33865				-0.68633				0.11673
0.2957				0.46873				-0.02271				-0.11514				-0.20623
-0.08606				-0.26548				-0.55445				-0.13505				-0.42052
-0.26713				-0.22419				-0.02168				-0.26219				-0.5439
0.01817				-0.26074				0.15614				-0.44832				-0.29243
-1.36408				-1.29439				-1.1221				0.2976				-0.11864
-0.217				-1.5098				-0.37558				-1.77227				-1.31841
0.12398				-1.72638				0.26448				-0.85042				0.04297
0.3653				0.34112				0.41126				-1.54796				-0.11231
0.32075				0.33812				-0.8015				-0.61432				-0.55703
-0.77793				-1.63481				-0.26237				0.06727				-1.32091
-0.48387				0.21925				-0.32376				0.48665				-0.92765
-0.1951				-1.05446				0.40851				-0.63414				-0.63481
-0.34159				0.2477				-0.11157				-1.21533				-0.73115
-0.39906				-0.49923				0.18393				-1.2873				-0.47168
-0.91424				-0.08209				0.20651				-0.87933				-0.73305
-2.02334				-0.73586				-1.72667				-0.8134				-0.38722
-0.08106				-0.72841				-0.20576				-1.8058				-0.10724
-0.16193				-0.66662				-0.0889				-1.09712				0.04086
-0.5417				0.30401				-0.50967				-1.04764				-2.14224
-0.08577				0.11447				-0.05026				-1.44918				-0.92192
0.0994				0.18203				0.25044				-0.59273				-1.74417
-0.14567				-1.44153				0.44891				-1.25852				0.08194
0.02686				-0.12505				-0.77977				-0.88544				-0.38974
0.30832				-2.68046				-0.17812				-0.40395				-1.40004
0.13632				0.16178				0.14498				0.01269				-0.19278
0.34959				-0.11573				0.29416				-1.21651				0.09001
0.33838				-0.23803				-0.46317				-1.75719				-1.18225
-0.19678				-1.71693				0.33701				-1.34865				0.38312
0.11283				-0.78898				0.291				-1.35066				-1.02299
-0.05587				-0.41414				-1.00267				-1.29254				-1.77231
-0.94508				-0.99485				-0.21152				-1.2226				-0.5429
-0.21762				-0.86519				0.32988				-2.27169				0.15201
-0.05139				-0.68718				0.19935				0.30554				-0.87308
-0.78596				0.36122				-1.47178				-1.10836				0.19869
0.01624				-0.70497				0.31622				-1.33567				-0.40177
-0.05759				-0.81061				-0.02246				-1.29685				-1.52906
-1.3134				-0.4689				0.1575				-0.2361				0.00861
-2.11638				-0.59852				0.03286				-0.99826				-0.2546
0.19897				-1.14982				0.51636				-0.87763				-1.80836
-0.94647				0.21652				-0.49888				-0.56224				0.19235
-0.59396				-0.31807				-0.38212				-1.80171				-0.2618
-1.75512				-1.59073				0.03741				0.21843				-0.16553
0.18638				-1.16864				-0.49142				-1.67175				-1.23336
-1.8295				-0.2439				-0.17828				-2.41897				-0.11376
-0.28329				0.16813				0.31087				-1.54274				-1.63773
-1.07891				-0.7049				0.05697				-0.50904				-1.34956
0.19956				-0.06938				0.14268				-1.34025				0.20157
0.3424				-0.38188				0.42859				-0.11602				0.16503
-0.34862				-0.3664				-0.10162				-1.15723				-0.6706
0.14039				-1.50092				-0.01444				-1.16483				-0.43677
-1.16021				-1.56682				0.23334				0.10736				-0.64259
-1.53809				-0.24322				-1.30502				-2.3995				-0.06043
0.09762				-1.1753				-0.33616				-1.47099				-0.19005
0.47398				-0.39106				-1.99756				-0.35142				-0.52246
0.19006				-0.829				0.51378				-1.79927				-1.37643
0.07949				-0.20319				-0.70567				-1.69013				-0.12922
0.34203				-0.11469				0.08432				-1.48676				-0.12902
-0.6155				-0.4233				-0.21402				-0.83605				0.46609
0.17407				-0.91889				-0.12914				-1.55314				0.38441
-0.07254				-0.93577				0.1998				-1.80388				-1.36417
0.13799				-1.15006				0.24119				-0.72081				0.09238
-0.9259				-0.07146				-1.19033				-1.94496				0.22238
-0.43446				-1.40551				-0.57265				-1.52326				-0.93286
-0.61032				-0.1467				-0.30253				-1.5004				-0.16502
-1.01777				0.2831				0.22936				-0.71458				-0.60447
0.2853				-0.42052				-0.19398				-1.47312				-1.85226
0.40469				-0.37044				-0.04635				-1.51				0.10333
0.11481				0.12173				-1.04904				-2.27746				0.10373
0.24772				-0.12517				0.38311				-1.66344				-0.30301
-1.59768				-0.10098				-1.72553				-1.83625				-0.03914
-0.23981				0.34891				-2.27605				-1.26772				-0.30329
-0.43152				-0.55151				-1.70802				-2.28668				-0.02522
-0.06675				-1.61283				-1.64717				-1.52135				-0.78584
0.2176				-0.54712				-1.64381				-1.68636				-0.22494
0.23577				-0.07892				-1.73593				-1.46476				0.3766
-0.40895				0.13734				-0.75996				-2.59638				-0.16023
0.52699				-0.1944				-1.51337				-1.68321				-0.36197
-0.44897				-0.37166				-0.3176				-1.76744				-0.22559
0.36849				-0.35525				-1.16181				-0.61739				-0.31367
-0.85221				0.42273				-0.29021				-1.393				-0.53274
-0.11816				-0.51408				-1.98523				-0.95195				-1.25331
-0.41583				-1.57264				0.45096				-1.01905				0.33302
-1.61092				-1.34712				-0.51513				-1.34477				0.50558
-1.81695				-0.26497				0.39949				-1.63095				-0.57775
-0.84248				-2.11753				0.27414				0.08176				0.0618
-0.35167				-1.41284				0.19673				-0.38104				0.14723
-1.05276				-0.2664				0.06817				-0.06508				-2.52806
0.10263				-0.76504				-1.26321				-0.15715				-1.73939
-1.46261				0.03405				-0.32323				-0.27495				-0.14962
-1.09482				-0.55446				0.37619				-0.21155				-0.55902
-0.41778				-0.74702				0.06693				-0.62395				-1.21653
-0.33233				-0.0577				-2.17368				-0.85437				0.08329
-0.23017				-0.43564				0.03643				-1.76492				-0.12871
-0.57435				-0.62042				0.27992				-0.32723				-0.90151
-0.3734				-1.7292				-0.13904				-0.40415				-0.83644
-1.96075				0.17563				-1.64745				-1.1796				-0.83697
-1.44925				0.37711				0.51768				-1.07735				-0.41944
-0.59777				-0.1749				-0.618				-0.61835				-1.45444
-0.45016				-1.03489				-0.97899				-0.04318				-0.43943
-0.37616				0.03175				-0.83621				0.07955				0.49512
-0.49672				-1.33128				-0.13007				-1.33956				-1.69492
0.32751				-0.47211				-0.13805				-0.15627				-0.23476
-1.56817				-0.23995				-0.84664				-0.78904				-0.75393
0.04419				-0.26041				-0.05385				-1.04682				-0.07582
-1.48198				-0.44455				0.21304				-0.3873				-1.35009
-1.25697				0.02012				-1.20164				0.20934				0.20558
-1.4244				0.36672				-0.26667				-0.11421				-0.24998
-1.81185				-0.69859				-0.83076				-0.49364				-2.04943
-0.96961				0.30905				0.41234				-0.52695				-0.43523
-0.34651				0.1219				0.47822				-0.33102				-1.18043
-0.15012				-1.23217				-1.24245				0.13791				-0.45178
0.19148				-1.68137				-2.17919				-0.27327				-0.21772
-1.04673				-1.26415				-0.93784				0.19869				-1.06619
-0.30457				-0.87283				-1.15428				-0.92494				-1.61102
-1.124				-0.18125				-1.23879				-0.34687				0.07792
-0.60976				-0.17362				-1.19323				-0.11465				-0.78737
-0.76918				0.14283				0.07021				-1.13241				-1.23279
-1.2057				-0.66694				-1.6435				-1.76362				-1.83096
-1.50355				0.35845				-1.11577				-0.23354				-1.59003
-1.26172				-1.70969				-1.02929				-0.87619				-1.29499
-0.72009				-0.58501				-0.35072				0.12801				-0.93469
-2.26385				-0.38877				-0.78122				-0.73473				-0.51183
-1.6135				-0.81295				0.4081				0.08182				-0.54926
-0.16068				-0.26582				0.02852				-1.6477				-1.53396
-0.96608				-0.33956				-0.26141				-1.56966				-1.11231
-0.43834				-1.30378				-1.3385				0.0121				-0.58373
-1.23942				-1.07211				0.31752				-0.30386				-0.00393
-1.06445				-0.98607				-0.75764				-0.5869				0.33215
-0.40634				-1.67242				-2.39256				-1.4194				-1.52795
0.31838				-0.69504				-0.45798				-0.28752				0.08204
-0.55103				-0.55139				-0.14858				-0.73749				-0.12685
-0.02895				-0.50949				-0.03392				0.18292				-0.53919
-0.25023				-0.89564				-0.94691				0.26291				0.14024
-2.07892				0.23736				0.14014				-1.50803				-1.83878
-0.025				-1.08489				-0.53955				-0.38126				0.17482
-0.77456				-0.135				-0.68002				-0.58726				-0.5336
-1.12438				-0.4076				-1.19238				-0.11686				-0.30387
-0.36787				-0.69628				-1.56291				-1.3589				-0.44238
-0.03597				-1.2353				-1.54506				-1.49746				-0.61139
0.24419				-0.78184				-1.45755				-1.35166				-0.43339
-1.21694				-0.05763				-0.90261				-1.04525				-0.22454
0.33189				-1.46747				-1.23401				-0.13114				-0.38632
-0.33458				-0.35995				-1.37353				-0.93849				-0.03102
-0.68218				-0.98695				-1.47395				0.38212				0.48056
0.38312				-1.11471				0.35341				0.05409				0.33054
0.15269				-1.41306				-1.43626				0.21026				-0.49872
-0.20508				-0.10225				-0.77072				-1.10554				0.12089
0.22274				-0.24529				-0.91655				-1.37905				-2.00883
0.00323				-0.21043				0.22639				-0.24741				0.26256
-0.11857				-1.68717				0.6471				-0.47666				-0.4352
-0.35637				-0.9162				0.17793				-1.6221				-0.00639
-1.61599				-0.49379				-1.6108				-0.57345				0.24793
-0.49892				-0.0393				0.29363				-0.08478				-1.40612
-1.62501				-2.18147				-0.5542				-0.05855				-1.07688
-0.23414				-0.28587				-0.1681				-1.6255				0.19403
-0.70407				0.14506				-1.64105				-1.76741				-1.4631
-0.47292				-0.96705				-0.37623				-0.01523				0.17244
-0.10846				0.40985				0.13122				-0.25066				-0.35392
-0.16631				0.04996				0.09831				-0.4533				-0.39925
-0.87526				-0.02096				-0.64768				-0.85296				-0.88814
-0.27878				-0.49373				0.32364				-0.3542				-0.44801
-1.19932				-0.02127				0.18301				-1.32302				-2.07987
0.22104				-1.69363				0.4483				-0.08626				0.29337
-0.00297				-0.19588				0.34027				-0.4774				-0.52903
-1.49519				0.03973				-0.14854				-1.36894				-0.43897
0.27489				0.0618				-0.04084				-1.45219				-0.89581
-1.65279				0.16511				0.32325				-0.2455				0.03963
-0.30003				-0.0549				-0.02692				-1.13682				-2.05292
0.40225				-0.12585				-1.72903				-0.3448				-1.00243
0.23054				-1.38227				0.17924				-0.77615				0.01119
-0.3849				-0.55994				0.39535				-0.68854				-0.46194
-0.6252				0.42859				-0.08112				-0.41275				-1.16313
-1.11683				-1.00424				-1.12839				0.22957				-1.96182
-0.36254				-0.26501				-0.87085				-1.92115				-1.31428
0.09771				-0.31335				-1.0561				-0.5642				-0.23589
-0.70545				0.28221				-0.69609				0.25077				0.00708
0.37754				-0.49916				0.67042				-1.19506				-0.34145
-0.72217				0.47393				-0.52148				-0.41569				0.04098
0.27801				-0.44434				-0.139				-0.06156				0.5412
-0.98583				0.23409				-0.36264				-0.09041				0.09833
-0.62969				-1.67566				-0.50887				-0.18403				-0.27653
-0.5696				0.23594				0.25219				-1.08944				-0.2084
-1.50998				-1.32999				0.31813				-0.7698				-0.25032
-0.41706				-0.76977				-1.5188				-1.11511				-0.14543
-0.80558				-0.13101				-1.14157				-1.63595				-0.46619
0.39913				0.30741				-0.68615				-0.18338				-0.01161
-0.13668				-1.45863				-0.18002				-0.19931				-0.671
-0.55538				-1.83403				-0.61849				-0.42511				-1.20164
-1.05062				-0.23522				-1.65248				-0.43176				-1.73521
0.10004				0.0546				-0.72381				-0.12916				-2.62789
-0.37583				0.1503				0.11316				-1.01582				0.28651
0.1591				0.14369				0.50802				-0.74463				0.22087
-0.36283				-2.29781				0.06518				0.34155				0.25233
-1.49314				-1.4671				0.32521				-1.70129				-0.84303
-0.30517				-0.45693				-1.23923				-1.56989				-1.12361
-0.28943				-0.22579				-1.00833				-1.46951				-1.30923
-0.73646				-1.74463				-0.79485				-1.73774				-0.43091
0.43769				-0.82954				-0.28133				-0.83007				-0.74407
-1.39549				-2.88525				0.40626				-1.07123				-0.60499
-0.26843				0.49599				-0.71647				-0.61223				-0.69381
0.35512				0.47233				-1.79251				-0.57737				-0.80934
0.11715				-0.03696				-0.63266				-0.84142				-0.80343
-0.06507				-1.10104				-1.14355				-1.08878				-1.83285
-1.32658				0.23552				-1.74173				-0.25264				-1.07558
-1.53249				-0.34084				0.48162				-0.13487				-1.37656
-1.70267				0.0416				-1.5737				0.3349				-0.83352
0.17959				-0.08952				0.27275				0.15992				0.06176
-0.10021				-0.5625				-1.25742				-0.52054				0.35001
-0.27066				-0.45383				-0.14835				0.01754				-0.36401
-2.02248				-0.11864				-1.12746				0.14045				0.13552
-1.4847				0.49917				-1.15306				-0.37972				-0.63232
-0.16594				0.15246				-1.61764				0.04721				0.54118
-1.62428				-0.52708				0.23809				-1.5557				-1.26922
-1.47799				0.43554				-0.96585				-0.11428				-0.83449
-1.16892				-3.62898				0.01292				-0.42492				-0.39868
-0.67562				-0.44698				-1.41871				-1.24343				0.0125
0.11661				-2.58202				-0.88371				-1.85895				-0.15981
-1.40614				0.27575				0.24541				-0.83303				-2.0296
-0.11401				-0.85386				-1.59981				-1.07999				-0.29786
-1.41973				-0.0192				-0.01943				-0.11985				-0.19902
-1.11648				-0.05588				-0.04064				-0.10496				-0.84286
-1.70528				-1.12967				-0.86875				-0.3442				0.51653
-0.85405				-0.63443				-0.28665				-0.59912				-1.44234
-0.46128				-0.14132				-1.10203				-0.73789				-2.06678
0.2269				-1.59743				-0.66832				-0.30718				-0.10162
-0.23478				0.23543				-0.48843				-0.33062				-1.15301
-0.59526				-1.58753				0.2132				-0.45715				-0.43492
-0.38447				-1.09421				-1.77105				-1.55031				-0.73413
-0.13175				-0.05968				-1.35015				-1.65123				-1.34318
0.12673				-0.09802				-0.62266				-1.76465				-0.5866
-0.90528				-0.94204				0.41693				-0.78405				-0.87844
-0.25427				-0.58863				-0.25045				0.07763				-0.06166
-1.07686				-2.00053				-0.82035				-1.80455				-1.34085
-0.35502				-0.28309				-1.3844				-1.724				-0.86343
-0.73513				-0.25216				-0.05854				-1.56489				-2.50048
0.01305				-0.95596				-0.307				-1.61661				-0.11176
-0.24707				0.17952				0.22967				-1.4637				-0.2944
-0.8075				-1.05353				-0.08612				-1.6742				-1.44155
0.32696				-0.64433				-0.18665				-1.3588				0.15967
-0.7108				-1.42098				-1.29641				-1.2952				-1.30105
0.04665				-1.80514				0.03341				-1.03195				-0.07119
-0.11268				0.15887				0.36883				-1.52597				-0.20453
-0.31365				-1.64376				0.03982				-2.05296				0.01064
-0.21979				-1.96131				-0.42939				-1.29089				-1.8358
-0.26845				-1.13181				-0.29405				0.03422				-0.07062
-0.66252				-1.81273				-1.5077				-1.47643				-0.00921
0.13708				-1.56049				0.10163				-0.51887				0.11531
-0.53099				-0.99207				0.25071				-1.71467				0.0047
-1.83022				-0.37348				-0.44318				-1.49305				0.30169
-0.42818				-1.70016				-0.4922				-1.52701				-0.5967
-2.10024				-1.75554				-1.50526				-1.36779				-0.27288
0.20995				-0.71985				-0.4736				-1.93508				0.40895
-1.19392				-1.52328				-0.29711				-1.09295				-0.9373
-1.65359				-0.20236				-1.88048				-1.44255				-0.55808
-0.79384				-0.88409				0.14224				-0.60368				-1.76031
-0.46801				0.00469				0.23629				-0.89652				-0.62746
-0.22284				-0.8811				-0.10199				-1.65589				-1.36753
-0.14379				-1.66505				-0.11962				-0.56095				-0.32044
-0.11322				-0.37691				0.17794				-1.64195				-0.0496
-0.21421				-0.49375				-0.40732				0.15123				0.39719
-0.73138				-1.08017				-0.49765				-1.26434				-0.27493
-0.37754				-0.5907				-0.06094				-0.89582				-0.54891
0.23863				0.3089				0.23184				-2.24402				-1.24075
-0.33033				0.11848				0.02186				-0.81436				-0.13394
-2.34893				-0.41317				0.29008				-0.19317				-1.69747
-0.09235				0.42145				0.02278				-0.53029				-0.6706
-1.0425				0.08011				0.45308				-1.18769				0.12259
-0.551				-1.10011				-1.04237				-1.55798				-0.77802
0.08562				-0.47843				0.12464				-0.01158				-3.17777
0.05734				0.0421				-0.36166				-0.57299				-0.02387
0.29378				-0.38517				-0.15913				-1.39896				-1.02922
0.35788				-1.12422				-0.01853				-0.26978				0.03073
-2.03112				-0.20173				-0.92075				-1.68421				-1.32032
0.04085				0.20462				0.00331				0.05425				0.19295
-1.39655				-0.74767				-3.67138				-1.51472				-1.41966
-0.98582				0.51567				-1.23073				-0.18042				-0.00958
-0.82239				-0.3776				-1.58129				-0.91405				0.02829
-0.8693				-0.98964				-0.36305				-0.11197				-0.02884
-1.04643				-1.41845				0.45072				-1.31094				-0.62248
-1.16149				-0.80544				0.06897				-1.48571				0.17286
-0.50843				-0.43957				-0.95342				-1.65944				0.5558
-0.5564				-0.01155				-1.04207				-1.29382				-1.43018
-1.13542				0.1284				-2.40867				-1.10026				-1.8404
-0.98959				-2.03704				0.17788				-1.46703				-0.38265
-1.13049				0.18662				-0.12586				-2.69065				-0.34827
-1.07178				0.3353				-0.00299				-1.50161				0.26752
-0.07178				-0.23374				-0.09033				0.01971				-1.37953
-0.79735				0.03857				-0.11634				-0.7969				-0.40735
-1.82327				-0.23529				0.37361				-1.59825				-0.40957
0.17941				0.31951				0.34137				-0.33063				-1.37012
-1.24642				0.45845				-1.24471				-1.02965				-0.60007
-0.1459				0.43239				-0.40733				-1.39355				-0.01497
-0.0307				-0.07989				0.28477				-0.26439				-1.06471
0.11197				-0.28861				0.32225				-1.20418				0.22787
-0.76853				0.24281				-0.85208				0.23515				-0.08236
0.06213				0.33568				-0.60307				-0.46032				-0.46585
-1.60773				-0.2351				-0.72713				-1.50409				-0.30932
-0.88983				-0.18117				-0.91647				-0.15965				-2.43595
0.03483				-0.65302				-0.18122				-0.38218				-0.1813
-0.7057				-1.906				-1.37605				-1.59016				-1.39221
-0.19257				0.0624				-1.26656				-1.43365				-0.63297
0.46478				-0.29553				0.33536				-1.689				-1.67614
-0.18035				-1.29403				0.05541				-1.40099				-1.95078
-0.99755				-0.139				0.33282				-1.69404				-0.23321
0.2036				-0.27705				0.08407				-2.06503				-1.39139
-1.05531				0.22975				-0.50609				-1.19257				-0.17932
-0.25875				0.30634				-0.86784				-1.33533				-0.47618
0.19281				0.1084				0.42187				-0.86073				0.39318
0.11967				-1.31356				-0.16674				0.04377				0.03922
-0.65056				0.05892				-1.39516				0.04377				0.07141
-0.55783				0.09509				0.35395				-1.54018				0.47857
-1.59948				-1.28444				-0.25685				-1.7399				-1.58902
-0.61761				0.01366				0.00919				-1.19184				0.32202
-0.38935				-0.24747				-1.36011				-1.64733				-0.17054
0.12914				-0.192				-2.39706				-1.18032				-0.18828
0.43305				0.53101				-0.38525				-1.28698				-0.65233
-0.06132				-0.78327				-1.15458				-1.74132				-2.13167
-0.44324				0.04931				0.36805				0.11786				0.52986
-0.60342				-0.49765				-0.60569				-1.34184				-0.41111
0.13183				-0.17191				0.43744				-2.04873				-1.28487
-0.47174				0.19047				-0.46692				-1.08275				0.07232
-0.23061				-1.10342				0.03357				-0.03602				-0.12165
0.27338				0.14324				0.20964				-1.84155				-1.77152
-0.57159				0.33981				-1.63816				-0.24995				-0.84397
-0.53964				0.29265				0.45169				-0.58195				-1.71756
0.0156				-0.93793				-0.87648				0.29369				-0.06315
-0.49512				0.07756				-1.38785				-0.59933				-0.02433
0.12698				-0.42918				0.21356				-0.05665				-0.95955
-0.27202				-0.12391				-1.27467				-0.10355				-0.22197
-0.87203				-1.28063				-0.586				0.05708				-0.01301
-0.49585				-0.05525				-0.76629				-0.9359				0.18716
-0.28477				-0.46659				-0.0287				0.22255				-0.42742
-0.48247				-1.64608				-0.55854				0.11069				-0.49485
-0.70963				-1.35238				0.34797				0.26932				-0.5086
-0.03967				-1.17019				-0.63155				0.13535				0.52204
0.37478				0.45709				-1.38887				-1.77932				-1.21354
0.2711				-1.22417				-0.47289				-0.20077				0.08242
-0.52138				-1.18071				-0.96978				-1.61727				-0.00881
-0.72964				-1.40443				-0.30418				-0.23209				-0.17782
-0.43265				0.22605				0.05024				-0.55097				0.07452
0.00882				-2.02282				-0.33083				-0.86454				0.25657
-1.16944				-1.2422				-0.76223				-1.1575				-1.21476
-0.73837				-1.19085				0.29739				-0.41333				0.28196
-0.58736				-0.07995				0.38079				0.09969				0.05112
0.17893				-1.16622				-0.21362				-1.39025				-1.71097
-0.24328				-0.79209				-0.7435				-0.31459				0.15956
0.01095				-1.59653				-1.24206				-0.76672				-0.02766
-0.01065				-0.80371				-0.00548				-0.05889				0.3365
-0.02244				0.07166				-2.1138				-0.47035				0.00264
-0.70781				-1.21137				0.2062				0.32401				-0.87799
-1.12691				0.24689				-0.02932				-0.88391				-0.45353
-0.01693				-0.90759				-0.52293				-0.03989				-0.16017
0.01538				0.16774				-0.5126				0.10779				-0.75378
-1.64565				0.38256				-0.90423				-0.67522				-1.4151
0.23372				-1.14953				-0.0474				-1.45686				0.38098
0.13292				-0.34071				0.09653				-0.5675				-0.24867
0.01654				-1.51494				0.48011				-0.84398				-3.13804
0.10462				0.01122				-0.6911				-1.77259				0.02378
-1.0964				0.15601				-1.00581				0.028				-1.59659
-1.40495				-0.71103				-1.34608				0.23969				-1.5795
-0.70913				0.17867				-0.05432				-1.66431				0.32582
-0.32573				0.60224				0.06617				0.03748				-1.093
-0.14826				-1.29961				-0.2505				0.03048				-0.89485
-1.16155				-1.64195				-0.93985				0.38432				-1.55296
0.442				-1.08922				-1.68791				0.06704				0.12987
-0.2636				0.05819				0.68314				-0.3387				-0.83072
-0.36527				0.47123				0.40792				0.00331				0.28412
0.4098				0.21479				-0.69231				-1.6705				-1.29267
-1.3642				-1.18025				-0.26909				0.20301				-0.19523
-0.65536				0.15505				-1.47294				0.34043				-0.44232
-1.05363				0.33958				-1.59361				-0.31841				-1.44804
-1.04646				-0.1282				-0.48802				-1.4734				-0.84836
-0.53643				-0.48759				-0.67451				-0.37872				-0.9805
-0.37832				-0.43012				-1.41927				-1.04052				-0.44958
-1.0827				0.39911				-1.78516				0.06275				-1.988
-0.17517				-1.62738				-0.20769				-0.42248				-1.20675
-0.17677				0.00891				-1.59268				0.04604				-0.09447
-1.35861				-0.09799				0.38053				-1.5272				-1.33798
-0.15354				-0.47229				-0.09993				-1.29604				-0.89343
-0.60487				-0.51285				0.02029				-0.76318				0.22541
0.10332				0.24187				-0.63795				-0.36885				-0.30228
-0.46809				-0.78772				-1.32441				-1.02244				-0.0429
0.39617				-1.17541				-1.52322				0.35894				0.17176
-0.0906				-0.62872				-0.90446				-1.62301				-0.41455
-0.63331				0.3185				-2.60004				-0.01874				-0.3331
-1.92511				0.24577				-0.80009				-1.59496				0.16462
-1.25246				-0.60623				-1.78694				-0.38765				-0.67638
-0.98873				-0.48724				0.02297				0.08325				-0.14471
-0.67093				-0.28846				-1.31324				-1.65413				0.30088
-0.0686				-1.41395				-0.01774				-1.6835				-0.42575
-0.9868				-0.85348				-1.9664				0.0437				-1.60782
-1.74578				-0.5046				-0.68451				0.06084				-2.34951
-0.77552				-1.36425				-0.6493				-0.28517				-0.42328
-1.53413				-1.73515				-0.33093				-1.5407				-1.57775
-1.24249				0.11879				-0.1379				-1.7442				-0.9022
0.1942				-0.14301				-1.93218				-1.77757				-1.56022
-1.15553				0.52705				-1.04672				-1.25576				-1.59586
-0.11897				-0.45824				-0.58327				-0.22716				-1.51573
-0.78759				-1.15917				0.45528				0.20883				-0.35497
-1.94326				-0.60225				-0.97374				-1.14971				-0.96152
-1.73791				0.22				0.17807				-0.13091				-0.56095
-1.96359				-0.90349				-0.60215				-0.20874				-0.90776
-2.09916				-0.73904				0.02026				-1.08777				0.07875
-1.92056				-0.22956				-0.14684				0.26303				-0.72552
-1.18271				-1.25656				0.01434				-0.09848				-1.81871
-1.95443				-0.14985				0.29307				0.38251				-0.21158
-0.67669				0.41441				-0.05347				0.05235				-1.56884
-0.78602				0.2178				0.29239				-0.80324				-1.07582
-1.06213				-0.35955				0.03488				0.47185				-1.12614
-1.2385				0.14935				-0.3974				-0.13809				-0.40055
0.05445				-0.11257				-0.72812				-0.10323				0.03352
-0.60875				-1.00789				-0.14522				-1.51155				0.26315
-0.9419				-0.75571				-1.59167				0.07471				0.13423
-1.57372				-1.83823				-0.66634				-0.9292				-0.46436
-0.65961				-0.82453				-0.31829				0.19917				0.0091
-1.71505				0.25529				-1.55885				-0.46796				-0.18578
-1.03732				-1.38553				-0.1614				-0.08816				-0.10791
-1.72387				-1.72063				-0.15023				-1.12294				0.24627
-1.17475				-1.52312				-1.06446				-0.87897				-0.52362
-0.47655				-0.98725				-0.78824				-0.03029				-0.25701
-0.59036				0.25832				0.03307				-1.34669				0.036
0.36489				-0.87281				-0.15531				-1.51123				0.50688
-0.7141				0.18501				-0.8785				-1.3864				-1.83272
-0.05622				-1.1524				-0.97753				0.25054				-0.65698
0.13393				-0.47221				-0.13355				-1.59291				-0.68806
-1.20421				0.40351				0.53918				-1.8074				-0.14939
-0.46449				0.50011				-0.79168				-1.61985				-1.73385
0.04338				-0.01768				-0.66016				0.42001				-0.99626
-1.05236				-0.09907				-2.32297				-1.46664				-0.79514
0.13656				-0.52486				-0.46345				-1.26049				-0.26366
-0.21644				0.08482				-0.12494				-1.39397				0.27144
0.17945				0.23328				0.08874				-1.96275				0.06917
-1.28568				0.01159				-1.19076				-1.79162				-0.19401
-0.41466				0.27539				-0.51554				-1.68248				-1.12473
-1.49814				0.29147				-0.11459				-1.91352				-1.28219
-1.95317				-1.00749				0.06971				-1.4655				-0.20972
0.18077				-0.0449				0.1983				-1.9288				0.05056
-1.16636				-0.1447				-1.13343				-1.54031				-0.18024
-0.19716				0.17662				0.24432				-1.87519				-1.67695
0.36033				0.12585				0.14473				-1.26768				0.31871
-1.23999				-0.54244				-0.26418				-1.82745				-0.6653
-0.43064				0.13254				0.34075				-1.44915				0.01197
-1.45771				-0.68294				-0.37407				-0.18388				-0.38648
-1.70859				-0.0776				-0.26105				-0.6449				-0.81216
0.285				0.22898				-1.74372				-0.02511				0.44991
-1.00121				-0.85201				-1.64733				-0.02935				-0.53582
-1.24212				0.25859				-0.27222				-1.4195				-0.00168
-0.85389				-0.94888				-0.70713				-1.72968				0.26278
-0.29686				-0.16245				0.35328				-0.58489				-1.48102
-0.11762				0.02236				0.10952				-1.53793				-0.87896
-1.42625				0.47342				-0.14941				-0.42135				-0.27321
-1.50252				-0.14435				-2.1366				0.37129				-0.71725
-1.70514				-1.20143				0.07516				-1.71623				0.25271
-1.58362				0.4914				0.33375				-1.29937				-1.30273
-0.38333				-0.24083				-0.48775				-1.11401				-0.45802
-0.58182				-0.29893				0.30176				-0.4151				-0.2407
-0.09918				-1.59078				-1.22904				-0.57415				-1.04659
-0.14789				-1.20394				0.31043				-1.6434				-0.42643
-0.31413				-0.25024				0.10014				-0.59314				0.23045
-0.73164				0.03252				-1.36119				-1.40194				-0.68837
-0.27637				0.1095				0.44974				-1.85065				-0.06423
-0.08205				-0.25343				-1.80878				-0.44059				-0.2962
-1.66701				0.28157				-0.72482				-1.72414				-0.07389
-1.31423				-0.59646				-0.11552				-1.61914				0.21289
-0.36078				-0.18415				-0.21895				-1.74587				-0.99261
0.17758				-0.25483				-0.10802				-1.1429				-1.28607
-0.22461				0.23368				0.43912				-0.34177				-1.74292
0.15985				0.29105				-0.10028				-0.62764				-0.16032
-0.12421				0.2329				-1.17512				-0.94872				-0.61486
-1.77827				0.14328				0.01892				-1.50166				-0.32978
-0.34276				0.15818				-0.65107				-0.40087				0.19978
-0.45933				0.12601				-1.84399				0.08826				-0.51163
-0.37671				-0.15182				-0.05625				-1.33433				-0.81602
-1.36769				-0.65757				0.09839				0.15779				-1.29342
0.437				-0.14932				-0.49117				-0.56748				-0.27561
-0.51777				-0.40984				-0.14723				-1.46855				-0.48125
-0.39975				-0.2312				-0.04246				-0.35713				0.15307
-0.07803				-1.46553				0.31867				-0.24485				-1.89032
-2.04248				-0.43006				-0.81743				-0.17237				-0.82526
-0.7216				0.08232				-0.75419				-0.09007				-0.22062
-0.96092				-0.38722				-0.09208				-1.29105				-2.12124
-0.24178				0.30012				0.47438				-1.30236				-0.29197
0.37329				-1.0553				-1.48607				-1.37227				-0.00531
-0.03574				0.03046				0.16354				0.47852				0.08462
-0.64151				-1.79787				-0.4517				-0.20651				-0.26852
-0.65476				0.15644				-1.92769				0.10215				0.18155
-1.92854				-0.25231				-0.12544				-0.7088				-0.35758
-1.04006				-0.81478				-0.68881				-1.00751				0.00302
-1.1299				0.01608				0.03141				-0.61069				-0.92787
-0.10643				0.33249				-0.83181				-1.1031				-0.93331
0.22351				-1.79862				-0.32715				-1.48938				-1.24947
-0.18252				-0.81624				-0.14853				-0.42975				-0.27404
-1.18303				-0.20214				0.29198				-0.71797				0.17081
-0.24914				-0.41012				-0.03549				-0.2952				-0.61738
-1.94536				-0.7254				0.5278				-0.62724				-0.61161
-1.31272				-0.66322				0.17119				-0.19195				-0.40673
-0.30764				-1.65463				-0.62079				0.21856				-0.33349
-2.16497				-0.53418				-0.19696				0.13785				-0.10835
0.26617				-0.18994				-0.03397				0.15291				-1.26159
-0.44449				0.38694				-1.16675				-0.08133				-1.96081
-1.24758				0.52467				-0.47097				-0.31973				0.03241
-0.18094				-0.74911				-0.20791				-1.11057				0.08518
-1.35927				-0.29533				-0.17159				-0.10114				-0.89843
-0.35474				-0.18422				-0.09093				0.1878				-0.48633
-0.52827				-0.04986				-0.24489				0.17646				0.15912
-0.34234				0.30815				-1.05026				-0.05835				-1.03427
-1.01987				0.14645				-1.36872				-0.000963636				0.20262
-1.59289				-0.06665				-0.48291				-0.25114				-0.79775
0.19151				-0.77444				-1.13742				-0.54564				-1.81008
-1.74614				0.37759				-0.03742				-0.12725				-0.09997
-0.05588				0.33572				0.03802				0.31235				-0.09577
-0.05031				-0.14347				0.14113				-1.79435				0.25011
-1.7989				-0.37566				0.0777				0.17002				-1.45395
-1.04686				-0.16617				0.19013				-1.69862				-0.24016
-0.53546				-1.41775				-0.20512				0.36134				-2.40658
-0.78944				0.62222				-0.77921				-1.72477				-0.20257
-0.27331				-1.94034				-0.24639				0.1691				-0.3225
-1.76297				0.29514				0.18139				-1.91613				-2.14565
0.0404				-0.52877				0.17651				-0.37349				0.13597
-1.67865				-0.5571				0.46105				-0.27576				0.14377
-2.08617				-0.62016				0.12429				-1.33003				-0.21718
-1.65336				0.19204				-0.12436				-0.20153				0.07289
-1.57137				-0.56754				0.17855				-1.31399				-0.37823
-2.04362				-0.74059				-1.53811				-0.54666				-0.38
-3.32353				-0.7352				0.32947				-0.13111				0.87983
-1.54801				0.32493				-0.41012				-0.16922				-0.06072
-2.66415				-1.00301				0.49809				-0.25896				-0.31217
-1.62979				-0.02568				-0.61431				-1.48256				-0.99132
-1.67173				0.27603				-2.11291				-0.49875				0.6914
-1.97066				-1.14521				-0.53845				0.36015				-1.11737
-1.94259				-1.50216				-0.38746				0.25174				-1.71525
0.32764				-0.32808				-0.33017				-0.82821				0.41559
0.36904				-1.96865				-0.24278				-1.05459				-0.57372
-1.67198				-0.13456				0.17611				-0.33854				-1.67425
-2.15261				0.01118				-2.01427				-0.37893				-0.3925
-1.4044				-0.91568				-0.58674				0.07828				-0.82797
-1.42599				0.40506				-0.30454				-0.71986				-0.03295
-1.72515				-0.70316				0.65881				0.32433				0.1406
-0.02967				-0.07001				-0.43843				-0.64128				0.47845
-1.68515				-1.46622				0.20496				-0.48596				-2.09157
-1.72073				0.13891				-0.05685				-0.05959				-0.25203
-2.63803				-0.88753				0.11584				-0.75208				-1.70704
-1.73309				0.45514				0.02213				-1.58094				-0.16275
-1.33305				0.36924				0.14665				-0.69167				-0.97257
-2.28169				-0.64489				0.01195				0.1101				-0.16477
-2.46203				-1.64412				0.58233				-0.03971				0.19425
-1.18635				-2.40387				0.09687				-1.56415				0.31567
-2.83521				0.21317				0.33124				-0.87855				-1.31501
-1.57965				-0.02516				0.54378				0.21611				0.02077
-1.34497				0.48114				0.44922				-0.51949				-0.31966
-2.34466				-1.67452				0.48728				-0.42235				0.47549
-1.83436				0.48639				-0.39256				-0.15053				-0.1907
-1.62753				-0.04799				-1.30628				0.26223				-1.09595
-1.1215				-0.59152				-1.17612				-0.29383				-0.40935
-2.72115				0.01366				-0.19189				-0.0535				-0.60697
-1.7256				0.26546				-0.00887				-1.44841				-1.53088
-1.83168				-0.90671				-0.0334				-0.69216				0.21351
-1.68605				-1.43351				-0.68699				0.24549				0.53005
-1.88026				0.07324				-0.53079				-1.44655				-0.76468
-0.8307				-1.10405				0.58946				0.16155				-0.83235
-1.87747				-1.77064				-1.18696				-0.18719				-0.07166
-1.37606				-1.45004				0.19717				-0.50825				-0.3528
-1.33323				-1.55494				-0.16612				-1.14699				0.27086
-1.90614				-0.16932				0.12217				-1.34431				-0.03513
-2.09181				-0.45989				-0.0674				-1.96806				-0.57553
-2.17889				-1.10598				-1.34358				-0.31203				-0.894
-1.73293				-0.0629				0.12742				-0.65642				-1.35421
-1.18521				0.12347				0.32033				-0.74684				-0.73854
-1.72959				0.24929				0.10427				-0.14136				-0.67135
-1.81936				-0.22249				-0.0203				-1.74482				0.33681
-1.42939				0.47516				-0.31407				-0.54755				0.2654
-0.21905				-0.32674				-0.00652				0.34213				-0.24143
-1.41248				-0.38686				-1.65213				-0.21026				-0.89647
-0.51678				-0.33196				-0.55672				0.25558				0.01913
-1.11315				-1.03464				-1.77467				0.15033				-0.21497
-1.09464				-0.94628				-1.92142				-1.6889				-0.38163
-1.29657				-0.10525				0.21392				-1.52459				0.30486
0.0545				-0.11287				-0.87365				-0.97214				-0.26555
-0.0838				-0.55887				-0.7114				0.43766				-0.46307
0.14933				-1.38396				-0.60682				-0.35836				0.25643
0.08456				-0.40187				-2.35721				-0.23139				-1.52219
0.11254				0.11381				-1.06503				-0.15922				0.38666
-1.20126				0.08039				0.43689				-0.24092				-0.0587
-1.69479				-0.51069				-0.08892				-0.05845				-0.00306
-1.14338				-0.09145				-0.06333				-0.99916				-0.22346
-0.49302				0.18116				-0.0016				0.16205				0.21414
-0.62984				-0.59689				0.06092				-0.32271				-2.03027
-0.09713				-1.38053				-1.28686				-0.2815				-1.17901
-0.15426				0.27208				-1.22629				-0.12348				0.01982
-1.0747				-1.62255				-0.88005				0.1594				-1.124
0.1844				-1.07621				-0.7186				0.16937				-0.4486
-0.62487				-1.83966				-0.4132				-0.05795				-1.01866
-0.57018				-0.8728				0.15928				0.07314				-0.98315
-0.09788				-0.2408				-1.58773				0.27002				-0.16549
-1.16678				-0.01005				-0.24448				-0.04493				-0.35511
-0.29877				-1.18419				0.31036				-0.63417				-1.41229
0.11308				0.20001				0.36962				-0.55815				-0.89005
-1.71876				-0.81345				-0.06308				-0.36795				0.21974
-1.19164				0.10022				0.22927				0.02902				0.2276
-0.44103				-0.88076				-1.98152				-0.09882				-0.55761
-0.98177				-1.53172				-1.33935				-0.34935				-0.13022
-0.09204				-1.55645				-2.00794				0.37325				-0.62913
-0.74793				-0.5159				-0.17645				-0.32325				0.26442
-0.22728				-0.194				-1.70296				-1.28422				0.14833
-0.27218				-0.39396				-2.44307				-0.08788				0.27446
0.31017				-0.40724				-0.12025				-0.40965				0.15555
-0.69067				-0.48384				0.12402				-0.65486				-0.43636
-0.47768				0.27081				0.4206				-0.29141				-1.0688
-0.5118				-1.61833				-1.336				-0.21309				-0.352
-0.95993				-0.4868				-0.86626				0.15154				-0.7346
-0.67625				-0.95034				-1.0608				-0.03049				-0.4049
-0.29646				-1.40307				-0.69168				-1.09003				-1.35422
-1.44468				0.40307				-1.34143				-0.33836				0.5805
-0.16328				-0.05869				0.36014				-0.80997				-0.10108
-2.05371				0.25005				-0.10044				-0.15679				0.06713
-0.02668				-1.07362				-1.69016				-0.37545				-0.44937
0.04019				-1.20055				-0.90842				-1.58085				-0.46373
-0.23952				-1.49939				-0.82572				-0.55142				0.01969
-0.27464				0.3806				-0.02014				-1.39596				-0.53939
-1.53313				-0.31779				0.24775				0.17119				-0.22279
0.04156				0.13786				-1.0874				-0.22723				-0.40189
0.05884				0.04839				-0.21202				-0.07867				-0.44256
-0.61676				0.09941				-0.81781				-1.6523				-1.43728
-1.21525				0.13386				-1.02541				-1.50867				-0.70318
-1.06515				0.11121				0.17939				-1.39584				-0.2567
-0.59034				0.51463				-0.58367				-1.67435				0.30764
-0.11577				-1.69598				-0.73477				-1.11416				-1.18566
-0.65026				-0.08448				-0.6083				-1.55953				0.37276
-0.289				-0.9426				-0.69111				-1.56825				-0.6374
0.35353				-0.11482				0.21645				-0.09457				-0.76445
-0.93997				-1.08737				-1.03683				-1.65684				0.27672
-0.18867				-1.51235				-1.47619				-1.68942				-1.28874
-0.48127				-1.35517				-0.95872				-0.30932				-0.15549
0.07643				-1.5966				-1.12562				-0.18238				0.65347
-0.73382				-1.72027				-0.35915				-0.03858				-0.3565
-0.26744				-1.34426				-0.79783				-0.12394				-0.18571
-0.16432				-0.66406				-0.87978				-1.30188				-0.88459
-0.02592				0.46154				0.40269				-0.10214				-0.4157
-0.40636				-0.50943				-0.91454				-0.55525				-0.3952
-0.62682				-0.66063				0.09759				-0.30791				-0.24541
-0.09028				-0.14174				0.01694				-1.17324				-0.68715
-0.27425				0.35737				-0.24857				-0.82393				0.15041
-0.13817				0.35243				-0.86534				-0.26189				-2.53162
-0.36834				-0.36278				0.05316				-1.49395				0.29122
-0.15353				-0.93432				0.47904				-0.42295				-0.49834
-0.28845				0.13287				-0.33176				-0.22097				-0.56294
-2.03836				0.25708				-0.71986				-0.6737				0.03938
-0.06021				-1.51214				0.18243				-0.58667				0.09898
-2.47855				0.08331				0.13745				-0.39527				-2.2544
0.30904				-0.6154				-0.14572				-1.18143				-2.8827
0.09558				-0.4162				-0.0347				-2.52563				0.01182
-1.08442				-1.41621				-0.66975				-1.39362				-1.19286
-0.17461				-1.18061				-0.26754				-0.96546				0.17368
-0.14466				0.34434				0.16264				-0.17015				0.00524
-0.4079				0.21748				-1.29018				-1.9373				-0.23173
0.25152				0.20445				-1.50114				-1.33099				0.15124
-0.89697				-0.59347				-0.14881				-1.23625				-2.32957
-0.27531				-0.95027				-0.43014				-2.2466				0.42485
-0.10655				0.00473				-0.36362				-0.581				0.18966
-0.03918				-1.49802				-0.71342				-1.38957				-0.28696
-0.37854				-0.49824				0.09386				-0.37518				-0.21456
-0.99589				0.30559				-1.55622				-1.47251				-1.07716
-0.67095				-0.08417				-0.07435				-0.89622				-0.81062
0.32745				-0.74405				-0.24941				0.39562				-2.0838
0.1311				0.38432				-0.59331				0.28016				-0.0637
-0.76929				-0.15555				0.03691				0.11985				-0.10248
-0.68566				0.24365				-0.5612				-0.21115				-1.53526
-0.48075				0.07809				-0.1245				-0.22945				-0.2927
-0.5292				0.08646				-0.35322				-0.09125				0.49152
0.40363				0.47533				-0.57568				-2.05473				-0.22779
-0.27053				-0.91508				0.05147				0.28992				-0.14094
-0.00143				-0.92435				-1.29549				-0.09597				-1.14601
-0.65339				0.09768				-0.53818				0.98957				0.31183
-0.22473				-0.25778				-0.90862				-1.64437				-0.56219
0.03717				-1.21207				-0.44248				-0.97318				-0.4669
-0.25422				0.30755				0.06027				-1.76652				-1.06895
0.18854				-0.3965				-0.00229				-1.73662				-0.51336
-0.16763				0.06932				0.42764				-1.61939				0.30244
-1.3029				-0.69473				0.28545				-1.33286				-1.75998
-0.60983				-1.7894				-1.673				-1.87486				-2.15673
-1.0904				-0.62641				-0.01552				-1.63879				-0.0182
-0.29997				-0.60583				0.1405				-0.82955				-1.25013
-0.51548				0.00615				-0.85495				-0.49829				-0.90501
0.10191				0.18003				0.43318				-1.63444				-0.16842
-0.000954864				0.02082				-1.60763				-0.98812				-1.90844
-0.36003				-0.80044				-0.01431				-0.85508				0.06494
-1.65603				0.33325				-0.31225				-0.83597				-1.65104
-0.27574				-0.1306				0.39085				-1.29847				0.39286
-1.4895				-1.72966				0.2806				-1.08979				-0.19979
0.32471				-0.4181				-0.13204				0.15903				0.0538
-0.15085				-0.06996				0.35525				-1.73556				-0.04658
-0.000202114				0.48873				-0.20745				-1.72113				-1.60321
-1.00339				0.30614				0.47162				-1.46638				-0.5166
0.2048				0.21063				0.19743				-2.14049				0.03182
-1.07469				0.28367				-0.75993				0.19354				-0.07972
0.15043				-1.34406				-0.17221				-1.37276				-0.17009
-0.22148				-0.83953				0.3198				0.08853				-1.45925
-0.98526				0.13938				0.23731				-1.53407				-0.2103
-0.02528				-0.1131				-0.3405				-0.1869				-0.42844
-0.15896				0.24748				-0.46049				-0.71968				-0.12558
-1.63794				-0.11516				-1.34703				-2.29341				-0.77571
-0.98972				0.01564				-1.10699				-0.7703				-1.96901
-0.15058				0.18211				-0.44286				-1.65315				-0.16996
-0.34437				0.17292				-0.07917				-0.35047				-1.83621
-0.93022				-0.15103				0.22092				-0.62286				-1.06735
0.53759				-0.34771				-0.11219				-0.36326				-0.38702
-1.37024				0.00164				0.20629				-1.20021				-0.34444
-1.16369				0.10589				0.10153				-0.80501				-0.76475
-1.79607				-1.54949				-0.98727				0.01276				-0.80173
-1.26115				-0.49238				0.4514				-1.41906				0.2006
-0.14388				-0.14221				-1.55607				-0.9572				-0.45667
-0.10036				-1.55054				0.08211				-1.11882				-1.84411
0.23828				-0.00329				-0.20495				-2.00423				-1.60726
0.08959				-2.00433				-0.06561				-0.54991				-0.83925
-0.00335				0.18427				-1.00874				-0.58873				0.0374
-0.29457				0.47186				0.11501				0.16505				0.35562
-0.74404				0.23286				-0.94758				-0.45811				-0.33461
-0.64908				-1.03818				-1.14219				0.34015				-0.00351
-0.09581				-0.11271				-1.12382				-1.70846				0.51406
-0.17192				-0.28357				-0.19669				0.35761				-1.62227
-0.47949				0.22933				0.01784				-1.39978				-1.52701
0.10167				0.34476				-0.89756				-0.05455				-0.75605
-0.19165				0.305				-1.91729				-1.76084				-2.13331
-0.76423				0.34148				0.20742				-0.55335				-2.01494
0.17351				-0.27525				-0.75619				-0.33829				-0.62917
0.10749				0.42539				-0.43432				-0.50297				-0.38537
-0.02248				0.01591				-0.72862				-0.21427				0.07795
0.12758				0.20669				0.10159				0.38835				0.24474
-0.10607				-0.33823				-0.02346				-0.25117				-0.05531
0.23184				-1.98839				-0.15382				-0.98269				-1.3541
-1.33246				-0.49864				-1.95566				0.03306				0.14053
-1.30948				-1.53001				0.17312				-0.28423				0.3209
-0.19643				-0.10259				0.20603				-1.08669				-2.39516
-0.2596				-0.39982				-0.36078				-0.71134				0.3037
-0.24602				-1.39012				-1.11092				-0.39526				-1.62552
-0.12253				0.17633				-0.09684				0.01266				-1.60717
0.18606				-0.70397				-0.92676				-0.00761				0.15685
-1.00898				-0.74282				-0.67728				-0.28858				0.16991
0.15768				0.31724				-0.0909				0.0146				-0.1726
0.17909				-0.4311				0.15191				-1.55719				-1.45101
-0.18196				0.29948				-1.37527				-1.13319				-0.7247
-1.92178				-0.21217				0.23012				-1.56834				-1.21943
0.20926				-1.00157				0.2311				-0.86252				-1.04896
-1.81631				0.35031				-0.08774				-1.18095				-0.52745
-0.39527				-0.14673				-0.52663				-1.29569				-1.91995
-1.35686				-0.52697				-0.10757				0.31907				-0.6058
-1.80335				0.21643				-0.97708				0.02868				-0.21256
-1.58051				-0.48612				-0.63565				-1.2497				-0.01544
0.35769				0.16983				0.08918				-1.31935				-1.20338
0.17158				-0.88268				-0.34466				0.2934				-0.22875
-0.36081				-0.55821				-0.53234				-0.36147				0.02137
0.04123				-1.21398				-1.40947				-1.33985				-2.04881
-1.49979				-0.4676				-1.88749				-0.88525				-2.03386
0.12166				0.33705				-0.11174				-0.14441				0.44866
0.03443				0.27478				-0.5565				0.52911				-0.15716
-0.38771				-1.10888				0.12016				0.01253				-0.48736
-0.95916				0.04057				-1.02993				-0.24449				-0.59061
-0.68196				-0.72931				-0.72332				0.12844				-0.41598
-0.17997				-0.92115				-0.86528				-0.762				0.0226
0.05235				-1.26762				-0.21526				-1.33167				-0.24459
-0.5855				-1.94701				0.03683				0.26545				-0.20937
0.28667				-0.38998				-0.69368				-0.92769				0.44341
0.56791				0.08138				0.07583				-0.55615				0.0872
0.05945				-0.26263				-0.50911				-0.20241				-0.4532
-0.29817				0.40736				-0.92038				-0.44405				0.22955
-1.41396				-1.42147				0.38997				-0.9858				0.32654
0.33027				-0.36625				-0.85009				-0.14951				0.13507
0.41132				-0.81566				-1.03554				0.07047				-1.49605
0.21128				-0.49148				-1.22507				-0.46076				0.08035
-0.41724				-0.90812				0.0777				-1.30621				-0.74488
0.24241				-1.04722				0.2125				-0.58618				-0.03541
-1.63723				-0.09363				-1.38938				-0.06526				-0.175
-0.4147				-0.15888				0.48451				-1.81705				-1.50523
-0.21011				0.36668				0.22983				-0.56765				0.27964
-0.45084				-0.31551				0.2334				-0.3896				-1.15877
-0.01346				0.22093				-2.09999				-1.232				-1.04804
0.4658				0.44369				-0.58946				0.14791				0.20909
0.18689				0.36095				-0.63021				-0.48988				-0.18503
-0.25278				-0.72756				-0.22965				-1.53817				-0.99863
0.02783				0.77507				-0.07255				-0.37634				0.02951
0.33055				0.05543				-0.18847				-1.3706				-0.12791
-1.48351				-0.29741				-0.02171				0.10754				-0.69111
-0.59332				-1.15535				-0.35932				0.04483				-2.42472
0.02837				-1.655				0.05875				-1.70598				-0.02537
-0.86397				0.11198				-0.97605				-1.64087				-0.6405
0.26778				0.19812				-1.36021				-0.09014				0.05506
-1.55656				-0.67394				-0.72434				-1.67962				-1.26283
-0.37993				-1.02251				-1.68871				0.04305				-0.51893
0.15137				-0.24282				-0.10125				-1.80608				-1.71326
-0.87881				0.28374				-0.19786				0.13112				-1.70496
0.5319				0.21277				-0.88429				-0.19569				-0.31125
-0.38715				-3.23512				0.30281				0.13581				-1.08079
-0.96689				-0.57404				-1.5279				-1.54084				-0.32125
-0.20847				-0.59145				0.35866				-0.01615				-0.12964
-0.30046				-0.22898				-0.6092				0.07679				0.38481
0.10682				-0.46718				0.177				0.05639				-0.37774
-0.65737				0.66478				-1.21281				0.21118				-0.97533
-0.27109				-2.3404				0.06441				-1.42977				-0.55249
0.02829				0.31552				-0.3706				0.01355				-0.32877
-0.44707				0.01976				-0.7305				-0.34285				-0.7678
0.43984				0.33826				0.26823				-0.36391				0.10914
-0.01762				-0.13836				-0.83224				0.15627				0.07783
0.04399				0.19754				-2.22272				0.14365				-0.26151
0.42006				0.15436				-2.38746				-0.48392				-1.98483
0.41396				-0.67544				-1.33681				-0.9858				-1.85371
-0.71359				0.30471				-1.24764				-1.03107				-1.87547
0.33361				-0.03531				-0.01794				0.24293				-1.12647
0.44528				-0.29076				-0.31095				-1.82864				-1.17081
-0.29334				0.26016				-0.37942				-0.09567				-1.92741
-0.19174				-2.04427				-0.65508				-1.10075				-0.55303
0.11988				0.67405				-0.02758				0.18686				-1.46577
0.02192				-0.99952				0.38479				-0.62045				-1.64414
-0.47964				-0.85464				-0.57245				0.34671				-1.45583
0.26678				-0.00147				-0.03603				0.30659				-0.7818
-0.23388				-1.49724				-0.28761				-1.29507				-0.73441
-0.71949				-0.4035				0.20725				-0.20182				-1.45272
0.19891				-1.19195				-1.48316				-0.2299				-0.94325
0.2251				0.28047				-1.73942				-1.66735				-0.99267
0.3643				0.0459				-0.3767				-0.11633				-1.75397
0.11172				-1.13073				0.24241				0.02051				0.17148
-0.14169				-0.64072				0.01381				-0.45228				-0.33478
-1.49604				0.22912				0.0537				-0.03175				-1.6196
0.14824				-0.49689				-0.3944				0.01931				-0.06485
-0.58199				-0.80134				0.3748				-0.04722				-0.6928
-0.15657				-0.79516				-0.96503				-0.71179				-2.08168
-0.05963				-0.07048				0.39833				-0.58997				-1.84624
0.01479				0.35383				-0.51486				0.2894				-0.25429
-0.73865				-0.25268				-0.25031				0.07335				-0.40074
0.15728				-0.35324				-0.60986				-0.61305				-0.75583
-0.53098				0.25558				-0.00589				-0.71536				-1.13693
-0.77628				0.62394				0.40612				-0.11535				-0.21828
-0.31911				0.57359				-0.19022				-1.32402				-1.35309
-0.13203				0.05931				0.37831				-0.39958				0.17937
-0.24723				0.39301				0.81997				-0.75795				0.16442
0.03239				-0.27026				-1.40915				0.3648				-1.00221
0.36196				0.58177				0.0567				-0.97271				-0.91754
-1.05072				-0.1123				-0.16645				-0.67434				-0.25348
0.22604				0.25255				-0.22281				0.21022				-0.39367
-0.23213				-0.56595				0.64661				0.43883				-0.90606
-0.40866				-0.07178				0.25016				-0.16224				-1.83491
-0.16313				0.14006				0.56665				0.20357				-1.13296
-0.07723				0.10933				-0.32064				-0.06035				-0.74166
-1.29103				0.00198				0.17621				-0.01494				-0.49729
0.0542				-0.26649				0.32645				-0.53126				-0.36834
0.15121				-0.20231				-0.25341				-1.25988				-1.50384
-1.59127				-0.37821				0.19532				-0.44924				-0.24192
0.36932				-0.99058				-0.36079				-0.56548				0.22188
-0.07915				0.11227				0.1862				-0.03526				0.19683
0.20469				-0.07924				0.50728				-0.85258				-0.34121
-0.11482				0.16774				-0.0659				-1.72665				-1.15276
-1.11076				-0.66093				0.3382				-1.34452				-1.1849
-1.54217				0.4236				-2.03074				-0.258				-0.69752
-1.18377				0.38302				0.01771				0.03835				-0.68536
-1.3511				-0.16024				-0.1301				-0.12679				-0.59219
-1.51348				0.52284				0.61094				0.21998				-1.53869
-1.56841				0.29468				-0.40491				-0.67215				0.04506
-1.50278				-0.95696				0.35647				0.25493				-0.85301
0.39809				-0.02469				-0.15548				-0.25209				-0.86755
-1.28799				-1.52699				0.02788				0.24884				0.14006
0.16263				0.06838				-0.87499				0.29363				-0.76615
0.10707				0.04476				-0.64029				-2.10224				-1.67502
0.20817				0.2249				-1.27129				-0.09869				-1.52229
-0.16677				0.41747				0.43042				0.32318				-1.12498
0.27999				0.01596				0.05643				-0.0045				-2.05533
-0.31866				-0.25146				-0.36792				-0.06076				0.2775
-1.48095				0.1891				-0.34341				-1.62532				-0.71624
-0.75634				-0.88147				-0.12196				0.0123				0.24906
0.11296				-0.72861				0.24629				-0.20225				0.21907
-0.37126				0.07009				0.44542				0.0484				-0.21138
0.24733				0.17746				-0.28536				0.14328				-2.11304
0.60919				0.2007				-0.48672				-1.80655				-1.5753
-0.38229				-1.21514				-0.72198				-0.4785				-0.30739
-1.53746				-0.32976				-0.80665				0.09017				-0.5237
-0.06518				-0.01036				0.26578				0.31195				-0.83182
-0.82005				-1.3451				0.04286				-2.23429				0.08389
-0.94877				0.09263				-2.03465				-1.83395				0.35748
-0.62101				-2.08024				0.25233				-0.80958				-0.72911
-0.97169				0.20367				-0.60725				-2.84173				-0.07923
0.13079				0.20376				-1.30979				-1.51929				-0.72991
0.04365				-0.60657				-0.05747				0.23711				-0.17998
0.06359				-0.23381				0.26169				-0.30234				-1.02652
-0.29974				-0.40722				-1.77356				-0.37978				0.31785
0.09507				0.14895				0.04017				0.10445				-0.63903
-1.4451				-1.33568				0.2708				0.43861				-1.59953
-0.92952				-1.58315				0.00975				-0.11549				-0.75253
0.20632				-0.36978				-0.22946				0.10699				-0.23782
-0.38769				-0.26886				-0.60696				0.32668				0.01152
0.06128				0.48643				0.05375				-0.49399				0.25085
-0.64706				-0.66402				-0.63818				-0.58435				-1.05777
-0.98825				0.11671				-0.13821				-0.46283				-1.03963
-0.92634				-1.63426				-1.18019				-0.23689				0.1798
0.52621				-1.74207				-2.36693				-1.59399				-1.65526
0.25319				-1.26342				-1.60986				0.17109				0.2585
-1.71391				-1.27575				-0.73398				-0.98986				0.08505
0.567				-1.62671				-0.90837				-1.66439				0.37525
0.39885				-1.72935				-0.10511				-0.11722				-0.69276
0.43879				-1.98302				-1.13015				-0.72006				0.18377
-0.05948				-1.69899				0.40932				-0.80285				0.08757
-0.9297				-1.40897				-0.08017				-0.75017				0.37373
-1.58531				-1.62409				0.51214				-0.24595				-1.52189
0.22293				-1.40441				0.47452				-1.64827				0.48105
-0.37736				-0.39526				0.10548				-1.46313				-0.19299
-0.53256				-0.45497				-0.25759				-1.62705				-0.06337
-1.15888				-1.66972				0.16022				-1.51125				-1.34699
-0.51604				-1.40026				-0.4811				-1.42639				-0.65803
-1.00664				-1.14748				0.38029				-1.15274				-0.24381
-0.33415				0.03878				-0.56839				-1.34653				0.16202
0.2877				-1.07334				-1.52785				-1.36813				-1.53654
-0.71751				-2.55946				-0.73048				-0.79825				-0.97285
-0.84771				0.29366				-0.66108				-0.95982				-0.09266
-0.08943				-1.16219				-0.21194				-1.48843				0.37398
-0.08425				-0.55327				-0.10092				-0.05055				0.14423
-1.3325				-1.18217				0.01684				-0.68724				-1.21752
-0.78467				0.33045				-0.20046				-0.10576				0.05585
-0.77358				-0.22831				-1.06908				-1.36148				-0.81946
0.04371				-0.34742				0.37269				-1.09892				0.33257
0.47226				0.28257				-0.49531				-0.81141				-0.5113
-0.62173				-0.50015				0.29443				-0.7001				0.4687
-0.25898				-0.34147				-0.16861				0.25214				-0.76578
-0.60522				-1.57298				-0.36906				-0.53086				-0.23525
0.1694				-0.03625				0.25072				-1.28214				0.34266
0.26723				-0.03182				-0.06116				-0.21439				-0.41753
-0.22425				-1.56898				0.10236				-1.4003				-1.62051
0.12245				-0.41081				-0.86473				-0.19325				0.08229
0.20884				-1.05222				-0.78396				-1.04735				0.31122
-0.8565				-0.48573				-2.60167				0.41349				-0.9633
-0.10866				0.185				-0.26265				-1.36768				-1.34726
-0.51169				-0.3723				0.20861				-1.4454				-0.22918
-0.36858				-0.88269				-0.93614				-0.09639				-0.56729
-0.77355				-0.40106				0.47649				-0.38085				-0.13042
-0.75087				0.03618				-0.52591				-1.01321				0.21175
-1.07551				-1.09992				-1.31709				-0.12576				0.12912
0.13108				0.40338				-0.67158				-1.29982				-0.2051
0.05468				-0.48822				-0.99481				-0.54461				-0.78161
0.01914				-2.34292				-0.41871				0.21734				-0.53987
-1.24756				-0.71477				-0.01731				-0.16615				-0.0987
0.19771				-0.03247				-0.29615				-1.38796				0.15298
-0.08044				0.10551				-0.01463				-1.32345				0.1875
-1.56205				-0.10881				-1.29328				-0.76837				-0.40665
-0.13978				-0.0136				0.0733				-0.37615				-0.92999
-0.94121				-0.08597				-0.82758				-0.80806				-0.34963
0.01215				-1.22613				-1.00751				-0.96002				0.04876
0.03149				-0.98356				0.45737				-0.85373				0.17511
-0.67517				-2.41179				-2.1904				-1.5155				-0.10827
-0.22588				-0.21034				-0.15582				0.08828				-2.03377
-0.42025				-1.54841				-0.06439				-0.70568				0.34446
-1.70918				-1.20891				-0.3037				0.0685				-0.27463
-0.5269				-0.48817				-1.90932				-0.40054				0.00185
-0.39574				0.29566				-0.77954				-0.05219				0.34872
-0.0049				0.19281				-1.27737				-0.22066				-1.2034
-0.86999				0.32511				-1.05385				-0.63861				-0.61575
-0.17307				0.16863				-0.45779				-0.47128				-2.12919
-0.04118				-0.05076				-0.16213				0.57036				-1.11296
-0.21427				-0.67139				-1.67922				-1.23204				-0.81223
-2.99644				-0.4785				0.03116				-1.40424				-3.28149
-0.44921				-0.55294				0.12335				-0.63864				-0.91506
-0.19439				0.46163				-1.80246				-0.05162				-1.06573
-0.39059				0.31647				-1.10314				-1.28571				0.69682
0.13484				-0.18113				0.2167				0.10349				-0.86333
-0.1212				-0.37577				0.2854				-0.00389				-0.71697
-0.9322				-0.0376				-1.5224				-0.55066				-1.71458
0.05075				-0.43272				-1.2474				-1.498				-0.11032
-0.10656				-0.33008				0.20758				-1.33152				-1.01183
-0.29909				-0.78074				0.34549				-1.15515				0.19029
-0.17206				0.18238				-0.7965				-0.0023				-1.11261
-1.59439				-0.8564				-1.81218				0.11308				-1.60789
-0.47241				-1.25153				-1.2966				-1.11616				-1.29691
-0.774				0.30821				-0.94582				-2.0001				-1.14254
-0.38273				-0.42642				-1.0339				0.40306				0.48711
-0.11225				-0.53418				-0.36815				-0.84658				0.45076
-0.11269				-0.02027				-0.12532				-0.58537				-0.18711
-0.38164				0.40856				-1.52495				-0.30254				-0.08815
0.12414				0.09086				0.05219				-0.72835				0.33107
-0.05102				-1.47988				-0.57534				-1.24225				-0.55479
-0.36769				0.07846				-2.02282				0.00581				-2.69931
-1.1148				0.57851				-0.76901				-0.10881				0.15735
-0.68701				-0.51262				-0.06909				0.20094				-0.08296
-0.42318				-1.20856				-0.02519				-1.74003				0.42638
-0.34917				-0.5626				-0.9272				-0.83584				-0.84306
0.44799				0.00777				-1.10412				-1.39316				-0.36427
-1.41435				-1.42018				-0.14344				0.0267				-0.16441
0.13239				0.09102				-0.1924				-0.77367				-2.18161
0.34841				-1.17636				0.09634				-0.55576				0.78529
-1.64474				-0.21549				-0.77535				-1.24973				-1.41035
-0.78648				0.50977				0.3069				-0.04048				-1.22608
0.29448				-2.24561				-1.13055				0.21228				-0.62318
-0.665				-1.53677				-0.10432				-1.71697				-1.34941
0.16584				-1.56324				-1.05796				-0.2339				-0.46438
0.05895				0.06662				-1.21846				-0.0519				0.25683
0.51609				-0.14805				0.29687				-0.10169				-0.58617
0.1999				0.17046				-1.17861				-1.47056				-1.733
0.18559				-0.4564				-0.44007				-0.77309				-0.79555
-0.52649				-1.52121				-0.44676				-0.5007				-0.51117
-1.24914				-0.19815				-0.25503				-1.64871				0.31806
-0.43927				0.24872				-0.01519				-0.99968				-0.73783
0.48102				-0.44706				0.11346				0.27643				-0.43105
-0.54123				-0.5687				-0.58185				0.27296				-1.27158
0.34526				-0.74656				-0.10905				-1.63254				-0.0645
-1.72754				-0.67293				-0.42089				-0.82281				-1.73391
-1.18892				0.48413				-0.94769				-0.40066				-0.52633
-0.81022				-0.62602				0.0485				-0.01341				-3.1405
-1.10446				-0.11105				-0.15748				0.12785				0.05394
0.16543				0.3628				0.25881				-0.20921				-0.08844
-0.51851				-0.57159				-1.34158				0.26727				-0.80952
-1.13121				-0.05924				-1.45164				-1.49175				-1.75421
0.20107				-0.60667				-0.57595				0.09549				-0.75018
-1.01898				-1.91269				-0.32051				-1.41532				0.41227
-1.63309				0.37805				-0.35946				-0.2062				-1.02865
-1.29041				0.11598				0.00929				-0.62655				-0.40576
-0.89767				-0.52854				-0.02407				-0.18773				-1.16704
0.17582				0.06717				-1.16885				-1.43789				-1.61484
0.08409				0.18356				-0.40936				-0.80981				-0.85232
0.18619				-0.71908				-0.0353				-0.0625				-0.20999
-0.57525				-0.47794				-2.22182				-0.5083				-2.32363
-0.60003				-0.32014				0.24112				0.02452				0.0224
-1.02378				-1.71397				-0.99411				-1.02256				-0.28858
-0.26446				-0.79488				-0.88933				-2.41809				-0.16672
-0.45405				-1.63517				-0.02292				-0.15019				0.15408
-0.78397				-1.37656				-0.62222				-0.02277				-0.81134
-1.49153				-1.15439				0.24788				-1.46978				-0.41681
-0.07722				0.17199				0.01765				-0.31557				0.08904
-1.14088				-1.54772				-0.18318				-1.13085				0.04162
-0.52419				-0.55879				-0.72183				-1.13006				-1.05945
-1.46821				-0.17594				-0.01472				-0.93583				-0.25679
-0.22448				0.09725				-1.52511				-1.19594				-0.40522
-0.1337				0.19143				0.03132				-1.23725				-0.85735
0.07795				0.01635				-0.68493				-1.30129				0.43395
-0.09341				-0.06501				0.03807				-1.45851				-0.88063
0.26592				0.06051				-0.43712				-0.5016				-1.32647
0.23408				0.37604				-0.35774				-1.39406				0.1877
0.23384				0.27626				0.35569				0.06753				-1.47719
-0.29414				-1.50964				0.04842				-1.14567				-0.06724
0.25568				0.1768				-1.2466				0.62768				-0.08182
-0.38437				-1.63438				0.15998				0.04239				0.51298
-0.17803				-0.44483				-0.46616				-0.03195				-2.505
0.4013				-1.63673				-0.09829				0.67154				-0.49718
-0.09108				-0.80865				-0.08876				-1.82676				-2.14824
0.11811				-1.46334				0.26769				-0.04245				-1.04193
-1.22424				0.01069				-1.20355				-1.18057				-1.54319
-0.57575				-0.31047				0.30007				-1.6515				-0.07162
0.25203				-1.48197				-0.09107				-0.37426				-0.87282
-2.55385				0.24007				-1.44377				0.31166				-0.52317
-0.8306				-1.09931				-0.02814				0.32939				-0.78742
0.04501				0.06463				-0.08978				-1.07295				-0.94599
-0.95919				-1.77881				-0.18612				-1.62867				0.34252
-0.54961				-0.63043				-1.35489				-0.71005				-0.98865
0.18464				-0.41443				0.45087				-0.67245				0.15085
-0.33313				-0.94966				-0.04156				-0.67853				-0.31618
0.46382				-0.31036				-0.38087				0.13255				0.53225
-0.51763				-0.80212				-1.22679				-1.71121				-0.71042
-1.09734				-1.31545				0.15145				-0.01				0.44281
-0.25034				0.39333				0.32646				-0.47317				-0.47235
0.18511				0.06751				0.12116				0.01744				-1.22305
0.01292				-0.49056				0.15053				0.24702				-0.68347
0.26602				-0.84224				0.29301				0.17992				-0.78221
-0.22373				-2.04874				-0.77215				-0.59853				0.42731
0.27186				0.46856				0.65378				-1.58641				0.163
0.39129				0.09345				-0.557				-1.10331				-0.40167
-1.18068				-0.0669				-0.12226				-0.76889				-0.45821
0.23995				0.29382				0.32659				0.06458				-0.41639
-0.35378				-0.55545				-1.54041				-0.57835				-0.74458
0.03959				-0.07981				-0.59836				0.4819				0.20742
0.44006				0.23094				-0.76289				-0.85866				-0.09084
-1.9736				-0.1339				0.09915				-0.31699				-1.84625
-1.59921				-1.22605				-0.75266				-0.18778				0.59201
0.43599				-1.12115				-1.44121				-0.20225				-0.15962
-0.10479				-0.10357				-1.72998				0.18838				-0.88325
-0.19785				0.35666				-0.17767				-0.1461				-1.86188
-0.28446				-0.05163				-0.59474				-0.00778				0.0457
-0.44518				-0.80844				0.11849				-0.30044				-0.25816
0.28944				0.42669				-1.90979				-0.97173				0.27702
-0.04202				0.26179				-0.76117				-1.49162				0.72057
-0.027				0.26183				-0.14131				-0.28866				-0.35625
-0.81505				-1.98878				0.2639				0.14354				-0.20329
-1.71016				0.00583				-0.08164				-1.22412				0.01338
-1.51172				-1.00618				-0.43338				-1.63502				-0.74546
-0.53259				-0.931				-0.40518				-1.42981				-0.14691
-1.59555				-1.1519				0.48276				0.04922				-1.29959
-0.07494				0.50661				0.08048				-1.70104				-1.71321
-0.74449				-0.79316				0.24177				-0.00806				-0.62734
-0.14621				0.2137				-0.01945				-0.50831				-0.99721
-0.81613				-2.67842				0.00893				0.24639				-0.8437
-1.47552				-1.23294				-1.67224				-0.20195				-0.6523
-0.12443				-1.66582				-0.03818				0.03863				0.41469
0.1919				-0.3855				-1.53968				-0.69375				-1.66539
-1.35984				0.0667				0.2701				0.44395				-1.0753
-0.08446				-0.48096				-1.23692				0.18877				0.57237
-0.81509				0.11717				-0.38264				-0.00701				-1.08826
0.6113				0.60087				0.26539				-1.23818				0.01346
-0.12538				0.07622				0.1271				-0.06237				-0.50656
-0.74134				-0.9185				-1.48963				-0.23431				-1.29564
0.29901				-1.66904				0.26482				0.22449				-0.44872
-1.19193				-1.67596				-0.05037				-0.52336				0.48129
-0.90294				-0.57992				-0.44368				0.12512				-0.30561
-1.53621				0.21473				-0.30674				-0.03915				0.05435
-1.07058				-1.4821				-0.36856				-0.66871				-0.00294
-0.40229				0.18419				-0.79793				0.04952				-0.24355
0.02211				0.07438				0.2804				-0.3008				-0.58573
-2.68077				-0.10726				-0.16973				-0.72492				-0.31885
-1.18363				0.3518				-1.02574				-1.64736				-0.57231
-1.1289				-1.30046				-0.30525				-1.19815				-0.93601
-2.84889				0.46305				0.23713				-1.50025				0.27676
-1.15335				-0.62915				0.11955				-1.8096				-0.84724
-0.4169				0.43232				-0.16447				-0.66876				-0.21816
0.13581				-0.31911				0.4089				-1.19864				-0.23926
-0.03672				-1.36292				0.47633				-0.28706				-0.03914
-1.04355				-1.52541				-0.25347				-0.4344				0.00422
-0.68652				-0.86307				-1.25921				-0.80274				-0.15427
-0.27368				-1.50977				-1.20436				-0.44404				-0.42534
-1.23908				-0.77593				-0.23191				0.07094				-0.15852
-0.70992				-1.94396				-0.57982				-1.93085				-0.31444
-0.51177				-0.40704				-0.17207				-0.996				-2.12646
-1.25587				0.27078				0.42504				-1.19623				-0.2942
-0.80815				-0.76772				-0.96233				-0.1563				0.03515
-0.48654				-0.2823				-0.56543				-0.99956				-0.9213
0.26654				-0.07859				0.43563				0.34233				-0.68822
-0.89929				-1.06067				0.05749				-1.22178				-0.000841494
-0.66456				0.29483				-0.07212				-0.16169				0.1225
-0.47584				0.39242				-1.17811				0.02825				-0.52946
0.01847				-0.17291				0.45385				-0.65629				-0.08854
-1.06765				-0.09362				-0.02391				-1.21839				-0.41195
-1.71217				-0.70548				0.23014				0.26585				0.1556
-0.00713				0.08289				0.37089				-0.91611				0.11148
-0.78997				-1.66078				0.34191				0.14345				0.40663
0.07818				0.39577				0.30916				-1.14607				0.14003
-0.888				0.31909				-0.6656				-0.12067				-0.31679
-0.61644				0.03461				-0.82049				-0.04365				-0.19474
-0.04859				0.11085				-1.88051				-1.70695				-2.24559
-0.67808				-0.19413				0.10111				-1.06353				-1.32678
-0.63336				0.62854				-0.62539				-0.19217				-1.9782
-1.46106				0.03393				-0.81096				-0.19592				0.09468
-0.06036				-0.10726				-1.31525				-1.51115				-1.1094
-0.86229				0.01613				0.21903				-0.16268				-0.65348
-1.03964				0.08623				0.01616				-0.52785				-0.44887
-0.7297				-1.56125				0.4803				-0.25749				-1.84243
-0.49752				-0.24346				0.14231				0.23889				0.2911
-0.10329				-1.80421				0.24428				-0.4706				0.06455
-0.5031				-0.10433				-0.1464				-0.21046				-0.46315
0.11825				-1.30467				0.46488				-0.000738752				-1.57155
-2.12495				0.34027				0.23612				-0.47281				-0.19354
0.18861				-0.93743				-0.20402				-0.80952				-0.67924
0.33192				0.1132				0.03637				-0.44212				-0.83412
0.02845				0.06418				-1.08911				-0.9804				-0.40762
0.19436				0.27941				-2.03439				0.28743				-0.1867
-0.00216				0.6118				0.01245				0.40249				-1.84729
-0.08767				-0.77633				0.24051				-0.53704				-0.35707
-0.52268				-0.28227				-0.39585				-0.44473				0.56094
-0.71502				0.16248				-1.14965				-0.32855				0.31535
-0.21181				-0.22122				-0.77146				-0.22549				-0.31485
-0.54478				-0.03124				0.40348				0.20346				-0.34517
-1.76276				-0.21407				0.26931				-0.47734				-0.53446
-1.00724				-1.75921				-0.08513				-1.5578				0.02095
-0.93909				0.01161				0.07083				0.15851				-0.28125
-0.49514				0.09914				-0.31987				0.38221				-0.12056
-0.25621				-0.66024				-0.00174				-0.03756				0.40633
-1.39509				-0.26459				-0.40309				-0.0132				-0.92709
0.15314				0.18008				-0.73037				-0.73235				0.1492
-0.95286				-1.12857				-0.41319				0.00654				-0.66093
-1.07576				-2.38955				0.03284				-0.11228				0.21867
-0.24311				-1.07143				-1.33985				-0.66781				-1.39185
-0.61459				0.13428				-0.29695				-0.86984				0.1715
-0.33542				-0.45272				0.08911				-0.13311				0.09296
-0.264				-0.13297				0.37146				-0.66877				-0.19754
-1.59608				-1.30447				-0.19929				-1.13598				-0.20384
-0.4498				-0.5072				-0.76332				-0.61895				-1.32914
-0.48627				-0.39056				-0.50121				-0.95115				-1.19921
-0.88466				-1.82617				-0.33462				-0.61534				-0.20514
-0.59026				-0.33204				0.03842				-0.0751				-1.1159
-0.97321				-0.02871				-0.86644				-0.85188				-0.08072
-1.36671				-0.30797				-0.13546				-0.47536				-0.06257
-0.16435				-0.27912				-1.24838				-0.96202				0.18024
-0.37231				0.15927				-0.62053				-0.71791				0.01127
-1.15913				-0.98428				-0.49922				-1.57775				-0.09047
0.22576				0.03221				-0.6497				-0.42779				-0.53999
-0.73297				-1.40134				0.43561				0.12599				-0.36344
-0.61186				-1.62687				-1.5645				-1.61436				0.20322
-0.62779				-1.22343				0.45713				0.17892				-0.27664
-1.03565				-1.10597				-0.47441				-0.04137				0.30578
-0.46241				-0.64601				-0.0985				-0.45643				-2.07066
-0.60309				-1.27193				-0.08696				-0.28951				0.06519
-0.67997				-1.41068				0.26936				-0.21925				-0.23471
-0.8411				-0.24175				0.29884				-0.13575				-0.02695
-1.01338				0.2211				-0.98122				-0.28668				-0.13802
-1.00622				-0.41014				0.18958				-0.55495				-0.72063
-1.50151				-0.96531				-1.98244				-0.13718				-0.47675
-0.19295				-0.85706				-0.95751				-0.76426				0.06349
-0.85855				-0.62898				0.28174				-0.59067				0.25712
-0.17405				-1.95597				-1.48948				-0.18613				0.53055
-0.65267				-0.17947				-1.34033				-1.46671				-0.63024
-0.03887				-0.01786				-1.6351				-0.55279				-1.35924
0.02911				0.1917				-1.78941				-1.27187				0.04561
-1.38782				-1.39796				-0.20961				-1.26028				-0.29016
0.39677				-0.6063				-0.35592				-0.71017				0.35816
-1.55366				-1.56487				0.01245				0.01262				-0.00329
-1.11567				-0.000721378				-0.72743				-1.23973				-0.00638
-0.25173				-2.24353				0.11241				-0.31558				0.36029
0.0351				-1.45358				-0.51732				-1.36992				-0.05895
-0.0494				-0.18382				-0.44863				-0.42925				-0.87778
-0.58295				-0.03593				-0.98351				-0.91707				-0.84074
-1.52365				-1.71721				-0.96269				-0.03457				0.20524
-1.71531				-0.80864				-0.2927				0.07677				-2.01808
0.0454				-1.51099				-0.97091				-0.51343				0.00676
-0.63622				0.12619				-0.30347				-0.71319				-0.6221
-1.63202				0.38707				-0.09899				-0.45171				-0.26215
-1.49187				-0.3002				-0.80786				-0.26957				-1.12283
-1.81037				0.43628				-1.22885				-0.57186				-0.25863
-1.77876				-0.71453				-1.54488				-0.92275				-0.04691
-0.63741				-0.0852				-0.32102				0.000250205				-0.24622
-1.43733				-2.13005				-1.6765				-2.09531				-0.30939
-0.8011				-0.23575				-0.69255				0.00334				0.3325
-1.4574				0.18902				-2.25811				-0.38143				0.04694
-0.29225				-0.86965				-0.84336				-0.019				-0.83722
0.09032				0.0305				-0.77674				-0.22659				-0.26063
-1.51848				-0.98685				-0.68435				-0.23645				-0.9313
0.15608				-0.28991				0.03449				-0.8006				-0.52534
0.34131				0.38554				-0.02951				-1.25304				0.27144
-0.95832				-0.27159				-1.13222				-0.52156				-0.21018
-1.31583				-0.38624				-1.06707				0.05345				-0.20143
0.0563				-0.84074				-0.35356				-0.30828				-0.45965
-0.93922				-1.86537				-0.60069				-0.04819				0.28408
-0.26494				0.44652				-1.24795				-0.75024				0.24077
-1.57812				-1.37616				-0.36653				-1.16303				0.19454
-1.63315				0.02213				-2.82292				-0.54304				-1.94731
-2.02399				0.41538				0.04136				0.24145				0.14612
0.41353				-0.08382				-0.94849				-1.15159				-1.35438
-0.65483				-0.27356				0.12479				-0.96821				-1.59852
-0.58274				-1.14206				-0.09742				-0.61314				0.01442
-2.30496				-1.48402				-0.52562				-0.04357				0.0088
0.11732				-0.89214				-0.90313				-0.12025				0.17259
-0.27431				-0.28746				-0.19337				-0.10672				0.20996
-1.57865				-0.33157				-0.97178				-0.98547				0.0143
-1.43722				0.01703				-2.05721				-0.58861				-1.45702
0.33766				-0.17224				-1.05064				-0.1192				-2.14861
-0.54443				0.22368				-0.08611				-0.58426				-0.62721
-0.39178				-1.47341				0.51398				-0.26176				-1.11404
0.33449				-1.55976				0.4334				-0.0325				0.05312
0.3575				-0.17944				-0.73964				-0.8214				-0.7879
-1.25693				-0.18959				-0.60861				-1.20403				-0.18685
0.07077				-0.95024				-0.27368				-0.80448				0.02962
-1.76575				-0.10611				-1.22055				0.17661				-1.24658
-1.11636				-1.94657				0.02341				-0.47739				0.21128
0.04958				-0.04415				-0.35983				-0.61127				-0.12258
-1.65809				-1.22937				0.25306				-0.44683				-0.41259
-0.62435				-0.89642				-1.67008				-0.35697				0.1578
0.11514				-0.51632				0.31219				-1.94436				0.04013
-1.93756				0.38613				0.22935				-1.72536				0.05827
-1.571				-0.30961				-0.2616				-0.43139				-0.00299
-0.38034				-0.1621				-0.92366				-1.20135				-0.83565
-0.83502				0.42191				-0.86789				0.09136				-2.35786
-0.08533				-0.74393				-0.88936				0.15212				-0.17262
-0.74388				-1.20167				0.00653				0.01233				-0.427
-1.09205				-0.90402				0.31086				-1.46241				-0.02153
-1.20365				-0.35379				-1.13669				-1.02257				0.52984
-1.71546				0.00371				-1.3994				-0.46466				-0.44718
-0.45699				-0.83794				-1.84956				0.02133				0.36973
-0.28762				0.1485				0.30483				-0.73159				-0.26207
-1.14266				-1.137				-0.75667				-0.52037				0.47271
-1.29544				-0.09546				-1.23705				0.0832				-0.19172
-0.32275				0.17973				-1.36312				-0.96493				-0.66224
0.01201				0.02323				-1.01743				-0.04973				-0.21919
-1.88662				-0.54074				-0.91026				-0.4253				-0.76941
-1.79945				-0.50368				-1.21583				-1.57753				-1.84966
-0.24801				0.13794				-0.00418				0.23308				-1.90403
-0.72255				-0.27452				-1.90216				-1.00504				-1.01492
-0.53432				-0.19274				-0.97103				-1.18359				-1.63413
-1.36868				-1.24462				0.00874				-0.2911				-1.71066
-3.00306				0.18749				0.18713				-0.03691				-1.02017
-0.47319				-0.36892				-0.63617				-0.38797				-1.26971
-0.26929				0.21386				-0.78548				-2.23594				-1.7175
-0.30288				-0.15586				-0.94571				0.07879				-0.40783
-0.54318				-1.39707				-1.86763				-1.54424				0.08365
0.01498				-0.23924				0.21911				-0.95964				-0.97266
-1.64214				-0.01476				-0.53899				-1.28659				-1.07729
0.05945				-0.07325				-0.48926				-1.47615				0.24575
-0.7732				0.43124				0.21644				-0.84241				-1.36818
0.29567				0.40829				0.01416				-0.71651				-0.52973
-2.22789				0.69012				-0.22748				-0.84146				-0.28105
-0.05947				-1.46794				-0.54774				-0.22221				-1.80341
0.12913				-0.31001				-0.89331				-1.21773				-0.05293
-0.59517				-1.91144				0.47538				-0.05198				-1.19568
-2.91029				0.19929				-0.98402				-1.86562				-1.2967
-0.02726				-1.28101				-1.82768				-0.81274				-1.24789
-0.57453				-0.08303				-3.4869				-1.22836				-2.16658
-0.27063				-0.33045				-0.92258				-1.62561				-1.04768
-0.27111				0.16092				-1.33994				0.05213				-2.08407
-1.55799				-0.78251				-0.25057				-0.21319				-2.12263
0.15148				-0.04143				-0.9206				-0.44123				-0.39067
-0.95173				0.21862				-1.42355				-0.13998				0.50472
0.07211				0.26326				-0.36882				0.57603				-0.21633
-0.23654				-0.30599				-0.39363				-0.50543				-0.20809
0.14735				-0.25837				-0.63799				-0.80918				-1.34641
-0.29517				0.41757				-1.44704				-0.52529				-0.17987
-1.19622				0.10117				-0.83196				-0.39754				-1.22991
-0.31034				-0.14077				-1.16079				0.04052				-2.84603
-0.39587				-1.61524				-1.12126				0.00363				0.13984
-0.43825				-1.82074				-0.09435				-0.94089				-1.1863
-0.15775				-0.59654				-0.26046				-0.58355				-0.64443
0.17981				0.04158				-1.7012				-0.2798				0.16572
0.20374				-0.77748				-1.42472				-0.31305				-0.131
-0.52724				-0.30209				-0.20533				-0.28562				-0.54835
0.21684				-1.06858				-2.10162				-1.22177				-0.91455
-1.61913				0.03553				-0.33839				0.27867				-0.34441
-0.35478				0.37462				-0.25877				-0.16503				-1.25231
-0.31957				-0.14808				-1.61188				0.42725				-2.37972
-0.50966				0.50863				0.06041				-0.41851				-0.49593
-0.85243				-0.99241				-0.71685				-0.78952				-0.77845
0.19076				0.24148				-0.16135				-0.32621				-0.89982
-0.45598				-1.11774				-0.78473				-1.11848				-1.69172
-0.31345				-0.03442				-0.76105				-1.63163				-1.14749
-0.06497				-1.46278				-0.59853				-1.79347				0.35832
0.25321				-0.20967				0.19131				-1.76318				-0.61379
0.03592				-0.25703				0.0289				-0.70823				-0.16157
-0.68118				0.12989				0.14446				-1.25232				-1.63357
-0.09937				-0.39717				-0.52644				-0.46323				-0.41955
-1.69359				0.14696				-0.28821				-1.56525				-0.89868
-1.27552				-0.65334				-1.43821				-1.31045				0.12934
0.36094				-1.39808				-0.29874				-0.66656				-1.48639
-0.40637				0.29786				-0.42851				-0.03965				-0.25992
-0.64041				0.03351				-0.32432				0.20442				-1.00849
-1.65277				0.17974				-0.15979				-1.08076				-0.44543
-1.54111				0.30845				0.2632				-1.49142				-0.86004
-1.31645				-0.87454				-0.34262				-0.48936				-1.39487
-0.91737				0.12343				-0.57629				-0.28292				-0.25742
-1.94796				0.24546				-0.89828				-1.50586				-0.6465
-1.56028				-2.26734				-0.02648				-0.48581				0.19549
-1.36389				0.24891				-0.23747				-1.21218				-0.27264
-1.86461				-0.01593				-0.27889				0.08089				0.28812
-1.74537				-1.65892				0.2136				-0.54882				-2.83263
-0.54858				-0.42689				-0.68079				-0.91363				-0.96528
-0.51193				0.11037				-0.47908				-2.20345				-1.26175
0.01196				-0.72409				-0.70647				-0.3434				-1.1161
-0.46033				-0.81087				0.05042				0.31554				-0.73378
-1.16952				-0.46274				-1.80244				-0.85263				0.57136
-1.50459				0.000138957				-0.91763				0.26185				-0.14051
-1.58926				0.52439				-1.28126				-0.04021				-0.9113
-0.05755				-0.9538				-0.09117				-0.49498				-0.4675
-1.19493				-0.43604				-1.21517				0.2853				0.0918
-1.45604				-0.02233				-0.33465				0.10615				-1.48285
-1.65622				-1.07445				-1.68053				-0.18633				-0.13166
-1.42133				-1.08453				-1.06924				-0.73061				-0.18743
-0.28972				0.28045				0.15648				-0.11066				0.27743
-1.58496				-1.09658				-0.41012				-0.03546				-2.31582
-0.08546				-0.2476				0.05026				-0.46648				-3.46447
-0.34012				-1.31907				-0.68552				-0.92129				-0.95654
-0.76695				-0.89543				-2.2178				-0.7962				0.04461
-1.29646				-0.77571				-0.10837				-0.1102				-2.0353
[truncated: 9,345 more rows]

## Sheet: Figure 1-figure supplement 1B
H2A-HaloTag				HaloTag-NLS				HaloTag-Cbx7
Log (Df1)	X-axis	Relative Frequency		Log (Df1)	X-axis	Relative Frequency		Log (Df1)	X-axis	Relative Frequency
-2.79902	-3.4	0.00415		0.20436	-3.4	0.00192		-2.31422	-3.4	0.000814996
-3.10901	-3.2	0.00831		-0.12723	-3.2	0.000480307		-0.36239	-3.2	0.00353
-1.317	-3	0.01774		-0.45025	-3	0.00336		-0.24525	-3	0.00788
-1.44132	-2.8	0.01812		-1.0113	-2.8	0.00336		-0.50129	-2.8	0.00788
-1.36078	-2.6	0.02945		-0.4925	-2.6	0.00336		0.65525	-2.6	0.01766
-1.7254	-2.4	0.04304		0.27545	-2.4	0.00817		-1.08095	-2.4	0.02092
-1.52845	-2.2	0.05814		-1.45882	-2.2	0.00961		-0.1339	-2.2	0.0326
-3.7298	-2	0.07097		0.39335	-2	0.01681		-0.48755	-2	0.04075
-2.52079	-1.8	0.09173		-0.33889	-1.8	0.0293		-0.82914	-1.8	0.05433
-3.48812	-1.6	0.10419		0.64474	-1.6	0.03218		-1.22374	-1.6	0.0489
-2.78941	-1.4	0.10381		0.68205	-1.4	0.05476		-0.30043	-1.4	0.04999
-1.82109	-1.2	0.08192		0.07004	-1.2	0.07301		0.35339	-1.2	0.06411
-1.63732	-1	0.06153		-1.38077	-1	0.07733		0.31646	-1	0.06221
-1.46285	-0.8	0.04115		-0.44107	-0.8	0.08261		0.51931	-0.8	0.069
0.66056	-0.6	0.02605		0.55104	-0.6	0.08021		-0.75735	-0.6	0.0671
-1.41021	-0.4	0.03133		0.38396	-0.4	0.07301		-0.12729	-0.4	0.06438
-0.58673	-0.2	0.02982		0.68119	-0.2	0.07637		-0.26855	-0.2	0.0709
-0.94169	0	0.03322		0.05526	0	0.08117		-1.50022	0	0.07471
-1.42266	0.2	0.03435		0.59282	0.2	0.07829		-0.12283	0.2	0.08639
-0.64669	0.4	0.04719		-0.60624	0.4	0.08069		0.33162	0.4	0.07009
-1.9174	0.6	0.05361		0.0395	0.6	0.07589		-0.73494	0.6	0.07036
-1.04031	0.8	0.00793		-0.15335	0.8	0.05283		0.28777	0.8	0.01222
-1.7128	1	0.000755002		0.54544	1	0.0048		0.66415	1	0.00326
-2.30441	1.2	0.000755002		0.74269	1.2	0		0.41113	1.2	0
-2.10764	1.4	0.000755002		-0.32295	1.4	0.000480307		-0.24351	1.4	0
-1.38551				0.15248				-1.02583
-2.17202				0.63163				-0.79968
-2.99919				0.45166				-1.76776
-0.53947				-0.98763				0.17518
-2.07647				0.79033				-0.58555
-2.1931				0.00562				-0.96122
0.86474				0.87175				0.66367
-2.18651				0.60253				0.64301
-1.14594				-0.94661				0.10686
-2.95714				-2.59515				0.38641
-0.17167				0.80772				0.08222
-1.90739				0.90716				0.20127
-1.75023				-0.53481				-0.52503
-1.92303				0.65887				-0.80589
-1.76389				0.78573				-1.57962
-1.30777				0.68669				-1.69397
-1.30731				-0.98832				0.63383
-3.6087				0.81808				-0.8558
-2.0259				0.67783				-1.82565
-1.89667				0.79034				0.5016
-1.64714				0.61816				0.21466
0.21393				0.20483				-1.05383
-2.09436				0.67368				0.51673
-1.06801				0.77114				-0.78175
-2.18602				0.21242				-0.90352
-1.60229				0.88796				0.16282
-2.95678				-0.77455				-0.84758
-1.75328				0.88044				0.1737
-2.9104				0.76337				0.16548
0.36498				0.04737				-1.48562
-2.97399				0.4999				-0.43912
-3.06097				0.71578				-1.7077
-1.77452				0.75202				-0.72389
-1.82173				0.85966				-1.8468
-1.6232				0.51308				-1.28978
-0.51486				0.25426				0.72581
-1.81576				0.79181				-2.14038
-2.04514				-1.20999				-2.18412
-2.92358				-1.26251				-1.66667
-1.45874				0.56739				0.52452
-0.76783				-1.40099				-1.49113
-2.20782				0.61285				-1.6393
-1.03461				-0.02034				-1.86797
-1.64251				0.18074				-0.31877
-1.7846				0.45189				-1.30472
-1.35811				-1.16819				0.13629
-3.19567				0.47717				-0.16387
-1.19039				-0.06426				-0.34738
-0.03723				-1.39309				-1.57548
-1.30021				0.12641				-1.82633
-1.51034				-0.54801				-0.83945
-1.47728				0.52672				-0.39736
-1.9524				-0.99324				-0.86422
-2.6198				-0.12161				-0.82746
1.44649				0.20458				-0.98499
-2.55462				-0.20889				-1.8067
-1.12808				-0.88415				-2.87712
-1.7494				0.52383				-1.75388
-0.97052				0.38849				-0.23953
-1.95805				-0.15326				-1.82424
-3.0818				0.35577				-0.46401
-2.14246				-0.76547				-0.28332
-1.93436				0.72382				-0.77378
-1.79094				-0.87779				-1.53644
-1.86829				-1.10828				-0.04362
-1.85075				-1.09288				-0.88897
0.5735				-0.51114				-0.51444
-2.52286				-2.99719				-2.08234
-1.43877				0.27165				-0.04471
0.47885				-1.37347				-0.22751
-1.28388				-0.17294				0.12034
-2.00811				-0.52548				0.57256
-2.32329				0.59798				-1.95034
-0.60775				-0.27753				-0.43281
-2.75284				-2.50504				-0.16382
-1.80854				-0.02669				-0.7557
-1.21075				-1.24517				-2.75308
-2.74982				-0.44528				-3.76489
-0.89908				-0.88844				0.05209
-2.52237				0.18703				-2.56976
-0.85153				-0.02222				0.22328
-2.22267				-1.21391				-1.33614
-2.06754				0.11984				-2.05658
-1.4923				-1.49638				0.55533
-1.57412				-0.23378				-1.7451
-2.48863				-1.12719				-0.85308
-2.33122				-0.71765				-2.3053
-2.01933				4.80668e-06				-0.59502
-1.90203				-0.71031				0.01741
-1.03773				-1.46202				-0.39001
-1.16879				-1.01515				-1.83892
0.59208				-0.56504				-0.07646
-1.0822				-1.00256				0.53863
-1.59406				0.03751				-0.58822
-2.18225				-0.57604				-0.31327
0.08433				0.12603				-2.39599
-0.48074				-0.38098				0.38031
-1.54404				0.24959				0.70942
-2.22667				-1.26305				-0.65023
-2.9359				-0.99625				-0.9698
-2.56102				-0.97841				0.66485
-1.59648				-0.60192				-1.29237
-2.63473				-0.87829				-2.35735
-1.31989				-0.0259				-0.94701
-0.04939				-0.28353				-0.16866
-0.06633				0.58993				-3.27351
-1.51632				-0.61696				-1.64164
-0.6588				-2.5458				0.23424
-0.28599				-1.20687				-1.41259
-0.99887				0.01151				-2.40356
0.46176				-0.50948				0.34908
-1.51451				-0.91248				-1.57132
-1.51256				-1.14692				-1.43179
0.29899				-0.03818				-0.37775
-2.98609				-0.17631				-1.21659
-1.20151				-1.70664				-0.02895
0.51292				-1.17547				-1.82411
0.64754				-0.21742				-1.17159
-2.85176				0.38558				-0.6237
-1.32508				-0.12263				-0.90871
-1.62262				-0.40843				0.37095
-0.20464				-1.15908				0.69702
-1.87543				-0.60742				-2.36511
-0.19395				0.34521				0.12469
0.44353				0.33018				-0.18405
-2.78226				-0.05181				-1.86629
-0.30775				-1.21063				-0.66977
-1.17963				0.19316				-0.25852
0.44538				-0.6003				-0.04938
0.46703				-0.53991				-0.37317
-1.8429				-0.32387				-0.46007
-0.2912				-0.39847				0.47023
-0.20422				0.53522				-2.20493
-1.76733				-0.97141				0.23451
0.04829				0.90809				-0.29169
-3.92064				-0.49024				0.62754
-1.79621				0.82607				-0.14668
-0.32259				0.82827				-0.21838
-0.15158				-0.72188				-0.06826
0.36542				-0.2235				-0.31423
-3.08462				-1.02021				-0.27691
-2.19656				-1.03477				-0.9663
0.31669				-0.7405				-0.24844
-1.44792				0.13593				0.71646
0.4691				-0.62056				-0.35064
-1.72954				-0.0509				0.33394
-1.53958				-1.39957				-0.15908
-2.14256				-0.7529				0.67724
-0.01944				-0.98602				-0.33258
-1.24948				0.47713				0.26499
-0.72893				0.58052				0.50376
-2.11374				-0.71932				0.17664
-2.05229				0.6863				0.27307
-1.4057				0.56177				-1.00297
-1.11137				0.20884				-1.4247
-2.16127				0.11191				-0.74849
-2.27843				-0.50905				0.18465
-1.12746				-1.1599				0.41906
-2.15035				-1.40964				0.11406
-1.01665				0.09601				-0.35767
-1.09456				0.01051				-0.48521
-1.10656				-0.32635				-0.97139
0.47558				-0.82642				-0.07284
-1.75895				0.77852				-0.66994
-1.49909				-0.01652				0.12936
-2.01208				-0.86554				-0.29939
-1.83526				-0.70448				0.65033
-2.43737				-0.74337				0.60193
-1.45008				-0.85173				0.5865
0.4354				-1.0958				-0.87247
-3.39489				0.07519				0.02881
0.3385				-0.74006				0.70756
-2.97331				-0.27258				-0.80375
-1.54548				0.62089				-1.09157
-3.19124				-0.90514				0.93701
-1.55823				-0.97954				-2.30412
-2.75207				-1.28657				0.28473
-0.95598				0.00662				0.37979
-2.32876				0.23131				0.17778
0.14971				-1.27886				0.6547
-0.16106				-0.03442				-1.19855
-1.21243				-0.4787				-1.09527
-0.13755				0.35679				0.5343
-1.42083				-0.75214				0.91718
-1.84972				0.53124				0.50434
-0.22323				0.91697				-0.36542
-1.59261				-3.46688				-0.19874
-1.73019				0.25177				0.49041
-0.58294				0.2651				-1.41654
-2.09839				-1.96307				0.41711
-0.23537				-1.06813				0.38061
-1.44741				-1.83962				0.22238
-1.50893				-0.42345				0.11674
-0.94146				-1.50623				0.27521
-0.39375				-1.53077				-0.55077
-1.72123				-0.19664				-0.60074
0.56564				-1.25618				0.56437
0.63363				0.03489				-0.27608
-1.56796				-0.73504				0.62832
-0.61589				-0.50917				0.01672
-0.29773				-1.85159				-0.26306
-0.0417				-1.77443				0.45828
-1.75554				-1.57946				-2.40799
-0.97717				-1.42924				0.59066
0.71652				-1.18591				-0.70088
0.0502				-2.18179				-0.52902
-2.3092				-2.52876				0.10362
-0.01345				-0.37928				0.64612
-1.2842				-1.46119				-2.62221
-1.81036				-1.11144				0.02925
0.17711				0.16447				-0.70398
-0.79486				-0.6495				-2.58511
0.55185				0.54574				-1.1627
-1.14228				0.15271				-0.16318
0.17789				0.23055				-1.68505
0.72504				-0.0316				0.94421
0.21341				0.31419				0.37465
0.25157				0.27005				0.14112
-1.42165				1.31663				0.1541
-1.0356				-0.70954				-1.50509
-0.27472				-0.83352				-1.85201
-0.30055				-1.70674				-2.24245
-1.80665				-1.18213				-1.84575
0.13501				-2.22664				0.18584
-0.48185				0.05411				-2.12193
0.06326				-1.01714				0.13601
-0.60377				-0.47587				-2.30992
0.67617				-1.36478				0.10219
0.04632				-1.26056				-2.32982
-0.52427				-0.94909				-1.86373
-0.54135				-4.26732				-0.9251
0.48644				-0.11995				-1.18872
-0.34237				-0.87601				-3.07296
-2.57794				-0.77573				-1.21569
-1.43953				-0.43988				0.3379
-0.19872				-0.03483				-1.76031
-2.17353				-0.98934				-1.55123
0.54151				-0.18698				-1.62656
0.22274				-1.16417				-2.88202
0.29053				0.42823				-0.31185
-2.41829				-0.55381				-1.55951
-0.18831				-0.40453				0.71815
-1.31828				-0.24447				-3.76967
-1.44165				0.47374				-0.23523
0.43179				-0.27606				0.52557
-2.29046				0.02673				-0.13303
0.25409				0.34792				-0.21912
-0.81736				0.08684				-1.26256
-2.13247				-1.15918				-0.5108
-1.76836				-0.33712				-1.80384
0.6605				0.26559				0.42923
0.51503				0.49386				-1.86565
-0.23146				-0.09122				-0.95664
-0.37199				-0.27429				-1.14824
-0.04649				-2.42346				0.35862
-0.82911				0.05987				-0.13681
0.38047				0.45321				-1.01703
0.61636				0.49299				-0.28083
0.15203				-0.53287				-2.1405
-0.82357				-0.5153				-1.94804
-4.43111				-1.10265				-0.87584
-1.42294				-0.8175				-0.24572
-0.12851				-1.04967				0.37508
-1.50443				-0.19901				-0.81979
-2.80509				0.28828				-1.08171
-2.3781				-1.04465				0.49149
0.19166				-1.94294				0.80579
0.34622				-1.10854				0.51056
0.61114				-1.25127				-0.55513
-2.39106				-0.10614				0.30037
0.10789				-0.77463				-1.60198
0.33483				-1.26265				0.08296
-1.3512				-0.75581				-1.81311
-0.91642				-0.84068				0.52015
-2.25879				-0.60309				0.11691
0.15662				-0.62745				-1.98711
-0.71614				-1.96738				0.69191
-1.31961				-1.57598				-1.69605
0.02099				-0.08481				-0.00356
-1.24458				-0.7601				-0.41379
-2.60128				-0.29032				-0.76719
0.67527				0.25313				-0.80217
0.02391				0.25158				-0.63803
0.07165				0.61048				-0.79421
-0.14535				0.32768				0.5031
0.36128				0.29874				-1.21946
-1.09402				-0.3161				-1.08257
-0.37835				-2.30713				-0.8365
0.36416				-0.99479				-0.22903
-1.81896				-1.17757				0.00319
0.08389				0.02771				-0.62037
0.12712				-0.90769				0.7118
-1.40738				-1.09848				-1.20423
0.09055				-0.46212				0.31173
-2.02818				-1.09252				-0.59898
-1.31305				0.46051				-1.74163
0.24855				-1.28507				-1.27335
0.24821				-1.52078				0.04656
-0.80175				-0.13309				-0.37353
-0.41232				-0.18417				-0.64964
-0.59079				-0.00626				-2.2001
-0.50584				-0.86403				0.06996
-1.99541				0.44724				0.58021
0.49493				-0.25131				-2.77658
-1.10947				-1.02936				0.0993
0.75194				-2.04063				-0.94808
0.51223				-0.58261				0.60453
-1.08867				0.56954				0.70699
-0.17509				-0.32387				-0.34868
0.3959				-1.13769				-0.5986
-1.94006				-1.64907				-0.65407
-0.3696				-0.13748				0.12576
0.32654				-0.2281				0.04421
-0.21689				-0.54715				0.49579
-2.59361				-0.09949				-0.32205
-0.9778				-0.62427				0.12429
-0.27377				-0.99349				0.13526
-1.08864				-0.20961				0.33614
0.59203				-0.82047				0.80662
-2.66626				-1.25587				0.77497
-2.58106				-1.90759				-0.78709
-0.44915				-0.6322				0.7065
-1.48106				-1.8556				-0.7597
-0.03941				-0.35823				-0.95331
-0.33733				-0.83029				-0.54442
-0.59626				-0.1996				0.56266
-0.99798				-0.18495				-2.07847
-0.74358				-0.084				-2.59408
-0.16386				-0.14979				-2.44308
0.45034				-0.69846				-1.87625
0.40444				0.34207				-1.81144
-1.16778				-1.46015				-0.8773
-1.11156				-0.65894				-1.10226
-0.85972				-1.72363				-1.52523
0.32117				-0.58914				-1.20059
-1.82282				-0.09389				-1.96237
-0.20049				-0.2268				-1.6451
0.44776				-0.63532				-1.70572
0.44146				-1.41977				0.9974
-0.70949				-0.12615				-0.56814
0.7212				-1.18352				0.34903
-0.2096				-0.41578				0.47399
0.69909				-1.19972				-0.88066
-0.25623				0.83883				-1.11355
-3.33272				-1.5693				-0.98103
-2.64815				0.02444				-0.07615
-1.40669				-0.78536				-2.56008
-1.62802				0.41178				-0.9886
-1.45701				0.44071				-0.71642
-1.78268				-2.14963				-0.94662
-2.63336				-0.82358				-0.32156
-1.418				0.59496				-0.93018
-1.70057				0.50924				-1.47461
-1.18155				-0.9278				-0.4275
-1.7964				-0.40875				-0.80014
-2.2279				0.48378				-1.13292
-1.81405				-0.4754				-0.45461
-2.5106				-1.20981				-0.26896
-2.17475				-0.54014				-0.15116
-1.46166				-0.07169				-2.33165
-3.81278				-0.70696				-0.48329
-2.91274				0.25901				0.30804
-3.55878				-0.46479				-0.45085
-1.61373				-2.86401				-1.66319
-1.70477				-0.09794				-2.43118
-1.43916				0.23383				0.18376
-1.56738				-0.01522				-0.70504
-1.65007				-1.72				-0.17004
-0.962				0.38968				-1.40502
-2.21814				0.99327				-1.25425
-2.19688				-0.15481				-0.53782
-1.85716				-1.05727				0.06305
-1.79922				0.50697				-0.68937
-1.66382				0.20986				0.18353
-0.33309				0.32187				-0.10425
-1.30323				-1.59608				-0.18841
-2.59466				-0.36904				-0.41589
0.14879				-1.99889				-0.03708
-2.02044				0.56081				0.59411
-2.91579				-1.39417				-1.13793
-2.10424				-0.29455				-1.25097
-1.66494				-0.13148				-2.06866
-2.47429				-1.24313				0.65075
-1.48296				-0.35355				-1.90262
-0.62407				0.61231				0.28595
-1.72643				-0.75557				-1.36687
-0.47745				0.7854				0.30978
-1.77185				-2.04908				-0.87573
0.70134				-0.27251				-0.73682
-0.10978				0.05026				-2.59174
-2.14817				0.63719				-1.57929
-0.97687				0.47629				0.04735
-0.14554				0.59714				0.3516
-3.09384				-1.321				0.01884
-1.96772				-0.38173				0.33132
-1.60558				-0.67735				0.04469
0.50993				-0.30065				-1.1878
-0.73453				-1.59416				-1.68197
-2.03687				0.03609				-0.45747
-0.72672				-0.10828				-0.40673
-1.82136				-0.34566				-0.21395
0.54825				-0.12733				-1.21517
0.26535				-1.31524				-0.04307
0.27638				0.69658				0.33187
-1.40086				-1.03213				-1.72274
-1.37187				-1.22548				-1.03627
-0.58981				-0.95913				0.58211
0.08181				-0.88803				0.53233
0.46915				-0.67314				-0.46447
-0.43917				-0.50703				-0.60927
0.38994				0.01015				-1.00593
-2.09613				-2.05723				-0.59604
0.20292				0.50437				0.13632
-1.49293				-0.98346				0.21848
0.81329				-0.30809				-0.98673
0.53633				-1.54435				-0.32398
0.63492				-2.0041				-0.88439
-1.90249				-1.58392				-1.1286
-1.15767				-0.60063				-1.13318
0.36511				-0.85683				0.1722
-1.28613				-1.47431				-0.8356
0.58093				-0.54075				-1.53525
0.62976				-1.3017				-2.17348
0.58398				-0.15273				-0.73603
-0.11567				-1.33089				-2.14413
0.71718				-1.92692				0.491
-1.57918				-1.19811				-2.10581
-0.94737				-0.40201				-0.000463148
0.13517				-0.31808				0.55492
0.3758				-1.29186				0.69363
-1.98449				-0.04831				-0.21354
-0.82545				-1.46934				-0.27609
0.6503				0.34323				-1.56906
-0.30924				-1.19317				0.52742
0.06817				0.54965				0.10507
0.35693				-2.35144				-1.91754
-0.02684				-2.01034				-1.09815
0.34826				-0.67197				-0.64066
-1.97485				-1.66769				0.24874
-1.5996				-1.17273				-2.15379
-1.2888				-0.92089				-1.82066
-2.19361				-1.50378				-2.09376
-1.42073				-0.98842				-2.59656
-1.9853				-1.34957				-2.487
-1.88622				-0.76808				-2.90468
-1.31173				-1.4337				-1.8484
-3.024				-0.51826				-1.97605
-1.20308				-0.96369				0.25784
-2.26823				-1.48886				-2.63457
-2.19146				-1.75165				0.45663
-1.41411				-1.10385				-0.11247
-1.52898				-0.13583				0.02519
-1.03718				-0.97104				-2.28832
-1.46665				-0.99207				-0.92579
-1.4051				-0.48915				0.37228
-1.81184				-1.24718				-2.63524
-2.88464				-0.56634				-0.14054
-1.38229				-0.59025				-0.68613
-1.7822				-1.14894				-1.16177
-1.25537				-1.2567				-0.85309
-1.52188				0.53137				-0.45222
-2.72045				-0.07512				-1.64969
-1.65307				0.28586				-0.4742
-1.22922				-0.4953				-0.1237
-1.27495				-1.03037				-0.04209
-1.46623				-0.17175				-0.22012
-0.25671				-1.12841				0.20173
-1.24399				0.19591				0.39138
-2.67607				-0.1118				-1.13085
-1.7655				-1.00867				-1.17463
-2.13399				-1.33635				0.30891
-1.73731				-0.36326				0.59631
-2.87824				0.21978				-0.21212
-1.09912				-0.17429				0.65892
-2.2254				0.56555				0.06661
-0.88978				-0.57654				0.03335
-1.46947				-0.28202				-0.44425
-2.14807				-1.1419				0.16085
-2.17374				-0.09589				0.67119
-0.32472				-0.32053				-0.90708
-1.19744				-0.31459				-0.66086
-1.16733				-0.29328				-1.28573
-5.01772				-1.22621				0.45633
-1.70733				-1.744				-1.91677
-1.74395				-0.87434				-1.69677
-4.32176				-1.1471				-0.16993
-1.81586				-1.84454				-0.23595
-2.48561				-1.05878				0.11466
-2.67005				-0.17485				0.17839
-1.78032				-1.28109				-0.05364
-1.82902				-1.43994				-0.70707
-2.34162				-2.27712				-1.74373
-1.86992				-0.52782				-2.84317
-1.26497				-0.23949				-1.40281
-2.82737				-1.05149				-0.93376
-1.51476				-0.66395				-1.92226
-1.16475				-0.65602				-1.86868
-1.24947				-0.83155				-2.18588
-2.52013				-0.14651				0.73236
-1.6428				-1.22436				0.66258
-2.31605				-1.11481				-1.64915
-2.28629				-0.64785				-1.63762
-1.66069				0.32901				-0.82318
-2.39197				0.56757				-1.28645
-0.93733				0.49502				-1.36569
-1.0005				-1.85239				-0.38367
-1.31894				-0.74864				-1.109
-1.75326				0.39561				-1.25643
-1.50545				0.56055				-0.52952
-1.78751				-0.45144				-1.61902
-1.93842				-2.0942				-0.51759
-1.8462				0.33526				0.49909
-1.4764				-0.06981				-0.53961
-1.34794				0.57746				-0.89598
-2.1145				-0.03071				-2.64768
-1.87484				-0.67343				-2.57355
-4.65662				0.4946				0.25815
-2.69598				0.5093				-1.75921
-1.1928				-1.1606				-1.24746
-2.26057				-0.51046				-0.44582
-2.36015				-0.04238				-0.28971
-1.80164				-0.47454				-1.23331
-1.6814				-1.96394				-1.79823
-2.81357				-0.2286				-0.88522
-1.48767				-0.58916				0.22533
-1.94231				0.15593				-1.66782
0.15182				0.59644				-0.91384
-2.24146				-0.45064				-0.52558
-0.92903				-2.35742				-2.13072
-2.07222				0.4752				-2.21629
-1.12513				0.6009				-1.91552
-4.60759				0.49316				-0.56442
-1.18319				-0.61964				-2.08189
-1.09216				0.0694				-0.17921
-1.90501				0.16132				-0.00973
0.38402				-0.84499				-0.67278
-0.41513				-0.97028				-0.67915
-1.35179				0.11543				-2.09554
-1.39305				-0.20101				0.12859
-1.93187				-0.31069				0.3087
1.34109				0.66407				-0.8721
-1.35359				-0.38543				-1.93184
0.20676				-0.21375				-1.90051
-1.79634				-1.24706				-1.91628
-2.06659				-0.60024				-0.7869
-2.52314				0.51243				-1.94333
-1.30875				-1.32699				-0.94006
0.35677				0.84423				0.3895
-1.0257				0.82409				-2.53141
-0.72471				0.44151				0.08942
-1.81666				-0.72626				-2.11255
-1.38945				-1.98224				-1.54276
-0.28871				-0.92931				-1.06217
-1.71638				-0.98991				-0.14717
-1.59964				-0.81835				-2.5076
-1.65892				-0.19407				-1.72405
-0.8807				0.01229				-0.29651
-2.72402				0.27928				-2.01176
-1.203				-1.87225				-3.04661
-1.52945				-0.59752				-0.94565
-1.55644				0.114				-0.92773
-1.75223				-0.45808				0.25088
0.85334				-0.40147				-0.67762
-0.93641				-0.17847				-2.16461
-1.98895				-0.88133				0.61238
0.37781				-0.24412				-1.66033
-2.17931				-0.30569				-1.03891
-0.7622				-0.93521				-1.00996
-1.82629				-1.06453				-0.76512
-1.06153				-1.42796				0.55135
-1.67255				-0.35303				-0.81932
-1.86475				-0.67691				-1.70554
-2.23969				0.00735				-0.98746
-2.37435				-1.6298				-1.79102
-0.90008				0.37072				-0.06877
-1.67265				-1.82181				-0.05513
-1.61675				-0.73927				0.01514
-2.45011				-0.72334				0.21908
-1.7798				-1.62417				0.16623
-1.28891				-1.59279				-1.16175
-1.5099				0.71768				-2.29935
-1.50589				0.17639				-2.03136
-1.26378				0.51347				-0.60248
-2.61562				-0.34705				-0.15914
0.12036				0.19982				-0.83355
-2.3109				-1.02305				0.48255
-1.12198				-0.68822				0.34028
-1.74707				-0.98924				0.37056
-2.14748				-1.02121				-1.313
-1.01459				-1.45743				-1.26801
-1.96611				0.13136				0.20283
0.07423				-0.56951				-1.21763
-1.54826				-0.91598				-1.19129
-1.36885				-2.81797				-0.77616
-1.62019				0.17856				-0.39024
-1.54596				-0.84534				-0.53167
-1.45291				-0.16637				-0.69321
-1.03734				-2.54962				-0.27099
-2.29659				-0.55219				0.19019
-1.66237				-0.21921				-1.25732
-1.47364				-1.37416				0.03322
-1.688				0.03363				-0.04823
-2.92892				-1.07367				0.64597
-2.85029				0.62416				-0.39297
0.37776				0.07341				-0.4308
0.00361				-0.81724				-0.55312
-1.48901				-0.44532				0.23638
-0.592				-0.38963				0.36622
-1.45212				-0.11031				-2.3888
-1.43322				-0.13592				-3.15902
-0.97577				-0.19254				-2.97832
0.60083				0.01898				-1.71413
-3.16735				0.77426				-1.88839
-1.97233				-1.30116				-2.06982
-2.2729				0.36183				-0.91792
0.33635				0.22098				-1.54616
-2.56692				-0.90837				-1.13133
-2.46365				-0.00481				-2.47839
-0.72045				-0.91284				-0.42288
0.67375				-0.27876				-0.68425
-1.4358				-2.32162				-0.92779
-2.01696				0.45301				0.57401
-2.05742				-0.01485				-1.08405
-1.53287				-0.27375				-0.76838
-1.68203				0.16159				-0.58814
-0.63543				-0.07705				-1.6461
0.57019				-1.8163				-1.75529
0.34419				0.19961				-1.51231
-1.87013				0.04626				0.0033
-2.05612				0.37935				-1.3683
0.3089				0.37587				-0.4507
-1.82013				-0.70376				0.22129
-0.38849				-0.59274				-1.18429
0.33239				-1.74945				-2.87109
-0.27737				-0.50171				-1.80698
-0.48371				-0.99553				0.59286
-2.0005				0.65585				-0.686
0.69423				-1.13371				0.46984
-1.11505				-0.48042				-0.9654
-1.33548				0.5445				-0.67122
-1.48283				0.53668				-0.5797
-1.6526				-0.42719				-0.73892
-1.08298				0.31187				-2.39865
-1.11943				-0.12723				-2.0803
-1.42095				0.17393				-1.95318
-0.97083				-0.74871				-1.25181
-2.53851				-0.81534				-0.95735
-2.22103				0.36397				-0.39873
-1.27327				-0.46647				-0.49999
-2.09878				-1.23482				0.40865
-2.78953				-2.75805				-2.72498
-1.77505				-0.34659				-1.33842
-1.15628				-0.51117				0.55485
-2.57184				-0.99128				0.00404
-1.56261				-0.87012				-1.13244
-2.50594				-2.21561				-1.85918
-1.95962				0.01245				-0.05849
-1.77841				-1.50523				-0.51232
-1.13034				-1.43278				-1.10862
-1.33179				-2.355				0.27187
-1.45311				-0.70767				0.15183
-1.83085				-1.31728				-0.81308
-2.49827				-0.8216				-2.33828
-2.07516				-0.94528				-1.55121
-1.32192				-1.1484				0.58364
-1.35815				-1.42386				-1.70247
-1.32117				-1.12352				-2.14175
-1.48971				-1.20739				0.16882
-0.97162				-3.05382				0.46969
-1.74292				-1.93541				0.38245
-1.81293				0.24218				-0.61367
-0.88894				-0.34299				0.56452
-2.05966				-0.28934				-0.03988
-1.87715				0.11708				-0.55253
-4.01731				-0.20279				-1.1099
-0.96102				-0.85336				-1.08005
-0.46739				-0.20959				0.21084
-1.01533				-0.62657				-1.86076
-0.94831				0.23055				0.4211
-0.38693				-1.47642				-1.87254
0.5745				0.22234				-1.36133
-1.38417				-1.35878				-1.50429
-0.82894				0.35905				-1.7215
-1.84293				-0.77222				-2.13494
-1.44983				-0.02195				-1.44574
-1.71514				-1.3118				-2.40935
-0.59872				-0.62441				-1.53192
-1.73307				-0.52504				-1.43534
-2.16025				-0.04525				-0.94889
-2.26104				-0.24297				-1.26561
-1.25275				0.36634				-0.01782
-1.47228				-1.10356				-0.05223
0.45741				-0.43986				-1.33343
-1.5888				-0.68888				-0.97383
-0.6895				-0.74456				-1.10132
-1.03863				0.09296				-0.14661
-0.79935				-1.43414				-1.92632
-2.71355				-0.95992				-0.29949
-1.54982				0.23948				-0.74938
-2.17839				-0.88555				-1.44533
-1.51104				0.46929				0.64371
-1.94404				-0.99412				-1.71851
-2.21138				0.04708				-0.51544
-2.38547				-0.9018				0.67759
-1.64321				0.03082				-0.09215
-1.13062				0.01079				-1.08774
-3.21223				0.69551				-3.72045
-1.81059				-0.12095				-0.64964
-0.82742				-1.5885				-1.73018
-1.54059				-0.8461				-2.02639
-0.93465				-1.78965				-1.81364
-1.10131				-0.19663				-1.09607
-2.04764				0.18047				0.30497
-1.70667				-1.72813				0.03462
-2.08675				-1.57383				-2.25944
-2.58388				-0.85297				-2.42756
-1.3597				-0.04118				-1.07608
0.51873				-1.32307				-1.62587
-1.11327				-1.41949				0.31469
0.48256				-0.7167				-2.3069
-0.60418				0.16263				-2.95126
-1.62753				-0.56047				-3.76528
-1.59385				0.28728				-1.95558
-2.22789				0.63814				1.01512
-2.35537				-2.25572				-0.77452
-0.05568				-1.70177				-1.71822
-1.84278				-1.70526				-1.19732
-1.64468				-0.47339				0.66532
0.32576				0.77428				-0.8591
-0.8722				-0.46038				0.49463
0.30637				-0.35511				-0.10792
-1.29564				-0.31096				-0.03177
-1.78678				0.37146				-0.74468
-2.31401				-0.85246				-0.75022
-1.50054				0.63292				-1.50233
-1.18583				0.82441				-0.64637
-0.9297				0.37976				-1.30251
-2.65737				-0.87116				-0.74048
-1.06724				-0.02692				-2.26492
-3.03269				-0.98971				-1.47021
-1.57113				0.0919				-1.57234
-1.02855				-1.16822				-1.91938
-2.03379				-1.39108				-0.73854
-0.93154				-0.87638				-2.01638
-2.07222				-0.8421				-0.64148
-1.13166				-0.95571				-1.73806
-0.88337				-0.13213				0.31248
-0.01712				0.34332				-0.94473
-2.75435				-0.66852				0.01652
-1.43837				-0.45187				-0.69422
-1.86301				-0.98576				-2.07444
-0.99774				-0.35701				-0.88677
-1.45243				-0.52804				-2.36303
-2.27521				-1.04382				-0.63128
-2.11974				-2.89313				-1.68111
-1.372				-0.37533				0.2778
-1.91205				-0.53634				-0.1131
0.12855				0.25907				0.5369
-0.2715				-1.09647				0.24418
-2.69661				-1.24032				-1.25164
0.22073				-1.41555				0.02902
-1.98165				-2.84034				-0.24271
-1.20799				-0.35802				0.4894
-1.93097				0.14629				-1.75568
-2.21158				-0.7975				-1.45335
0.17817				-0.25242				-1.3922
-2.01325				-0.7753				-1.34957
-0.8134				-0.65811				-1.49001
-1.33222				-1.08095				-1.53901
-1.82543				-0.55417				0.87211
-1.4259				-1.32362				-0.27925
-2.18505				0.57268				-1.90018
-2.17372				0.7152				-0.87514
-0.67959				0.42555				-1.22221
-2.04865				-2.43543				-0.77344
-1.02022				-0.31794				-1.806
-1.78547				-0.17436				-0.70092
-2.4046				-0.84012				-2.09601
-0.96066				-0.19715				-0.30582
-3.0673				0.63582				-0.05675
-1.82329				-0.50284				0.29726
-1.777				-1.63708				-2.21089
-1.78883				-0.23215				0.6968
-1.24784				0.07944				-0.97568
-1.76671				-0.98707				-0.68857
-0.32264				0.59745				-0.09105
-0.24493				0.09192				0.50066
-0.9253				-0.63426				-2.02589
-0.81667				-0.40612				-1.50659
-2.50013				-0.988				-1.2897
0.32929				-1.06403				-1.29191
0.45091				-0.6655				-1.21812
-1.50558				-0.50499				-3.30553
-1.33193				0.11009				-1.15104
-2.60759				-1.32466				-2.51319
-1.48229				-0.10254				0.52991
-1.2786				0.28836				-2.14384
-1.36625				0.23499				-1.02538
-1.82737				0.04605				-2.67711
-1.14629				-0.78676				-1.27542
-3.04256				-1.18821				-2.04647
-1.53063				-0.47785				-1.83608
-1.25922				-1.5854				0.25499
-1.83954				-0.75323				-0.6872
-2.02796				-1.95435				-2.23599
-1.29176				-1.05072				-1.03303
-2.01006				-0.04478				-1.92929
-2.39928				0.42714				-2.50618
-0.77778				0.63464				0.73032
-2.35071				-0.08128				-0.33287
-1.46581				-1.84116				-2.46705
-2.29134				-0.44054				0.13661
-1.50232				-0.66375				-1.00387
0.38498				-1.43068				0.3019
-1.65421				-1.07214				-2.09962
-0.95747				-0.53977				-1.97605
-1.20366				-1.6159				-1.49812
-1.61212				-2.39487				-1.07913
-2.33476				-0.23931				-1.64807
-1.97853				0.38767				-0.74406
-3.88777				0.25487				-1.26609
-2.37423				-0.42199				-2.44563
-1.41004				-0.7819				-1.54869
0.41413				-0.09289				-1.66353
-2.34158				-1.11422				-2.00277
-1.41606				-0.89345				-1.81047
-2.08921				-0.29815				-2.10975
-0.22371				-1.09727				-0.01355
0.61104				-1.19697				-1.68905
-2.3369				-2.18744				-0.72583
-1.24904				-1.13204				-1.51463
-1.50093				0.36095				-1.54133
-2.47491				-0.85964				-0.76837
-1.63441				-0.60514				-0.56364
-1.12675				-1.25007				0.58932
-2.2695				-1.47915				-0.59907
-2.20265				-0.718				-2.24956
-1.53752				-0.74004				0.41223
-2.11832				-0.9705				0.44711
-2.35348				-1.67729				-0.95206
-1.80972				-0.90526				0.14744
0.16113				-2.95055				0.43985
0.65041				0.0361				-1.45662
-1.26237				-0.11294				-0.29343
-1.23698				0.6133				-1.42661
-0.31725				-0.46037				-1.35592
0.58785				-0.97503				-2.38885
-0.46878				-0.81825				-2.08587
0.18471				0.6176				-1.68463
-0.65818				-0.531				-1.20067
-1.56829				-2.24636				-2.03792
-1.64047				-0.91025				-2.19275
-0.19063				-0.80389				-1.56643
-2.0631				-0.59097				-1.76795
-1.37286				-1.1881				-2.52141
-1.33154				0.02723				-2.65601
-1.53941				-1.88346				-2.55458
-2.62428				-0.46832				-1.72291
0.63678				-0.84063				-2.15497
-0.46762				0.2866				-1.42497
-2.08825				0.36995				-1.5927
0.61665				-4.23313				-0.82707
-2.73887				-0.57155				-1.25838
0.44941				0.24584				-0.16878
-1.66546				-1.29264				-1.76455
0.503				-0.38545				-0.7698
0.70674				-1.20815				-0.4062
-1.96808				-0.08404				-2.27214
-3.26428				0.06736				0.3636
-2.46709				-0.96672				-1.45348
0.26113				-1.20683				-1.04732
-1.35208				-0.76537				0.49988
-1.40451				0.04302				-1.58066
0.49932				-1.88926				-0.75022
-2.02528				0.35293				-0.70861
0.46701				-1.33775				-2.57014
-1.84112				-1.61735				-0.03888
-1.9677				-0.8712				-1.49683
-0.06142				-0.58725				-2.25489
-1.52145				-0.5848				-0.74599
-2.77369				-1.19985				-1.74759
-2.0562				0.15055				-0.24766
-0.7298				-0.05004				-0.99729
0.49855				0.11405				-1.85619
-2.59176				0.23542				-0.99127
0.59484				-0.42469				-0.56429
-3.70855				-1.26486				0.14632
-0.30689				-0.50843				0.27718
-2.01834				-1.15962				-1.2797
-3.21995				0.24458				-1.31434
-1.72378				-2.44943				-1.21238
-1.91873				0.31192				-0.84943
0.55716				-0.81816				0.57704
-1.10236				0.03456				-0.23221
-1.10655				-1.66232				0.25081
-1.61191				0.32383				-0.66451
-1.05328				0.2688				0.11387
0.66768				-0.37202				-0.53496
0.02237				-1.24042				0.3057
-0.8038				-1.11756				-0.07896
-4.28897				-0.96793				-0.36238
0.50644				-1.49441				0.07781
0.64692				-1.43549				-1.92676
-1.11054				-0.75344				-0.07235
-1.13778				-0.90579				-1.22086
0.55675				-0.5257				0.65733
-1.43123				-0.90288				-0.45791
-0.28163				-0.29581				-1.01914
-1.78633				-1.25178				0.10439
-0.05994				-0.60385				-0.59334
-0.39157				-2.51421				-0.82252
0.02835				-1.12206				-2.95149
-1.14986				-0.15229				-0.07491
-1.81541				-0.33894				-1.05046
-0.44052				-0.93019				-1.31853
-1.39021				-1.12887				-0.61438
-1.96034				-1.24177				0.28382
-1.84308				0.31308				-1.80051
-1.68503				0.06833				-1.53281
0.22775				-0.58422				-0.33837
-0.60894				0.34026				0.26594
-2.11597				0.06232				0.57627
-2.33399				-1.4727				-2.02725
-1.49396				-1.96614				-1.61049
0.52435				-0.68185				-0.46932
0.00892				-0.10068				-0.53523
-1.34574				0.70031				0.02831
-1.63898				-1.52305				-0.87275
-1.2816				0.50132				0.39503
-1.25915				0.20853				0.21727
-1.79887				-0.13806				0.36129
-1.32188				0.13331				-2.15269
-0.85523				-1.19168				0.09195
0.39901				-0.22596				0.71167
-2.33179				-1.77267				0.19642
-1.45653				0.95658				-2.18383
-1.6159				-1.54768				-2.13706
-2.16299				-1.67886				-1.32582
-1.31806				-1.67206				-1.50893
-3.49534				-0.21398				-0.95596
-1.66503				-0.39201				-0.10533
-2.30992				-0.65732				-0.24307
-1.63569				-0.72				0.5555
-2.39911				-0.66365				-0.83852
-1.79837				-0.46378				0.61415
-2.15075				0.60744				-1.28755
-1.51983				-0.03538				0.67983
-2.218				0.59912				-1.911
-1.67028				0.84799				-2.63613
-1.43626				0.88035				-0.9762
-2.76389				-0.56567				-0.33051
-2.33488				-1.33674				-1.93722
-2.20452				-1.07286				-0.01889
-0.62195				-1.02175				-1.23042
-2.1864				-0.26761				-0.49478
-0.90205				-0.60751				-0.08664
-2.00388				0.3639				-1.68335
-2.04183				-0.35804				-1.81499
-1.21319				0.33214				-1.79255
-1.48882				-0.71205				-0.50412
-1.21762				-1.16286				-0.7614
-2.12685				-0.53013				-0.30481
-1.96862				-1.51443				-1.5221
-1.84972				0.34648				-1.21044
-1.33825				0.08051				-0.90535
-2.14697				0.11774				-0.07224
-1.19832				-0.32076				-2.58873
-2.92275				-1.31442				-0.27552
-1.48116				-0.10272				-2.16044
-1.46424				-0.52179				-1.55178
-2.95866				-1.552				0.39343
-2.53264				-0.97063				-2.49915
-2.19764				-0.71202				0.09209
-1.5049				-0.26757				-0.18546
-1.55438				-0.93692				-0.41044
-1.25471				-0.19898				-0.41696
-2.13322				-0.54092				-0.73584
-1.23782				-0.27716				0.53102
-1.31066				-0.79882				-1.72452
-1.88587				-2.19348				-0.7129
-1.47414				-1.71958				-0.2126
0.31287				-0.4416				-1.43511
-0.77				-1.07071				-0.40045
-0.69716				-0.99461				-0.63894
-2.0669				-0.77817				0.52964
-1.66279				0.11028				0.00466
-0.46067				-2.24549				0.33932
-1.74202				0.3478				-0.36779
0.62898				-0.51935				-0.79072
-0.16269				-0.67747				0.0297
-1.36313				-1.43914				0.67297
0.71304				-1.70327				-0.08043
-0.67104				-0.76986				-1.60572
-1.02795				-1.22673				0.25113
-1.43243				-0.74697				-0.99566
0.89318				0.80518				-0.06808
-1.46982				-0.94935				-0.95954
-1.49936				-0.18165				-0.66412
-1.04562				0.54557				-0.8594
-1.82947				0.55664				-0.09381
-1.58875				-0.5871				-0.6313
-0.93654				-0.79938				0.36118
-1.41621				0.21774				-1.13351
0.18468				-1.41667				-1.53306
-1.11347				-1.2647				-0.94567
-1.94772				-0.05666				-2.07365
-2.18004				-0.75741				-1.59259
0.66418				0.00826				-0.5893
-2.38573				0.20873				0.54179
-1.60867				-0.98215				-0.74155
-1.69259				-0.86047				-0.47963
0.58534				-1.19083				-0.64998
-1.64297				0.01173				-0.915
-1.00871				0.19161				-0.86927
-2.59487				-1.45034				-0.96804
0.1017				-0.55468				-0.08408
-1.87751				-1.50922				-1.72152
-1.88526				-0.99575				0.52812
-1.616				0.68075				0.41482
-1.51602				-1.1427				-1.12108
-1.60433				-2.76201				-0.22709
-0.96856				-0.15044				0.42273
-0.45362				-1.12717				-0.26516
-1.09804				-0.41246				0.22377
0.34232				-1.26393				-1.21026
-1.85952				-0.72043				-2.59184
-1.77575				-0.53611				-1.71
0.55458				0.18153				0.15255
-0.83031				-1.56414				0.55812
-0.09965				-0.7401				0.16164
0.55329				0.12055				-0.05884
0.36412				0.41331				-1.22996
-1.77637				-1.0522				-1.92506
-1.40842				0.16485				-2.8395
-1.31065				-0.14788				-0.78448
-0.85396				-0.70763				-1.63572
-0.68873				-0.69582				0.70318
-1.10753				-0.36336				-0.26295
0.34277				0.04267				-0.39987
-0.63254				-1.00053				-0.46521
-2.86922				-0.80458				-0.00349
0.66322				-1.93514				-2.18223
-2.15949				-1.47922				-0.14408
-0.78663				-1.43984				0.35124
-1.43805				-1.16205				-0.30904
-2.35393				-1.76281				-1.23669
-0.5599				0.29555				-1.2766
-0.01714				0.66649				-1.68754
-1.20493				-0.03519				-0.82825
-1.34578				0.54236				0.49175
-1.6238				-1.01051				-2.51157
-3.2635				0.0413				-2.61213
-1.18041				-0.62659				-2.07126
-1.78231				-1.141				-1.9416
-1.85903				-0.63668				-1.20066
-0.29007				0.4797				-2.12646
0.5207				-3.57774				-2.30215
-1.62875				-0.11525				-2.21544
-0.90939				-0.82451				-0.83067
-1.3459				-0.24385				-1.48475
0.60765				0.38375				-2.06444
-0.85836				-0.93461				-1.31402
0.14923				-0.1219				-0.53509
-1.1563				0.61038				-2.5179
-0.88728				-1.00742				-0.08312
-3.11472				0.10897				-1.55491
-1.70835				-1.29595				-0.37694
-1.76622				0.053				-3.09159
0.41057				0.47192				-1.07793
-0.9573				-0.21827				-2.20073
-0.18299				0.76552				-1.52563
-1.54762				-0.76638				-1.93477
-1.32444				-0.28664				-1.56475
-1.99393				-0.69851				-2.55175
-2.7702				0.78626				-0.47023
-0.77168				-1.17013				-1.64493
-1.33267				0.14465				-1.23631
0.64234				0.69431				-0.71699
-1.82154				-0.35211				-0.77853
-1.18859				-1.10668				-2.45884
-2.21111				0.30726				0.13347
0.67134				0.29698				-1.35154
-2.25184				0.04249				-2.25957
-0.06897				0.3102				-0.79157
0.25781				0.5467				-2.2746
-1.28655				0.27151				-0.2125
-2.64771				-0.40975				-0.95695
0.618				0.12549				-0.30033
-0.914				-0.19573				-0.93144
-0.39626				-0.38141				-1.11264
-0.05365				0.17054				-0.21024
0.63848				-0.71313				-1.51996
0.41112				-0.6074				0.20499
-1.1241				-1.14714				-0.59451
-1.54291				-0.88099				-1.34504
-0.78062				-1.70488				-1.01583
-2.30614				-1.63085				-1.97352
-0.39472				-0.05627				-0.76613
0.4458				-0.40493				-2.22931
-0.55511				0.32362				0.22537
-2.14399				-1.04868				0.03751
-0.57436				0.04989				-0.80937
-2.68915				-0.07243				-1.48607
-0.89837				-0.04085				-1.14093
-0.39552				-0.06439				-0.94458
-0.47479				-0.39018				-2.37233
0.57249				-1.48814				-2.22477
0.67802				0.85695				-1.01647
-1.37701				-0.09934				-1.57054
-1.96903				-1.32058				-2.7659
-0.16805				-0.59296				-1.83144
-1.67537				-0.04757				-0.7438
0.27512				-0.2182				-0.02304
-1.61524				-0.59252				-1.56426
-0.33093				-0.14848				-2.71547
0.32686				-0.23915				-1.5311
-2.01371				0.25509				-0.000690642
0.00137				-0.9437				-1.07427
-0.33724				0.34234				-2.24556
0.57818				-0.80161				-0.09701
-1.00255				-0.04913				-1.60735
-1.51341				-1.7092				-1.38407
0.37973				-0.10392				-1.01228
-0.68294				0.11875				-0.99043
0.47197				-0.1348				-0.98783
-1.30931				-0.81183				-0.22658
-1.38473				-0.70961				-2.38961
0.65953				-1.70677				-1.5785
0.45378				0.4272				-1.59877
0.32591				-0.10003				-1.31052
-1.39617				-1.17557				-1.70844
0.41186				-0.06858				-2.07771
-0.05869				0.42164				-1.47958
-1.07226				-0.41303				-0.87405
0.24657				-0.49629				-2.71661
-1.47618				-0.90478				-1.27504
-1.39945				-1.21833				-1.79959
-1.49199				-3.45948				0.23647
-0.57412				-1.58338				-0.75298
-0.89177				-0.69911				0.55436
0.21749				-0.57635				-1.82444
0.15241				-0.32858				-1.10145
-1.61156				-1.05133				-1.06302
0.53778				0.08452				-1.72243
0.56496				-0.44961				-2.23969
-0.40733				-0.94713				-2.40018
-1.38434				-1.68371				-2.67156
-0.11569				-1.19977				-0.69917
-1.57922				-1.02915				-1.74327
0.59108				-1.92279				-2.12227
-1.5397				0.38463				-0.81515
1.05433				-0.54668				0.53921
-2.6252				-0.00718				-1.86971
0.71317				-0.47027				0.06088
-1.90288				-0.957				-0.44632
-1.93006				-1.38138				0.08594
-0.81381				-1.42568				-0.65711
-1.23831				-2.20333				-0.46544
0.29443				-0.96004				0.10051
-0.16348				-1.77073				-0.08717
0.57757				-0.98222				-0.23972
-0.25906				-1.4048				-2.04628
0.48674				-1.51774				-1.37826
0.18261				-1.24241				0.43526
0.70427				-1.11493				0.38195
0.17373				-1.08795				0.48035
-1.61454				-0.67202				-2.24337
0.155				-1.47235				0.51673
-1.77191				-2.00691				-2.63956
-1.92669				-1.81768				-0.6563
-0.7154				-1.6337				0.65979
-1.77345				0.49321				-0.79364
-2.36463				-0.39267				-1.07289
-0.03788				-1.18343				-0.67768
-1.24391				-1.94809				0.5923
-1.25493				-0.77106				-3.18471
0.45015				-1.04743				-1.37107
0.04189				0.32441				-1.35402
-1.52398				-1.72064				0.14699
-0.96322				-0.92598				-0.21148
-0.01377				-1.14262				0.18707
-2.04683				-0.51904				-0.21751
-1.76519				-1.27543				-0.26454
-0.0673				-0.63771				-1.86791
-1.56397				-1.03897				-0.28605
0.69166				-1.19974				-2.71801
0.40295				-1.14994				-1.40873
-2.74584				-1.88957				0.15989
-0.35969				0.04815				-0.57231
-0.65889				-0.77628				-1.75603
-2.37824				-1.39879				0.36942
0.06544				-0.00568				0.45189
-1.12557				-0.75867				-2.5833
-1.46645				-0.09385				-0.49631
-1.7717				-0.71895				0.68767
-2.01518				-2.28584				0.61657
-1.30372				0.22133				0.24313
-1.19531				-0.53527				-0.21058
-1.84535				-1.39101				0.19746
-1.81119				-1.10082				-2.6426
0.5253				-1.01162				-0.79501
0.58791				-0.3265				-0.43965
-1.83021				-2.14417				-0.61619
-3.34298				-0.06353				-2.22263
-2.35335				0.40203				-0.22277
-1.91993				-0.02743				-1.47409
-1.09675				-0.58421				0.31588
-0.23901				-0.43279				-0.02792
0.0148				-1.16389				-0.50819
-1.84719				-1.05444				-1.52344
1.0283				-0.91585				-1.23182
-2.37391				-0.46875				-1.75192
-1.05222				-0.59769				0.01417
0.14747				0.29069				-0.58138
0.24724				-1.43293				0.000536313
-1.92851				-1.30326				0.58865
0.60154				-3.05023				-2.58541
-2.50221				-0.51223				-0.87163
-2.31973				-0.73133				-2.29137
0.72744				-1.77139				-0.28525
-1.48572				-1.94005				-0.94092
0.59929				-0.88079				-1.69545
-1.46503				-0.80934				-1.70441
-1.2804				-1.26979				-0.26011
-1.10593				-0.31268				0.29551
-2.59461				-0.82266				-0.11987
0.33071				-1.77034				-0.54385
-2.37093				-1.31986				-1.29166
0.29831				-0.76199				-2.68868
0.05033				-1.30426				-1.1068
-2.78061				-2.03727				-0.05606
0.1699				-0.86017				0.57831
-0.35948				-1.82943				-2.37172
-0.44198				-0.4606				-1.07086
-1.62877				-0.88201				-0.28752
-2.0021				-1.32356				-2.1483
0.42356				-1.301				-1.87615
-0.77307				-1.19559				0.49677
-2.30228				-0.48162				0.08549
-0.17557				-1.3684				0.61458
0.69729				-1.89133				0.59131
0.67329				-0.33502				0.58419
-1.82462				-1.85263				-0.4605
0.06764				-0.64813				0.76144
-0.25607				-1.85634				0.45727
-2.20302				-1.67621				-0.1761
0.19846				-0.23657				-2.6242
-2.68994				-0.42636				0.54716
-0.48882				-1.77416				-0.8283
-0.64778				-2.14333				0.25198
0.47142				-1.38859				-0.03531
0.5598				-0.92964				0.68234
-0.08088				-0.7323				0.8136
-1.96034				-1.06681				-2.28701
0.25245				-1.17364				-0.0975
-0.32079				-0.34243				-0.75041
0.01867				-1.01158				-1.93353
-1.57938				-0.67283				-1.11056
-1.02376				0.43785				-2.05808
0.40043				-1.07577				-0.79825
0.0865				-0.08252				-2.28966
-0.02916				-1.26982				-1.69411
-1.21008				-0.45637				-1.70905
-0.43548				0.17108				-2.34217
0.57157				-1.72757				-1.76288
-2.67964				0.02973				0.65583
-1.46365				-1.71894				-1.46127
0.55388				-1.71784				-1.82759
-1.99243				-2.30389				-2.69395
-0.18096				-0.48227				-1.36259
0.15834				-0.38373				-1.97151
0.43545				-0.94756				-0.80913
-0.1654				-0.21506				-1.18444
-2.78242				-0.44499				-2.24532
0.30138				0.07128				-1.31674
0.5202				-0.83015				-2.48167
-1.03706				-1.48021				-2.08644
-2.50364				-0.39873				-1.03054
0.64042				-1.13533				-1.97108
0.52907				-2.13677				-1.47013
0.66591				-1.52211				-2.08265
-0.52246				-1.65652				-2.72417
-0.35153				-1.08678				-2.46774
0.50536				0.24307				-1.81669
-0.5889				-0.36199				-0.13408
-0.47959				-0.76575				-0.27969
-0.13946				-1.40732				-1.95028
-1.0125				-1.01966				0.07971
0.68131				-3.02951				-1.31889
-1.25671				-0.11362				-1.70883
-1.89317				-0.79231				-0.44956
-1.63846				-1.11783				-1.72382
0.59583				-0.52295				-0.32753
0.46289				-0.06819				0.38791
-1.21569				-1.32591				-1.50405
-0.06126				0.04748				-2.765
0.64109				0.07064				-0.69132
-2.14344				-1.70087				-0.26279
-1.98053				-0.25272				-2.49992
-1.8308				0.02787				-1.85892
-1.2221				-0.4323				-0.51816
-0.70037				-2.05878				-0.99552
-1.30665				-0.54344				-1.32703
-1.53449				-0.19464				-1.86117
-0.65307				0.49425				-1.3826
-0.44713				-1.00039				-1.81723
0.47627				0.94541				-1.60673
0.85445				-1.31016				-0.85937
0.22882				-0.56356				-0.4507
-0.42662				-0.98051				-2.40296
-0.93569				-1.10918				-1.09285
-2.04255				-0.98093				-1.72909
-1.04844				-0.12791				-0.46891
-1.47737				-1.64531				-1.60879
-3.45483				-1.81998				0.54312
-2.20206				-0.74208				-1.83683
-1.65041				0.55332				0.60272
-1.86659				-0.42708				-0.96368
-1.71693				-1.17635				-0.43041
-1.34877				-0.95553				-1.05974
-3.28191				-1.07491				-1.75131
-1.96225				-0.39035				0.21407
-1.197				-0.63583				-1.49545
-1.11468				-0.51301				0.36758
-1.28433				-0.39371				-0.95367
-1.15679				0.14393				-1.20034
-1.25487				-0.87813				-1.31568
-1.57354				-0.13303				0.58019
-1.19052				-0.93414				-0.03334
-1.1287				0.02595				0.30619
-1.12105				-0.54637				-0.54263
-1.49064				-1.15343				-0.62108
-2.48226				-0.57861				-0.5548
-1.53561				0.71303				-1.03319
-1.15673				-1.81434				-1.4445
-1.32387				-4.12336				0.00351
-1.83273				-0.8188				-0.75426
-1.7528				-2.0017				-0.1309
-2.68988				-1.00671				-2.16479
-1.35495				-0.8487				-0.99874
-2.19011				-1.00941				0.13088
-2.62911				-0.67356				-0.50571
-1.62868				-0.71697				0.58816
-1.0879				-0.61546				0.36202
-0.74414				-1.06644				-1.31094
-0.75831				-0.50528				-0.79642
-2.00979				-0.25967				-0.4265
-2.17501				-0.41485				0.10436
-1.37328				0.11962				0.67707
-1.09566				-1.58508				-1.02781
-1.71267				-0.66524				-0.77153
0.03696				-0.9047				0.64598
-1.26409				-0.0457				-0.32366
-1.52515				0.21869				-1.45242
-1.77888				0.20657				-0.108
-1.78693				-1.23201				0.06686
-2.27603				0.36066				-0.40721
-1.46379				0.18343				0.56067
-3.08274				-0.6413				0.50797
-1.83135				0.79417				-0.06678
-2.57305				-1.52267				0.59137
-2.93589				-0.18889				-1.78369
-1.90057				-1.72314				0.10444
-1.49129				-0.42304				-1.05031
-1.71416				0.68056				-0.63773
-1.54673				0.51134				0.63301
-2.08193				0.21169				-2.0895
0.49199				-0.01434				0.55421
-1.20809				-0.19447				-1.66989
-1.69879				0.33903				-0.21702
-1.14757				-0.95261				0.10638
-0.06739				-1.27531				-1.26921
0.07226				0.12412				-0.02919
-0.5879				-1.64285				-0.96593
-1.56273				0.12491				0.01089
-2.27825				0.6706				-0.36736
-3.16002				0.81113				0.27803
-0.94008				-0.10111				-1.13818
-0.03224				0.63017				-1.437
-1.45599				0.28698				-0.35481
-2.29162				0.36862				0.11898
0.68197				0.32766				-0.17792
-1.66729				-0.2763				0.11985
-0.70466				0.27332				-0.71721
-1.39981				-1.81778				0.63948
-1.94028				-1.0153				-0.17857
-1.13605				0.3378				0.56614
-1.77543				0.23676				0.07912
-2.30784				0.65841				-2.72983
-2.51144				0.79147				0.90158
-1.39637				0.36441				-1.513
-1.66166				0.34859				-0.66183
-0.4103				0.03935				-0.64539
-1.60721				0.67103				0.30577
-1.46755				-0.91496				-0.63347
-1.4694				0.58234				-1.58903
0.27888				0.4379				-0.71436
-3.2307				-1.15534				-0.56702
0.32183				-0.65971				0.23456
-1.17126				0.57021				0.4001
-1.52121				0.68189				-1.4867
-0.30459				-0.5074				0.39173
-1.03107				0.81314				-1.52674
-1.49353				-0.67929				-0.77259
-2.65042				-0.16575				0.6992
-1.04629				0.42889				-0.69465
-0.64517				-0.47819				-0.12463
-1.82041				-0.71526				-1.87128
-2.07489				-0.03922				-0.46288
-1.29196				-1.21759				0.30161
-1.5002				-1.33108				0.21014
-1.25546				-0.85028				-1.13658
-1.81843				-1.39864				-1.67493
-1.90506				-1.17087				-0.56756
-0.19506				-1.20783				-3.07338
-1.8651				-0.68784				0.46386
-1.73088				0.89562				-1.28039
0.58262				-0.18986				-0.09542
-1.59873				-2.8925				-1.81645
-0.30821				-0.97489				-1.1952
-1.29028				-0.71596				-0.49726
-3.13757				-0.63145				0.31232
-2.65151				0.24837				-1.1447
-0.71857				-2.49942				-1.6407
-0.36744				-0.22657				-2.04345
-3.13766				-0.68836				-0.7429
-1.32756				-1.41155				-0.35117
-1.78241				-1.48776				-0.6277
-2.22232				0.23692				-1.23145
-1.65561				-0.78287				-0.98978
-1.82145				-0.88614				-1.11857
-2.18414				-1.83436				-0.40849
0.5582				-0.4627				0.57016
-1.00702				-0.44256				-0.03747
0.63828				0.82721				0.47496
-1.38195				-1.8136				-0.48898
0.6478				-0.92481				-1.51461
0.64454				-0.95069				-2.03418
-0.65104				-1.75538				-1.27514
0.726				0.31091				-1.32866
-1.19371				-1.02185				-0.68226
-2.32579				-0.20134				-0.25017
0.53219				-0.23166				0.21923
-2.24744				-0.88784				-2.06034
-1.06786				-0.18386				0.12619
-1.89366				-1.18117				0.12973
-0.76102				-0.22209				0.39556
0.57294				0.1152				-0.35915
-1.61581				-0.51787				0.32948
-1.54003				0.44876				-0.90526
-1.70145				-1.07204				0.59415
-1.1979				-1.20078				-0.16116
-2.36725				-1.56141				-1.03673
0.47496				-1.17596				-0.99246
-0.72868				-3.50019				0.05799
-1.11748				-1.51547				-2.52054
0.12256				-0.34231				0.32008
0.10234				-0.66853				-0.88749
-1.47304				-0.93286				0.57897
-0.95345				-1.0819				0.40168
-1.44314				-1.12235				-1.9942
0.53437				-0.61806				0.31406
-0.73497				-0.76565				0.3918
-2.29118				-0.20557				-1.13572
-0.47444				-0.42778				-2.37606
-1.17666				-1.3734				-0.42014
-0.61835				-1.10158				0.22361
-0.57407				-0.57906				-0.92225
-1.48343				-0.72268				0.36941
-2.01923				-2.19841				-0.85147
-1.3257				0.69823				0.52846
0.5954				-0.21587				0.09868
-0.97444				-2.19568				-0.26425
0.66184				-1.22042				0.09543
-0.1815				-0.47583				-0.05517
-0.1172				-0.55863				-1.92336
-0.31268				0.15459				-0.25634
0.42235				-0.67905				-2.05622
-1.62765				-1.57693				-0.73464
-0.92531				-0.41242				-0.02395
-0.11538				0.10094				-1.80208
-1.54358				-1.00715				0.16397
0.32622				-0.30411				0.33036
-1.90536				-0.39856				-0.15516
0.37558				-1.79185				-2.19067
-0.77076				-0.73309				-0.35177
-2.83118				-1.24251				-0.74693
0.63907				-0.85703				-0.12712
0.29211				-0.97736				-0.54991
-1.02182				-1.71925				0.11666
0.40316				-0.60236				0.25083
-0.70084				-0.11551				0.47076
0.66547				-0.29823				0.17825
-1.49893				-1.46002				-1.54512
-1.9336				-1.48752				-1.59178
-1.54985				-1.09879				-1.1521
-2.18758				-1.42939				-1.05369
-1.41599				-0.6786				-2.61365
-1.46026				-0.04945				-0.05613
-1.17081				-0.38278				0.48923
-1.63866				-1.13081				-1.78485
-0.75177				-0.20395				-1.90069
-2.43556				-0.6557				-2.18039
-2.36432				-1.99722				-1.95631
-1.42018				-0.74442				-1.04888
-0.80737				-0.45169				-2.52973
-1.90792				-0.71642				-0.76464
-1.3405				-0.75611				0.3318
-1.05832				-0.60053				-0.56887
-0.69307				-0.93814				-2.36773
-1.55397				-1.63217				-0.29642
-1.80729				-1.12303				0.03585
0.32903				-1.45365				0.49726
-1.59479				-2.10272				-2.00393
-1.02522				-0.86143				-1.65842
-2.29684				-1.22051				-0.03222
-1.03823				0.26994				-0.32157
-1.52103				-0.19521				0.16512
-1.35329				0.63363				0.25037
-2.24034				0.33845				-1.09674
0.24906				0.44582				-0.96009
0.40127				-1.44105				-0.09426
0.59657				0.3279				-1.56277
-1.38811				-1.2827				0.11669
0.1242				-0.53576				-0.78515
-2.16071				0.2152				-2.20332
-2.11572				0.13053				-1.17619
-0.19134				0.59537				-1.73526
-0.86979				-0.42458				-0.24098
0.15938				-1.31161				-1.10575
-0.29433				-0.73952				-1.14621
-0.94294				-0.66723				-2.81811
-1.37267				-0.03691				-0.86819
-1.55102				-0.7401				0.00666
-1.64333				-1.49318				0.30155
-1.02478				-1.77152				-2.47609
-2.16715				-1.35966				-1.76333
-1.65562				-0.8202				-0.71239
-2.68454				-0.78536				-1.16606
-0.99057				0.19207				-2.27744
-1.53038				-0.70351				-3.18907
-0.56458				0.20546				-0.28615
0.51261				-0.18229				-2.16607
0.09087				-0.87722				0.03578
-2.29908				0.48493				-2.64542
0.43581				-0.39561				-1.16889
-0.07516				-0.47151				0.62673
-2.98916				-0.67044				0.502
0.33798				-1.07788				-0.39122
-0.45757				-1.39117				0.29022
0.03199				-0.2651				-1.35405
0.32785				-0.69344				-1.48511
-2.30287				-0.95079				-0.06487
-1.53367				0.5526				-1.68254
-1.80689				-0.21292				-1.49099
-0.33386				-1.54909				-1.23401
-2.46274				0.56114				0.27964
-3.02039				-0.3796				-0.53614
0.67419				0.13158				-2.06638
-1.82776				0.23506				0.51273
0.63593				-0.88443				-1.23716
0.15111				-1.03171				-1.51662
-2.95536				-0.08663				-1.60085
-0.16181				0.03307				-1.328
-1.71572				-0.98954				-1.45336
-1.61961				0.18794				-1.92732
-0.99178				-0.87353				-1.05106
-1.23464				-0.87297				-1.44961
0.42111				0.19026				-1.22159
-1.26854				-1.62342				-2.09818
-0.74897				-2.43034				-0.65246
0.67025				-1.21663				-0.24775
-0.85339				0.34576				-1.66035
-1.5654				-0.76601				-1.81193
-1.12091				-1.0152				0.68857
-1.81507				-1.35096				-1.94876
0.37798				-0.98525				-2.79021
-2.96567				0.71384				-1.81898
0.52711				-0.48452				-1.68455
-0.81008				-1.29511				-1.6266
-1.20358				0.07455				0.64326
-1.1266				-0.17568				-2.8335
-1.24631				-1.68204				-1.47193
-2.26856				-1.20647				-1.72549
-2.65664				-0.36489				0.09073
0.3421				-1.56156				-1.55381
-1.65693				-2.93184				-2.15885
-2.08618				-0.42336				0.67349
-1.23185				-0.78417				-2.75191
-1.71614				-1.61181				-1.23215
-2.95281				-0.46155				-0.85109
-1.60918				-0.5587				0.48021
0.57903				-1.84266				-1.20016
-0.05125				-1.38548				-2.17242
-1.62678				0.5782				-1.28226
-1.36731				0.27209				-1.47985
-1.36789				0.76692				-0.91487
-2.6455				-1.62687				-0.49133
-1.14332				-0.15975				0.04661
-1.68371				-0.4158				-0.24006
-1.57234				0.71935				-1.02756
-1.86222				0.68852				-0.80188
-1.05028				0.53843				0.11102
-1.91083				-0.05098				-0.45666
-1.8252				0.61263				-0.57904
-1.42578				0.37954				-1.03688
-1.62461				-0.14045				-2.50867
-1.82051				-0.34613				-0.20552
-1.18595				0.82042				-0.45378
-1.63748				-0.60245				0.26393
-2.54955				-1.23241				-1.20934
-2.65134				0.21506				-0.26179
-2.41037				0.16596				0.54191
-1.77694				-0.02208				-1.68549
-2.34234				0.36992				0.77106
-2.05214				0.05696				-1.78343
-2.73416				0.49725				-0.17722
-0.83228				0.80949				-1.96543
-1.35114				-0.45741				-0.41486
-1.78362				-0.49437				-0.39171
-2.38723				-0.86674				-0.36575
0.20159				-0.57788				-0.415
-1.52745				0.52423				0.27794
-1.89562				-3.34398				0.23121
-1.68194				-0.39398				0.25209
-1.0804				0.23461				-0.86223
-1.83454				-2.22706				-1.04536
-2.08828				-0.02316				0.38756
-1.84771				-1.87586				-0.08783
-1.67958				0.76485				-1.68561
-2.03837				-0.0977				-0.88699
-1.74428				0.60283				-1.42214
-1.15667				0.85436				0.17837
-1.84301				0.60445				-0.24097
-1.40476				0.39095				0.20775
0.58845				0.77078				-0.05854
-4.56371				0.53195				-0.84466
-1.5324				0.59098				-0.35439
-2.6419				0.86398				0.20988
-2.0059				-1.13791				-0.93286
-2.70813				0.75933				-3.72599
-1.18127				-0.64966				-2.97521
-2.91242				-1.40739				-2.22584
-1.38102				-0.71635				-0.81947
-3.41068				0.85662				-0.59835
-1.64885				0.29844				-1.10523
-1.67485				-0.05005				-2.09209
-0.1259				0.43361				-0.01391
-2.11466				-1.53822				0.49767
-2.63318				0.91982				-2.41553
-0.9259				-1.60544				-0.35802
-1.00268				-0.62491				-0.97876
-0.43155				0.55751				0.3017
-1.13451				-0.48698				-0.21359
-1.48654				0.75099				0.7169
-1.3722				-0.91259				-0.97396
-1.61989				-1.33159				-0.98227
-1.83436				0.36379				-1.35311
-1.2585				0.87384				-1.08216
-1.17048				0.24492				0.37376
-2.32676				-1.04651				-1.01426
-0.9864				-0.29088				-1.58657
-1.19508				0.34337				-0.33961
-1.8541				-0.20651				-0.85851
-1.65738				-3.13147				0.4276
-2.24775				0.32119				-1.12819
-2.90647				-1.69558				-1.75884
0.41164				0.77979				-0.24557
-1.83449				0.41964				-0.33238
-3.32638				0.07121				-0.71717
-0.12196				-0.51468				0.01872
-1.76662				0.14686				0.26683
-2.005				0.61148				-1.17223
-2.24633				-1.6552				-0.09541
-0.94836				-1.05772				-0.09426
-1.565				0.34286				0.27134
0.4295				0.58598				-0.03594
0.03861				0.71069				-1.24301
-2.30659				0.14108				-0.36817
-2.28447				0.02494				-0.46549
-2.75212				0.14464				-2.00362
-1.03251				0.49724				-0.43059
-1.65975				0.50938				-0.23474
-1.41832				0.6946				-1.23616
-1.64442				0.08708				0.37429
-1.83527				-0.79319				-2.92113
-0.28145				-0.57556				-1.6459
-2.175				1.04623				-1.64568
-1.35668				0.76573				-1.77934
-1.54452				-0.46314				-0.53616
-0.24576				-2.3356				-2.9066
0.44976				0.05192				-1.67837
-3.17957				-1.22646				-1.18023
-2.79752				0.18701				-0.08299
-1.31065				-0.23117				-1.68276
0.48932				-0.27593				-1.61114
-2.0623				-1.28963				0.09467
-1.2367				-0.34306				-3.53443
-3.28457				0.40999				0.24118
-1.28595				0.08315				-0.05719
-3.13072				-1.24374				-1.26152
-2.18721				0.01426				0.4519
-1.30965				-1.57937				-0.57511
-1.70265				0.07308				-0.01399
-1.32996				0.86924				-1.57205
0.48802				0.8323				-1.95793
-2.25085				0.56903				0.23834
-0.03308				0.5805				-2.98502
-1.52623				-1.33979				-0.08066
0.22709				-0.19839				0.74076
-1.88074				0.62924				-1.87537
-0.98782				0.24801				0.6007
0.18648				-1.62639				-0.64671
-0.20513				-1.20055				-0.20648
0.70269				-0.71935				0.36572
-0.85805				-1.33162				0.67122
-1.84137				-0.64246				-1.49657
-1.20851				-1.09037				-0.64197
-3.06564				0.47731				-1.00283
-2.25555				-1.99733				0.46616
-1.55061				0.67275				-2.6576
-2.25217				-0.04579				-4.52464
-1.54452				-0.28934				0.08858
-1.51121				0.2095				-1.07375
-1.65592				-1.14005				0.45826
-2.68046				0.76532				0.07395
-0.98177				-0.17601				0.5752
-1.83767				0.89272				0.16384
-2.25056				-1.12881				-1.78105
-1.92106				0.07217				-1.47594
-1.14897				-2.32913				-1.74137
-1.63241				-0.30332				-0.76344
-1.97045				-1.56283				0.31595
-1.54471				-0.09371				-3.02788
-1.15147				-0.22842				-1.80604
-0.85275				0.49392				0.23477
-2.03133				0.75975				-2.55663
-2.31403				0.61815				-1.78547
-1.08402				-0.74924				0.41107
-1.59987				-0.56362				0.50272
-0.97874				-0.72531				-2.74619
-2.11547				-1.50528				-1.27198
-1.8449				-0.0717				0.29994
-2.90251				-1.08625				-0.5139
-1.213				-0.61746				0.34478
-1.91025				0.48119				-0.6846
-2.2359				0.22738				-1.91775
-0.92841				-1.32387				-2.04254
-0.80482				0.88763				-1.10316
-1.44202				0.31316				0.66697
-1.45869				0.46451				0.43212
-1.22383				-0.82278				0.27451
-1.40297				-0.33939				-0.25912
-1.61504				-0.09217				-0.64684
-2.09636				0.76492				-2.32
-1.09902				0.42866				-1.43256
-0.8326				-1.10777				-0.27296
-1.33581				0.14478				-3.5486
-1.36657				0.41409				-0.58669
-2.8187				-2.01524				-1.30614
-1.42304				0.69503				0.34922
-1.37219				0.36502				-0.84686
-1.36807				0.3891				-0.5546
-0.94325				-0.83243				0.85016
-2.63171				-0.88302				-2.20975
-1.70129				0.31603				0.24707
-2.04934				-0.59052				0.42734
-1.07771				-0.14177				-0.76893
-2.23919				0.10417				0.37652
-1.96052				-1.12083				-0.24994
-2.82851				0.24377				-0.08622
-2.53219				0.69883				0.60012
-1.48867				-0.00927				-0.63097
-1.26026				-1.98812				0.15503
-2.3535				-0.71089				-0.08291
-1.57748				-3.30001				-1.83893
-2.1196				-1.49355				0.35412
-1.08971				-0.9022				-1.28515
-1.02928				-1.30126				-0.08998
-1.32963				-1.90943				-0.7719
-1.19535				-0.21675				0.05435
-1.50917				0.36254				0.4358
-0.69378				-0.78324				-0.54554
-1.51912				-0.45915				0.47424
-1.41652				-0.69469				-0.70613
-2.10728				0.10541				-2.67467
-0.7718				-1.9228				-1.46695
-0.76212				-1.02759				0.46754
-1.89685				0.56721				0.60831
-2.89541				0.537				-2.17017
-0.64508				-3.00843				0.60517
-0.80902				0.8257				-1.12253
-1.27798				-0.63269				-0.30438
-1.57884				-1.03723				0.09568
-1.61281				0.87084				-0.06586
-1.84249				0.53854				0.54932
-1.39883				0.64017				-1.25242
-0.74045				0.72831				0.32646
-1.10534				0.82573				-1.85679
-1.65135				0.83459				-1.82464
-1.45582				0.45687				0.20735
-1.81117				0.43747				0.2756
-1.43406				0.35429				-0.38347
-0.58589				-1.42613				0.17829
-1.77855				0.10665				-1.71272
-0.36474				-1.385				0.30382
0.47006				0.26353				0.57313
-1.66989				0.83744				-1.27279
-1.15333				-1.32875				0.26798
-1.10892				0.45017				-2.2639
0.25347				0.3669				-0.34
-1.37567				0.50233				-1.46924
0.0516				0.71615				-2.93208
-1.42614				0.68535				-2.32491
-1.23204				-1.32578				-1.5563
-1.08366				-0.02139				0.26897
-2.38395				0.31244				-1.90601
-0.97848				0.13524				-1.36942
-0.68112				0.0079				-0.67735
-1.52473				0.06421				0.81855
-3.13712				0.79249				-0.96695
-0.40939				0.91286				-0.57367
-2.1259				0.0762				0.42265
-0.65739				0.90936				0.55317
-1.57834				0.44764				-0.34957
-1.70258				0.2312				0.29719
-1.96973				0.76725				-0.41133
-2.91743				0.37799				0.38236
-1.0964				0.89326				-1.55957
-1.90103				0.89045				-1.17698
-0.90717				0.77539				-0.8376
-0.56282				0.72717				-0.40142
-0.34716				0.84881				-1.20414
-1.01758				-1.37989				-0.52562
-0.32028				0.68656				-0.89503
-1.75664				0.56624				-1.63701
-0.95457				0.33604				-1.39956
-2.141				0.24937				-0.59825
-1.49776				0.61657				0.1136
-2.49781				0.71245				-0.68932
-1.96623				0.73349				-0.20696
-1.08053				0.60694				0.04526
-1.39965				-0.70744				-3.82852
-0.68619				0.66751				-1.19676
-1.30743				0.54233				-1.46583
-0.56717				0.38161				-1.97202
-1.42427				0.34327				-3.20038
-1.20903				0.54989				-0.85335
-0.48428				0.79503				-2.63404
-2.02616				-1.34429				-1.29174
-2.46299				0.39883				-0.68426
-1.65271				0.67336				-1.86458
0.57322				0.00672				-0.95451
-1.02207				-0.1244				0.01187
-2.35536				-1.48868				-2.56618
-2.31982				0.16297				0.07748
-1.1781				-0.73676				-1.48813
0.20793				0.20878				-2.49183
-2.27001				-2.32457				-1.01499
-2.06906				-0.52718				-1.64574
-0.33941				0.67303				-0.57629
-1.10875				-1.69967				0.44863
-1.45427				-0.22283				0.24339
-1.74598				0.39202				0.14798
-1.60562				0.45322				-1.1845
-1.09557				0.41059				-1.34007
-1.54094				0.60149				0.54013
0.57203				0.68981				0.07246
-1.81809				0.67645				-1.02289
-1.4748				0.6693				0.14001
-2.52074				-1.27162				-1.08064
-0.86202				0.23272				0.64866
-0.55206				0.64576				-1.31063
-1.80067				0.02048				-0.47078
0.53926				0.31044				-0.552
0.3865				0.76372				-0.62875
-1.76145				-1.90893				-1.4919
-0.90416				0.85878				0.07615
-0.76194				0.62814				-0.22512
0.01323				-1.99989				-0.71099
-1.58331				0.54191				0.20425
-0.87595				-0.12903				0.48855
-1.66556				-0.82494				-1.28273
-1.11309				0.88564				-2.20287
-0.34249				0.49967				-0.8269
0.01951				0.52943				-0.2168
-2.01538				0.82485				0.56572
-0.92781				0.70597				-1.1974
-0.56716				-0.89857				-1.26197
0.33004				0.69485				-0.22183
-0.4223				0.59554				-1.71314
-0.43695				-0.76442				-2.11362
-1.47532				0.87041				-1.37882
-1.07451				0.70348				-0.10459
-0.76408				-1.47204				-0.74528
-3.15702				-0.02616				0.39736
-1.84623				0.3044				0.71206
0.49354				0.80975				-0.85558
-1.11862				-1.39528				-1.7453
-1.06731				-1.42292				-0.24677
-1.11449				0.78465				0.13641
-1.16321				-0.9559				-0.95168
0.37103				-1.29504				-0.96847
-2.00902				-0.12419				-0.18109
-1.65965				0.13298				0.61726
-0.44091				-1.43854				0.14221
-0.86857				-0.89214				0.56178
-1.69577				0.34583				-1.78413
0.40784				-0.19616				-0.50868
-3.0403				0.12636				0.13704
-1.33394				-1.11541				-0.83423
-0.35156				-2.25384				-2.13252
-1.53669				-1.30902				0.33169
-2.31175				0.33595				-1.83595
-0.5249				0.58971				-0.41191
-1.17613				-1.87428				-2.31233
0.35138				-1.18422				-1.86874
-1.95607				0.36505				-1.23321
-0.35703				0.27765				-1.35191
-0.0731				-1.18765				0.62378
-1.42934				0.76285				0.31821
-1.39573				-0.64571				-1.89366
-1.45366				0.27061				-0.19515
0.57712				0.35011				0.71445
0.09695				0.71711				-1.27422
-2.26644				-0.58825				-1.95825
-0.14268				-1.49429				0.44281
0.43218				-0.41619				-0.13897
-0.04617				0.85352				-0.50287
0.59516				0.46487				-1.97232
-0.14212				0.5004				0.37134
0.11735				0.86555				-1.56711
0.34636				-0.06661				-0.27609
-2.31435				0.50284				-1.43198
-1.32359				0.13691				-2.68608
-2.15982				0.12331				-1.43107
-0.04773				0.11517				-2.01429
-1.94374				-0.03188				0.32032
-2.81446				0.48159				-0.65722
-1.40846				0.70608				-0.41752
-0.3695				0.72051				-2.36775
0.29153				-2.44623				-0.16038
0.56548				-0.26806				-2.08601
-2.30196				-0.01985				0.50607
0.03176				0.29527				-2.06439
-4.23944				0.22554				-1.22396
-1.64805				0.31022				-1.29905
-1.31167				0.31444				-0.06347
-0.0396				-0.01713				-0.79186
-1.82965				0.28861				-0.3904
-1.6836				0.46933				-1.65035
-0.68955				0.47425				-0.31023
-1.49807				0.66235				-1.0302
-2.6729				-0.20805				-0.65658
-0.92311				0.80489				-0.94257
-0.1832				0.3193				-2.76897
-0.29853				-0.1394				-0.90583
0.19607				0.46359				0.49789
0.58219				0.03828				-0.06427
-2.43771				0.8136				-2.35198
-1.68783				0.677				0.24284
-0.15207				0.80928				0.16442
-2.50492				0.07221				-1.98899
-1.85539				0.86227				0.4889
0.69968				-1.76817				-1.15655
0.69196				0.29424				0.65816
-2.69542				-0.70948				0.48782
0.4017				0.57336				-0.84088
-2.51642				0.80556				0.29886
-2.01159				0.44405				-2.46116
-1.58457				0.78176				-0.58887
-1.22582				-1.80673				-2.27698
-1.44204				0.42361				-0.58617
[truncated: 1,700 more rows]

## Sheet: Figure 1-figure supplement 2A
HaloTag-Cbx7 in Cbx7 KO
Log (Dm)	X-axis	Relative Frequency
0.87665	-3.4	0.000195427
0.70177	-3.2	0.000977135
0.68295	-3	0.00195
0.67996	-2.8	0.00137
0.67457	-2.6	0.00254
0.66512	-2.4	0.00469
0.6546	-2.2	0.01153
0.62993	-2	0.01876
0.62647	-1.8	0.04866
0.61678	-1.6	0.08071
0.6147	-1.4	0.08384
0.61422	-1.2	0.0682
0.6121	-1	0.06957
0.60799	-0.8	0.0725
0.5886	-0.6	0.07407
0.57908	-0.4	0.09166
0.57692	-0.2	0.09537
0.57544	0	0.1112
0.5743	0.2	0.09166
0.56778	0.4	0.05765
0.5638	0.6	0.01251
0.56061	0.8	0.000390854
0.55911	1	0
0.55451	1.2	0
0.55155	1.4	0
0.54405
0.54304
0.54139
0.53982
0.5389
0.53331
0.52984
0.52896
0.52891
0.52819
0.5272
0.527
0.52654
0.52584
0.52577
0.52268
0.52226
0.52202
0.52141
0.52019
0.51928
0.51779
0.51771
0.51761
0.51613
0.51587
0.51557
0.51392
0.51389
0.51348
0.50993
0.50971
0.50789
0.50772
0.50732
0.50708
0.50516
0.50506
0.50452
0.50215
0.50155
0.49962
0.49667
0.49659
0.49567
0.4956
0.49531
0.4952
0.49431
0.49406
0.4903
0.48996
0.48836
0.48771
0.48756
0.48696
0.48656
0.48512
0.48339
0.47338
0.47327
0.47267
0.47118
0.47084
0.47049
0.46935
0.46883
0.46882
0.46872
0.46777
0.46703
0.46691
0.46674
0.46638
0.46563
0.46492
0.46366
0.46295
0.46136
0.46021
0.46021
0.46002
0.45765
0.45631
0.45594
0.45509
0.4528
0.45244
0.45236
0.45222
0.45176
0.45112
0.45062
0.44866
0.44846
0.44668
0.44638
0.44594
0.44574
0.4456
0.44361
0.44256
0.44131
0.44071
0.43924
0.43909
0.43808
0.43776
0.4377
0.43726
0.43725
0.43629
0.43601
0.43579
0.43439
0.43364
0.43346
0.43269
0.4325
0.43232
0.43182
0.43095
0.43062
0.4298
0.42949
0.42833
0.42798
0.42788
0.42782
0.42732
0.42548
0.42458
0.42435
0.42382
0.42046
0.42022
0.41858
0.41844
0.41817
0.41625
0.41507
0.41484
0.41374
0.41255
0.41145
0.41046
0.4103
0.40955
0.40884
0.40753
0.40716
0.40679
0.40473
0.40341
0.40099
0.40018
0.39919
0.39861
0.39795
0.39747
0.39644
0.39556
0.39433
0.39409
0.39369
0.39367
0.39365
0.39317
0.39238
0.39121
0.39102
0.39024
0.38863
0.38754
0.38677
0.38651
0.38615
0.38596
0.38567
0.38515
0.38393
0.38283
0.38242
0.38197
0.38121
0.38091
0.38082
0.3804
0.38013
0.3798
0.37914
0.37848
0.37832
0.37831
0.37683
0.37581
0.37555
0.37538
0.37538
0.37522
0.37436
0.37335
0.37314
0.37311
0.37285
0.37267
0.37178
0.37148
0.37115
0.3711
0.37107
0.37104
0.37021
0.36966
0.36905
0.36737
0.36698
0.36697
0.36653
0.36569
0.36424
0.36419
0.36387
0.36345
0.36301
0.36295
0.36185
0.36165
0.36148
0.36013
0.35996
0.35955
0.35942
0.35908
0.35859
0.3584
0.35699
0.3564
0.3555
0.35546
0.3545
0.35438
0.35416
0.35382
0.35332
0.35293
0.35158
0.35148
0.35134
0.35107
0.3476
0.34688
0.34631
0.3459
0.34556
0.34546
0.34408
0.34348
0.3434
0.34316
0.34168
0.34163
0.34138
0.34062
0.34016
0.33967
0.33896
0.33771
0.33735
0.33714
0.336
0.33513
0.33444
0.33386
0.33347
0.33278
0.33219
0.33197
0.33122
0.33109
0.33093
0.33026
0.33015
0.33012
0.32979
0.32716
0.32601
0.32497
0.32492
0.32447
0.32312
0.32303
0.32293
0.32282
0.32273
0.32214
0.32164
0.32107
0.3208
0.32043
0.31983
0.31951
0.31827
0.31779
0.31735
0.31623
0.31585
0.31521
0.31454
0.31377
0.3137
0.31321
0.31277
0.31265
0.31153
0.31065
0.31012
0.30774
0.30711
0.30709
0.30702
0.30663
0.30626
0.30528
0.30522
0.30492
0.30429
0.30387
0.30348
0.30342
0.30281
0.30261
0.30245
0.30149
0.30138
0.30112
0.29861
0.29841
0.29713
0.2964
0.29555
0.29508
0.2947
0.29454
0.29376
0.29346
0.29294
0.29221
0.29217
0.29194
0.29144
0.29139
0.29035
0.29028
0.28996
0.2863
0.28589
0.28556
0.2855
0.28523
0.28522
0.28338
0.28321
0.28283
0.28228
0.28213
0.28188
0.28171
0.28165
0.28159
0.28097
0.28065
0.28041
0.27972
0.27933
0.27827
0.27814
0.278
0.27738
0.27733
0.27725
0.27685
0.27504
0.27455
0.27441
0.27439
0.27408
0.27338
0.27258
0.27233
0.27218
0.27217
0.27213
0.27072
0.26996
0.2696
0.26919
0.26895
0.26833
0.26797
0.26734
0.2673
0.26655
0.26653
0.26629
0.26615
0.26552
0.26459
0.26433
0.26386
0.26376
0.26278
0.26238
0.26142
0.2606
0.25996
0.25979
0.25971
0.25966
0.25936
0.25934
0.25907
0.25832
0.25774
0.25762
0.25712
0.25635
0.25566
0.25544
0.25541
0.25529
0.25522
0.25506
0.25506
0.25498
0.25464
0.2542
0.25384
0.25341
0.25276
0.25165
0.25038
0.25029
0.24968
0.24957
0.2495
0.24936
0.24928
0.24793
0.24771
0.24751
0.24658
0.24649
0.24615
0.2459
0.24569
0.2453
0.24518
0.24505
0.24484
0.24484
0.24446
0.2442
0.24274
0.24265
0.24168
0.24126
0.24081
0.24072
0.24043
0.23944
0.23877
0.23874
0.23841
0.23826
0.23793
0.23764
0.23691
0.23582
0.23518
0.23503
0.23502
0.23444
0.23418
0.23375
0.23374
0.23351
0.2324
0.23231
0.23162
0.23152
0.23143
0.23116
0.23096
0.22975
0.22968
0.22963
0.2292
0.22893
0.22871
0.2287
0.22866
0.22835
0.22831
0.2282
0.22817
0.22796
0.22789
0.22653
0.22632
0.22627
0.22567
0.22529
0.22482
0.22437
0.22408
0.22383
0.2238
0.22357
0.22336
0.22286
0.22262
0.22215
0.22214
0.22174
0.22122
0.22115
0.22078
0.22058
0.22055
0.22036
0.21985
0.21971
0.21927
0.21919
0.21908
0.21855
0.21764
0.21763
0.21708
0.21655
0.2163
0.21492
0.21446
0.21443
0.2142
0.21373
0.21301
0.21296
0.21239
0.21206
0.21204
0.21147
0.2105
0.2102
0.20989
0.20974
0.2097
0.20961
0.20852
0.20792
0.20748
0.20724
0.20709
0.206
0.20491
0.20432
0.20364
0.20278
0.20259
0.20253
0.20162
0.20104
0.20087
0.20068
0.20053
0.20034
0.20027
0.19969
0.19968
0.19959
0.19939
0.19934
0.19853
0.19819
0.19809
0.19805
0.19795
0.19747
0.19737
0.19542
0.19491
0.19469
0.1945
0.19442
0.194
0.19373
0.19362
0.19331
0.19281
0.19182
0.19151
0.1912
0.19091
0.18958
0.18907
0.18903
0.18881
0.18841
0.18826
0.18684
0.18572
0.1856
0.18515
0.18488
0.18414
0.18407
0.18261
0.18255
0.18253
0.18219
0.18161
0.17995
0.17993
0.17879
0.17803
0.17794
0.17778
0.1775
0.17723
0.17628
0.17618
0.17616
0.17492
0.17485
0.17221
0.17188
0.17184
0.17172
0.17159
0.17154
0.1715
0.17105
0.17011
0.16975
0.16843
0.16757
0.16723
0.16688
0.1667
0.16646
0.16631
0.16482
0.16475
0.16455
0.16382
0.16379
0.16373
0.16364
0.16363
0.16344
0.16337
0.16282
0.16101
0.15931
0.15915
0.15819
0.15695
0.15655
0.15605
0.15532
0.15525
0.15489
0.15427
0.15343
0.15338
0.15272
0.15268
0.15224
0.15189
0.15146
0.1511
0.15071
0.15038
0.15038
0.15025
0.1501
0.14921
0.14901
0.1485
0.14828
0.14747
0.14732
0.14731
0.14659
0.14619
0.1438
0.14332
0.14242
0.14204
0.14179
0.1417
0.14147
0.14098
0.14025
0.13823
0.13693
0.13663
0.13605
0.13551
0.13536
0.13486
0.13466
0.13442
0.13427
0.13386
0.13357
0.13291
0.13254
0.13235
0.13204
0.13189
0.13151
0.13125
0.13116
0.13086
0.13013
0.12959
0.1294
0.12871
0.12819
0.12708
0.12692
0.12636
0.12635
0.12627
0.12593
0.12561
0.12503
0.12461
0.12398
0.12345
0.12242
0.12191
0.12171
0.12145
0.12131
0.12124
0.12118
0.12115
0.12103
0.1209
0.12068
0.12064
0.12047
0.11972
0.11789
0.11786
0.1173
0.11713
0.11692
0.11676
0.11651
0.11557
0.11545
0.11505
0.1147
0.11361
0.1134
0.11303
0.11268
0.11212
0.11182
0.11143
0.11086
0.11063
0.11007
0.10905
0.10897
0.10857
0.10794
0.1078
0.10727
0.1072
0.10689
0.10553
0.10538
0.10508
0.10459
0.10448
0.10356
0.10317
0.10296
0.10284
0.10255
0.1025
0.10238
0.10227
0.10162
0.10129
0.10107
0.10079
0.10075
0.10047
0.10006
0.09999
0.09985
0.09955
0.09951
0.09935
0.09922
0.09915
0.09873
0.09849
0.09826
0.09823
0.09803
0.09787
0.09785
0.09698
0.09687
0.09674
0.09648
0.0962
0.09577
0.09494
0.09468
0.09391
0.09364
0.09343
0.09284
0.09283
0.09127
0.09124
0.09082
0.09013
0.0891
0.08866
0.08854
0.08839
0.08838
0.08805
0.08779
0.08752
0.08699
0.08693
0.08661
0.0866
0.08543
0.08519
0.08502
0.08485
0.08478
0.0841
0.08395
0.08356
0.08335
0.08333
0.08242
0.0814
0.08105
0.08082
0.08037
0.08028
0.08015
0.07968
0.07938
0.07936
0.07879
0.07804
0.07782
0.07751
0.07711
0.07686
0.07672
0.07633
0.07627
0.07584
0.07564
0.0752
0.0751
0.07445
0.07375
0.07375
0.07345
0.07343
0.07334
0.07293
0.0722
0.07159
0.07153
0.0711
0.07091
0.07083
0.07025
0.07019
0.06909
0.06897
0.06876
0.06846
0.06798
0.06749
0.06669
0.06519
0.06519
0.06459
0.06453
0.0645
0.06398
0.06395
0.06327
0.06326
0.06318
0.06316
0.06298
0.06267
0.06256
0.06239
0.06146
0.06127
0.06062
0.06051
0.05988
0.05983
0.0595
0.05946
0.05883
0.05864
0.05844
0.05837
0.05824
0.058
0.05779
0.05735
0.05681
0.05614
0.05581
0.05579
0.05418
0.05383
0.0537
0.05366
0.05357
0.05324
0.05318
0.05286
0.05233
0.05177
0.05164
0.05158
0.05137
0.0507
0.05061
0.05059
0.0504
0.05038
0.05008
0.0499
0.04985
0.04934
0.04928
0.04918
0.04903
0.04827
0.0481
0.04701
0.04652
0.04642
0.04616
0.04613
0.0456
0.0454
0.045
0.04388
0.04317
0.04291
0.04241
0.04232
0.04221
0.04197
0.04193
0.04185
0.04177
0.04146
0.04125
0.04119
0.04112
0.04084
0.03934
0.03853
0.03831
0.03688
0.0368
0.03614
0.0357
0.03497
0.03449
0.03437
0.03407
0.03353
0.03314
0.03239
0.03239
0.03239
0.03164
0.0312
0.03075
0.03017
0.02997
0.02992
0.02983
0.02962
0.02951
0.02875
0.02866
0.02856
0.02833
0.02796
0.02764
0.02764
0.02739
0.02707
0.02628
0.02623
0.02586
0.02584
0.02544
0.02516
0.02337
0.02312
0.02305
0.02304
0.02292
0.02286
0.02268
0.02166
0.0196
0.01933
0.01913
0.01913
0.0177
0.01752
0.01704
0.01663
0.01598
0.01564
0.0155
0.01524
0.01521
0.01429
0.01416
0.01379
0.01329
0.01222
0.01192
0.01137
0.01132
0.01107
0.01054
0.0105
0.01009
0.01003
0.00997
0.00982
0.00953
0.00925
0.00904
0.009
0.00894
0.00843
0.00842
0.00833
0.00798
0.00723
0.00721
0.00682
0.00677
0.00642
0.00621
0.00571
0.0054
0.00528
0.00463
0.00461
0.00361
0.00318
0.00305
0.00288
0.00243
0.00241
0.00162
0.00153
-0.000516466
-0.000870577
-0.0011
-0.00178
-0.00206
-0.00224
-0.00234
-0.00277
-0.00341
-0.00438
-0.00438
-0.00472
-0.00534
-0.00558
-0.00584
-0.00682
-0.00718
-0.00743
-0.00747
-0.00753
-0.00756
-0.00756
-0.00769
-0.00792
-0.00825
-0.00825
-0.00874
-0.00887
-0.00906
-0.00945
-0.00998
-0.01056
-0.01068
-0.01081
-0.01097
-0.01107
-0.01118
-0.01209
-0.01225
-0.01245
-0.01302
-0.01363
-0.01365
-0.01384
-0.01401
-0.01403
-0.01425
-0.01429
-0.01476
-0.01536
-0.01674
-0.01682
-0.01714
-0.01763
-0.01764
-0.01775
-0.0179
-0.01812
-0.01822
-0.01851
-0.01867
-0.01886
-0.01909
-0.0191
-0.01915
-0.01919
-0.0192
-0.01949
-0.01979
-0.02085
-0.02114
-0.02161
-0.02195
-0.02204
-0.02206
-0.0224
-0.02243
-0.02257
-0.02383
-0.02443
-0.02445
-0.02467
-0.02515
-0.02522
-0.02621
-0.02628
-0.02646
-0.02781
-0.02871
-0.03063
-0.03067
-0.03077
-0.03199
-0.03238
-0.03243
-0.03255
-0.03372
-0.03398
-0.03483
-0.03522
-0.03582
-0.03661
-0.03664
-0.03668
-0.03679
-0.03698
-0.03718
-0.03774
-0.0379
-0.03818
-0.03854
-0.0387
-0.03874
-0.03875
-0.0391
-0.03974
-0.03983
-0.04008
-0.04023
-0.04031
-0.04082
-0.04137
-0.04172
-0.04251
-0.04267
-0.04283
-0.04302
-0.04351
-0.04371
-0.04388
-0.0439
-0.044
-0.04405
-0.04422
-0.04428
-0.0443
-0.04432
-0.04434
-0.04488
-0.04504
-0.04514
-0.0454
-0.04598
-0.0467
-0.04718
-0.04725
-0.04817
-0.04823
-0.04889
-0.04905
-0.04911
-0.04958
-0.04975
-0.05014
-0.05016
-0.05038
-0.05116
-0.05188
-0.05224
-0.05227
-0.05252
-0.0528
-0.05303
-0.05393
-0.05435
-0.0545
-0.05468
-0.05517
-0.05518
-0.05531
-0.05557
-0.05558
-0.05641
-0.05707
-0.05712
-0.05715
-0.05845
-0.05865
-0.05937
-0.05939
-0.06046
-0.06047
-0.06052
-0.06102
-0.06166
-0.06252
-0.06261
-0.06285
-0.06334
-0.06395
-0.06423
-0.06439
-0.0644
-0.06447
-0.06457
-0.06525
-0.06533
-0.06677
-0.06704
-0.06773
-0.0679
-0.0685
-0.06856
-0.06878
-0.06916
-0.06927
-0.06932
-0.06956
-0.07032
-0.07045
-0.07172
-0.07306
-0.07432
-0.07501
-0.07516
-0.07542
-0.07546
-0.07587
-0.07603
-0.07631
-0.0765
-0.07677
-0.07709
-0.07719
-0.07761
-0.07764
-0.07841
-0.07877
-0.07911
-0.0793
-0.07938
-0.07953
-0.07992
-0.08059
-0.08086
-0.08108
-0.08192
-0.0821
-0.08234
-0.08236
-0.08306
-0.08318
-0.08331
-0.08484
-0.0855
-0.08658
-0.08659
-0.0866
-0.08685
-0.08741
-0.08749
-0.08765
-0.09
-0.09024
-0.09095
-0.09168
-0.09202
-0.09282
-0.09288
-0.09358
-0.09467
-0.09482
-0.09494
-0.09499
-0.09514
-0.09629
-0.09637
-0.09661
-0.09682
-0.09736
-0.09746
-0.09778
-0.09782
-0.09793
-0.09825
-0.09863
-0.0987
-0.09878
-0.09916
-0.09935
-0.09965
-0.09968
-0.10014
-0.10027
-0.10084
-0.10097
-0.1021
-0.10212
-0.10225
-0.10245
-0.1026
-0.10326
-0.10342
-0.10353
-0.10393
-0.1045
-0.10489
-0.10506
-0.10584
-0.10601
-0.10627
-0.10692
-0.107
-0.10712
-0.10775
-0.10955
-0.1097
-0.10992
-0.11008
-0.11046
-0.11076
-0.11144
-0.11254
-0.11322
-0.11323
-0.11349
-0.11386
-0.11432
-0.11432
-0.11465
-0.11506
-0.11548
-0.11669
-0.11783
-0.11824
-0.11838
-0.11844
-0.11877
-0.11883
-0.11906
-0.11916
-0.11919
-0.11982
-0.12065
-0.12081
-0.12145
-0.12236
-0.12266
-0.12267
-0.12433
-0.1244
-0.1244
-0.12458
-0.12471
-0.1251
-0.12538
-0.12551
-0.12572
-0.12689
-0.12704
-0.12767
-0.12769
-0.12821
-0.12821
-0.12849
-0.12857
-0.12866
-0.12917
-0.12981
-0.12981
-0.13018
-0.13101
-0.13124
-0.13129
-0.13146
-0.13163
-0.1317
-0.13192
-0.13206
-0.13216
-0.13386
-0.13414
-0.13444
-0.13495
-0.13503
-0.13543
-0.13634
-0.13686
-0.13694
-0.13696
-0.13743
-0.13757
-0.13782
-0.13796
-0.13845
-0.13888
-0.1401
-0.14024
-0.14111
-0.14114
-0.14121
-0.1417
-0.14184
-0.14192
-0.14198
-0.14201
-0.14251
-0.14257
-0.14268
-0.14269
-0.14312
-0.14321
-0.14327
-0.1435
-0.14379
-0.14494
-0.14515
-0.14626
-0.14629
-0.14631
-0.1472
-0.14764
-0.14787
-0.14787
-0.1479
-0.14801
-0.14806
-0.14843
-0.14884
-0.14902
-0.14903
-0.14993
-0.14997
-0.15063
-0.151
-0.15251
-0.15292
-0.15373
-0.15408
-0.1542
-0.15512
-0.15554
-0.15568
-0.15607
-0.15618
-0.15719
-0.15774
-0.15774
-0.1579
-0.15814
-0.15862
-0.1587
-0.15915
-0.15942
-0.15948
-0.15982
-0.16076
-0.16084
-0.16156
-0.16233
-0.16368
-0.16372
-0.16386
-0.16397
-0.1641
-0.1649
-0.16515
-0.16557
-0.16578
-0.16588
-0.16609
-0.16658
-0.16705
-0.16715
-0.16726
-0.1681
-0.16915
-0.16941
-0.16988
-0.17026
-0.1712
-0.17122
-0.17193
-0.17227
-0.1724
-0.17255
-0.1731
-0.1734
-0.17388
-0.17409
-0.17472
-0.17472
-0.17476
-0.17485
-0.176
-0.17631
-0.17761
-0.17811
-0.17876
-0.17879
-0.1794
-0.17954
-0.17964
-0.17976
-0.18125
-0.18187
-0.18254
-0.18318
-0.18344
-0.18362
-0.18375
-0.18386
-0.18392
-0.18407
-0.18423
-0.18436
-0.18451
-0.18595
-0.18663
-0.18724
-0.18738
-0.18752
-0.18849
-0.18945
-0.18948
-0.19091
-0.19149
-0.19167
-0.19173
-0.19175
-0.19245
-0.19265
-0.19276
-0.19292
-0.19297
-0.19402
-0.19485
-0.1949
-0.19556
-0.19562
-0.19596
-0.19637
-0.19653
-0.19697
-0.19829
-0.19835
-0.19844
-0.19923
-0.19944
-0.19995
-0.20004
-0.20034
-0.2004
-0.20094
-0.20102
-0.20128
-0.20191
-0.20269
-0.20296
-0.20343
-0.20364
-0.20368
-0.20374
-0.20382
-0.20391
-0.20441
-0.20523
-0.20561
-0.20563
-0.20603
-0.20742
-0.2079
-0.20794
-0.20815
-0.20876
-0.20876
-0.20885
-0.20914
-0.20967
-0.21013
-0.21098
-0.21112
-0.21171
-0.21175
-0.2118
-0.21211
-0.21243
-0.21265
-0.21331
-0.21403
-0.21417
-0.21436
-0.2144
-0.2175
-0.21751
-0.2186
-0.21873
-0.21878
-0.21912
-0.21927
-0.22237
-0.22296
-0.223
-0.22326
-0.22429
-0.22437
-0.22503
-0.22527
-0.22528
-0.22547
-0.22568
-0.22601
-0.22632
-0.22664
-0.22697
-0.2282
-0.22832
-0.22856
-0.22875
-0.2288
-0.22904
-0.22966
-0.23022
-0.2312
-0.23147
-0.23238
-0.23266
-0.23314
-0.23408
-0.23442
-0.23491
-0.23523
-0.23552
-0.23613
-0.23649
-0.23661
-0.23664
-0.2372
-0.23733
-0.23771
-0.23844
-0.23882
-0.23935
-0.2408
-0.24088
-0.2414
-0.2417
-0.24173
-0.24195
-0.24212
-0.24231
-0.24263
-0.24299
-0.24305
-0.2438
-0.24393
-0.24394
-0.24425
-0.24503
-0.24512
-0.2453
-0.24557
-0.24567
-0.24731
-0.2486
-0.24956
-0.25033
-0.25121
-0.25141
-0.25181
-0.25206
-0.25261
-0.25262
-0.2527
-0.25333
-0.25344
-0.2542
-0.25447
-0.25453
-0.25487
-0.25497
-0.25579
-0.25636
-0.25738
-0.25784
-0.2579
-0.25879
-0.25994
-0.26118
-0.26153
-0.26171
-0.2625
-0.26521
-0.26541
-0.26571
-0.26647
-0.26708
-0.26755
-0.26773
-0.26836
-0.26863
-0.26875
-0.27009
-0.27043
-0.27055
-0.27079
-0.27096
-0.2713
-0.27131
-0.2717
-0.27179
-0.27201
-0.27242
-0.27244
-0.27285
-0.27392
-0.27464
-0.27521
-0.27553
-0.27586
-0.27605
-0.27616
-0.27673
-0.27714
-0.2774
-0.27748
-0.27771
-0.27816
-0.27824
-0.27837
-0.27841
-0.2786
-0.27887
-0.27916
-0.2802
-0.28094
-0.28278
-0.28282
-0.28282
-0.28286
-0.28298
-0.28388
-0.28465
-0.28487
-0.28492
-0.28501
-0.28526
-0.28672
-0.28676
-0.28731
-0.28739
-0.28867
-0.28869
-0.28947
-0.29049
-0.2912
-0.29122
-0.29204
-0.29244
-0.29272
-0.29323
-0.29345
-0.29353
-0.29366
-0.29376
-0.29503
-0.29544
-0.29563
-0.29566
-0.29623
-0.29641
-0.29775
-0.29851
-0.29876
-0.29878
-0.29905
-0.29923
-0.29957
-0.29994
-0.29994
-0.30035
-0.3004
-0.30105
-0.30185
-0.30283
-0.3029
-0.30314
-0.30347
-0.30368
-0.30371
-0.30377
-0.30389
-0.304
-0.30488
-0.3054
-0.30626
-0.30633
-0.30662
-0.30686
-0.30703
-0.30788
-0.30811
-0.30819
-0.30822
-0.30862
-0.30907
-0.30976
-0.30991
-0.31035
-0.31046
-0.31076
-0.31132
-0.31135
-0.3115
-0.31157
-0.31169
-0.3118
-0.31186
-0.3126
-0.31286
-0.3135
-0.31391
-0.31546
-0.31553
-0.3163
-0.31717
-0.31732
-0.31732
-0.31818
-0.31827
-0.31892
-0.31901
-0.31931
-0.31988
-0.32042
-0.32072
-0.32153
-0.32243
-0.32314
-0.32398
-0.32467
-0.32474
-0.32551
-0.32715
-0.32761
-0.32771
-0.32783
-0.32793
-0.32833
-0.32861
-0.3288
-0.32946
-0.3295
-0.32959
-0.33094
-0.33096
-0.3311
-0.33233
-0.33245
-0.33366
-0.33408
-0.33474
-0.33499
-0.33513
-0.33537
-0.33577
-0.33601
-0.33608
-0.3367
-0.33708
-0.33715
-0.3374
-0.33761
-0.33898
-0.34109
-0.34209
-0.34289
-0.34302
-0.34345
-0.34365
-0.34383
-0.34396
-0.34455
-0.34488
-0.34563
-0.34566
-0.34586
-0.34598
-0.34605
-0.34611
-0.34612
[truncated: 3,121 more rows]
