# Supplementary material for: Live-cell single-molecule tracking reveals co-recognition of H3K27me3 and DNA targets polycomb Cbx7-PRC1 to chromatin
Source: eLife. 2016 Oct 10;5:e17667. doi: 10.7554/eLife.17667 (PMC5056789; doi:10.7554/eLife.17667)
Supplement: Figure 2—source data 1. — DOI: http://dx.doi.org/10.7554/eLife.17667.016 [file elife-17667-fig2-data1.xlsx]

## Sheet: Figure 2A
HaloTag-Cbx2 in Eed KO					HaloTag-Cbx4 in Eed KO					HaloTag-Cbx6 in Eed KO					HaloTag-Cbx7 in Eed KO					HaloTag-Cbx8 in Eed KO
Log (Dm)	X-axis	Relative Frequency			Log (Dm)	X-axis	Relative Frequency			Log (Dm)	X-axis	Relative Frequency			Log (Dm)	X-axis	Relative Frequency			Log (Dm)	X-axis	Relative Frequency
-1.46914	-3.4	0			-1.55348	-3.4	0.000307503			-0.01704	-3.4	0			1.07089	-3.4	0.00231			-0.08484	-3.4	0.000343643
-1.76559	-3.2	0.000810045			-1.43503	-3.2	0.000615006			-1.33907	-3.2	0			0.90592	-3.2	0.00231			0.52785	-3.2	0.000343643
-1.26585	-3	0.00162			-1.84017	-3	0			-0.73881	-3	0.000823384			0.88924	-3	0.00231			-0.30748	-3	0.000515464
-1.39606	-2.8	0.00284			-0.79524	-2.8	0.000922509			-0.75374	-2.8	0.000411692			0.84271	-2.8	0.00462			-0.38125	-2.8	0.000515464
-1.21731	-2.6	0.00405			-1.22653	-2.6	0.000922509			-0.77128	-2.6	0.00103			0.82207	-2.6	0.00231			-0.88591	-2.6	0.00206
-0.21041	-2.4	0.00608			-0.46856	-2.4	0.00185			-0.12664	-2.4	0.00144			0.80805	-2.4	0.00462			0.51365	-2.4	0.00395
-1.36554	-2.2	0.00972			0.13091	-2.2	0.00431			-1.20764	-2.2	0.00473			0.80383	-2.2	0.01155			-1.56263	-2.2	0.00498
-0.90802	-2	0.01337			-0.83432	-2	0.01138			-0.23326	-2	0.00926			0.79312	-2	0.01617			-0.6952	-2	0.00773
-1.84173	-1.8	0.03483			0.36139	-1.8	0.02153			-0.44842	-1.8	0.01811			0.79312	-1.8	0.01848			-0.35731	-1.8	0.01426
-1.78105	-1.6	0.05225			-0.80782	-1.6	0.03137			-1.20985	-1.6	0.02861			0.78617	-1.6	0.01386			-1.49211	-1.6	0.02027
-1.58845	-1.4	0.05954			-0.96817	-1.4	0.05105			-0.64842	-1.4	0.03499			0.78434	-1.4	0.03695			-0.87771	-1.4	0.03144
-0.2692	-1.2	0.05792			-0.74811	-1.2	0.05689			-0.49283	-1.2	0.04138			0.77233	-1.2	0.05081			-1.3078	-1.2	0.04536
0.18772	-1	0.05832			-1.22679	-1	0.06488			-1.45651	-1	0.05311			0.76072	-1	0.07852			0.50008	-1	0.05567
-0.08749	-0.8	0.07331			-1.41245	-0.8	0.07657			-0.17838	-0.8	0.05908			0.74866	-0.8	0.06467			-0.20251	-0.8	0.0701
-0.82511	-0.6	0.08748			-0.06913	-0.6	0.09932			-0.68594	-0.6	0.07637			0.74127	-0.6	0.09238			-0.41906	-0.6	0.0854
-0.81653	-0.4	0.09721			-0.65992	-0.4	0.10947			-0.15941	-0.4	0.10066			0.74118	-0.4	0.09238			0.0161	-0.4	0.09467
-0.23713	-0.2	0.10652			0.17151	-0.2	0.11747			-0.96269	-0.2	0.12104			0.73202	-0.2	0.11778			-0.62303	-0.2	0.11306
-1.30674	0	0.11422			0.02402	0	0.12454			0.0834	0	0.15521			0.73149	0	0.10393			-0.54097	0	0.12646
0.27623	0.2	0.113			0.41419	0.2	0.12208			-1.21563	0.2	0.16097			0.72702	0.2	0.08776			-1.11305	0.2	0.14278
-1.39146	0.4	0.08465			-1.32357	0.4	0.08333			-1.00779	0.4	0.10148			0.70895	0.4	0.06697			-1.60437	0.4	0.139
-0.62968	0.6	0.01944			0.0504	0.6	0.01876			-0.79869	0.6	0.02841			0.70475	0.6	0.08083			0.23872	0.6	0.03832
-0.95205	0.8	0.00284			-0.72545	0.8	0.00185			-0.22458	0.8	0.00288			0.6896	0.8	0.04388			-0.12732	0.8	0.00275
-1.52506	1	0			-1.6797	1	0.000615006			0.2671	1	0			0.68376	1	0.00462			0.11574	1	0
-2.30151	1.2	0			0.96031	1.2	0			-1.22772	1.2	0			0.68008	1.2	0			0.03744	1.2	0
-1.9978	1.4	0			-0.28854	1.4	0			-0.87384	1.4	0			0.67991	1.4	0			-0.32899	1.4	0
0.19772					-1.7741					-1.74292					0.67919					-0.90736
-0.9897					-1.18952					0.49507					0.67171					-1.71566
-1.32529					0.24443					0.22848					0.66829					-0.19364
-2.72547					0.00228					0.09384					0.66451					0.17744
-1.52434					0.54061					-0.24488					0.66132					-0.34309
-1.75839					-0.296					-1.27184					0.65772					-1.11278
-1.31362					-0.02398					-0.24792					0.65107					0.18502
-1.68914					0.24806					0.34178					0.64874					-0.10465
-0.02653					-0.55688					0.46583					0.64248					0.34573
-1.10498					0.174					0.13868					0.63384					-0.26703
-1.7931					-0.06167					-0.24718					0.62141					0.20168
-1.12141					0.23557					-0.28388					0.61649					0.29282
-0.67772					-0.77073					-0.40004					0.61396					-0.41204
-2.35063					-0.07898					-0.42332					0.60649					-0.92236
-1.58855					-0.57266					-0.54043					0.59746					-2.63119
-2.24412					0.26499					0.08688					0.59599					0.51135
-1.19397					-1.33894					-0.63064					0.57926					-0.02628
0.00919					-0.11486					-0.07036					0.57733					-1.54403
-0.26182					0.26018					-0.91168					0.5752					-0.02604
-0.55648					-0.33995					-0.86502					0.57218					-0.87741
0.06831					-1.13441					-1.24422					0.57196					0.31518
-0.10854					-1.22092					-0.09766					0.5529					-0.741
-0.70772					-1.5055					-1.32502					0.54353					0.30836
-1.4434					-1.37048					-0.00728					0.53676					-2.01359
-1.56551					-1.54064					-1.42629					0.53315					0.32641
-0.60476					-1.16759					-0.91337					0.53135					-0.89598
-0.80989					0.17294					0.20151					0.53057					0.5091
-1.87505					-0.60682					-0.43359					0.53018					-0.34283
-1.62702					-0.0475					0.33204					0.52991					-0.67558
-0.24259					-0.44302					-1.075					0.51546					0.21135
-0.24553					-1.35214					-1.32187					0.50822					-0.64456
-2.23744					-0.12519					0.03781					0.49657					0.39578
-1.67309					0.000448559					0.07209					0.48628					0.5282
-0.51719					-0.30608					-0.78749					0.48054					-0.33392
-1.1544					0.00706					-1.27277					0.47196					-0.71871
-0.52495					0.51177					-0.34958					0.47178					0.31924
-2.78946					-0.57162					-1.09114					0.45986					-0.98776
-0.19957					-0.49438					-0.75278					0.45827					-0.73378
-1.12503					-0.47487					0.23066					0.43977					-0.35651
-1.62581					-0.12273					-0.40457					0.43794					0.3401
-1.84316					-0.3729					-0.71133					0.43528					-0.69972
-0.43984					-0.83575					-0.7718					0.43229					0.02904
-0.16955					0.10445					0.48942					0.42715					-0.6745
-0.60291					0.29482					-1.19302					0.421					-0.1012
-1.77093					-0.68798					-0.90263					0.40139					-0.51988
-0.33975					-0.01382					0.46528					0.39534					-1.61202
0.15224					-0.012					-0.16234					0.38913					-0.66375
-1.43443					0.21033					-0.34648					0.37673					-1.00431
-1.53243					0.39606					-1.05988					0.37426					-0.11724
-0.97959					-1.04084					-0.72242					0.34151					-0.94582
-0.44199					-0.39513					-2.2398					0.33266					0.45326
-1.64802					0.31339					-0.06916					0.32799					-0.10878
0.23326					-0.57254					-0.1801					0.32795					0.34237
-1.53661					-1.13792					0.13864					0.32418					0.03443
0.53944					-1.3875					-0.36045					0.31584					-1.05389
0.14927					-0.44054					-0.36919					0.31156					-0.16883
-1.90549					0.28987					0.00473					0.30682					0.20155
-0.6369					-0.79208					-0.81729					0.30369					-0.57742
-1.18301					0.45366					-0.16909					0.30367					0.40402
-0.95101					0.15646					-0.07021					0.30301					-0.36106
-1.69534					0.16253					-0.24898					0.2963					-0.41724
-0.0799					-1.12359					-1.3292					0.29147					-1.12775
-1.43033					-1.07121					0.31298					0.28937					-0.38278
-0.24712					-0.62598					0.20237					0.26865					-0.42477
0.19675					-0.33015					-0.99281					0.25735					0.3901
-1.60858					-1.73092					-1.12586					0.24987					-0.01315
-0.67033					-0.43853					0.35433					0.24295					-0.04995
-1.48386					0.16175					-0.63722					0.24214					-0.20999
0.42407					-0.42132					-0.75056					0.24174					-1.04281
0.15322					-0.97268					0.16352					0.23994					-0.73027
-0.40269					0.08361					-0.10809					0.23203					0.25344
-0.73166					-0.09523					-0.47516					0.22751					-0.18549
-1.85428					-0.64127					-0.60911					0.22433					-0.66649
-1.96685					0.31556					-0.14967					0.22249					-0.84356
-1.17177					-0.3309					-0.17898					0.22219					0.27177
-0.84859					-0.00265					-1.59318					0.21427					0.28851
-0.60876					0.11323					0.69445					0.21256					0.18705
-1.32094					0.50039					-0.3315					0.2104					0.06955
-1.53498					-1.20804					-1.06548					0.20659					-0.44343
-1.9364					-1.42732					-0.10367					0.20588					0.52299
0.35238					0.19017					0.27134					0.20473					-0.98478
-0.51869					-0.25363					0.11961					0.19094					-0.96053
-0.98371					-0.21209					-0.06647					0.18104					-0.11633
-0.65206					0.41164					0.28322					0.1529					0.12648
-1.08696					0.39321					0.27933					0.15202					-0.35491
0.05679					-0.70105					0.46013					0.15066					0.05189
-1.45702					-0.01775					-1.39052					0.13909					0.34573
-1.76994					-0.06225					0.50368					0.13485					0.13828
-1.54051					-1.2219					-0.25851					0.13236					0.42281
0.3916					-0.79377					-0.63733					0.12817					-0.35101
-0.54707					0.40666					-0.2082					0.12776					0.13697
-0.16088					-0.53188					0.25352					0.12535					-0.54783
-1.4083					-0.38183					-1.18335					0.11029					-0.39968
-1.01502					0.32134					0.25152					0.11003					-0.24549
-0.74168					-1.26732					0.50131					0.10798					-1.5444
-0.71163					-0.05039					0.38194					0.10437					-1.01392
-0.10989					-0.02417					-1.18616					0.10247					0.34625
-0.7077					-0.11691					0.34078					0.10243					-0.05854
0.37245					-0.74033					0.10423					0.09577					0.45402
-0.75948					0.02016					-0.10954					0.09396					0.28736
-0.51435					0.16616					0.15726					0.09168					0.21855
-0.54548					0.11534					-0.4802					0.07711					0.20527
0.36448					-0.39834					-0.27404					0.07261					-2.08488
-0.73749					-0.68935					-1.18905					0.06534					-0.39361
-1.75979					-1.46491					0.05892					0.05081					0.14904
-0.07928					-1.05623					-0.82757					0.0489					0.47544
-1.56185					-0.15629					-0.31393					0.04734					-0.53288
-0.66642					-1.18445					0.30317					0.04616					0.49622
-0.02627					-1.28404					-0.41219					0.04521					0.37824
0.22234					-0.17331					-0.31888					0.03829					-1.56353
-0.805					-1.8643					-1.3827					0.03094					-0.566
-0.51982					-0.29786					0.46194					0.02976					-0.58077
-0.70996					-0.46098					-1.09799					0.02811					0.22496
-0.08815					0.49176					0.24393					0.02686					0.1854
0.30613					0.20368					0.30958					0.02223					0.0025
0.84099					-0.00443					-1.02633					0.02013					-0.21456
0.19186					0.0591					-0.0409					0.01889					-0.63426
-0.36791					-0.25286					0.364					0.00614					-1.49291
-0.05213					0.10741					-0.80166					0.00388					0.21106
-0.000192785					0.45752					-0.72492					0.00365					-0.1296
-2.06594					0.04638					-0.77091					0.00242					0.0161
-1.95764					-0.41253					-1.03881					0.00154					0.16081
-0.00403					-0.1585					0.58601					-0.00674					-0.8518
-1.38356					0.13431					0.40877					-0.00807					0.25606
-0.63381					-0.23187					-0.04655					-0.01346					-0.33861
-0.52291					0.08638					-2.24526					-0.02093					0.05557
-0.35361					-0.07837					0.15453					-0.02176					-1.56664
-0.326					-1.1043					0.28274					-0.0337					-0.08484
-0.79419					0.31021					-0.51283					-0.03652					-1.89037
0.41547					-0.31487					-2.95727					-0.04004					-0.57438
-1.89854					-1.12413					-1.0119					-0.04811					0.21767
-1.57141					0.51373					-0.13295					-0.06077					-0.49588
-0.06425					0.2001					-1.46062					-0.06559					0.01054
-1.91902					0.28032					-0.43215					-0.07138					-0.5459
0.03686					-0.85089					-0.80735					-0.07429					-1.69405
0.13171					0.19722					-1.45747					-0.07517					0.54862
0.23183					-0.66675					0.45246					-0.07569					-2.18187
-0.33216					0.02471					-0.0377					-0.08454					-0.34015
-0.51135					-1.17595					0.27316					-0.08542					-1.05463
0.44686					0.23721					0.38774					-0.09066					0.0331
-0.33417					0.04906					0.2881					-0.09428					-0.70176
-1.34861					-0.56384					-1.4039					-0.09782					0.35732
0.1414					0.16837					-0.24138					-0.09845					0.12668
-1.33327					-0.18586					-1.24655					-0.1013					0.26178
0.64713					0.11621					-0.11799					-0.10323					0.33629
-1.47654					-1.21726					0.09847					-0.11032					0.36934
-0.13743					0.3563					-0.55831					-0.113					-0.27298
-0.63898					-1.29708					-0.07303					-0.1276					0.43957
-2.53734					0.19499					0.51465					-0.12801					-1.2448
-1.14468					-0.62754					0.22971					-0.12941					-0.31236
-0.6724					-0.69811					-1.3143					-0.13033					-3.07931
-0.93202					0.12681					0.53148					-0.13209					0.35484
-1.81482					-0.09247					-0.27712					-0.13881					-0.91333
0.29004					-0.02607					0.34683					-0.13949					-0.7491
-0.52864					-0.83853					-0.37892					-0.14925					-0.52412
-1.63539					-0.161					0.29091					-0.15777					-0.41935
-1.62127					-0.61294					0.20269					-0.15999					-1.12526
-2.62101					-0.13022					-0.09703					-0.16646					-0.14586
0.36238					-0.30022					0.02659					-0.17662					-1.42917
-2.18932					-0.94981					-0.94256					-0.18143					0.14474
0.14187					0.05836					-1.00669					-0.18396					0.17715
-1.54206					-0.85991					-0.33378					-0.19564					0.31038
-1.62681					-0.15407					0.23899					-0.19583					0.000793109
-0.31485					0.07075					0.38242					-0.19967					0.3306
-1.32235					-1.30267					-0.16503					-0.20402					-0.32647
-0.18194					-0.68395					0.34415					-0.20514					-0.23086
-0.99607					0.41538					0.32612					-0.20592					0.1183
-0.5174					0.1864					0.44176					-0.2085					-0.37706
-0.83308					0.57526					-1.16459					-0.21648					0.31319
0.05088					0.20777					-0.10811					-0.21648					0.13763
-1.4354					0.37183					0.13027					-0.2191					-0.21679
-2.22906					0.06377					0.22082					-0.23524					-1.17012
-1.36951					-0.07608					-0.88162					-0.23777					0.52912
-0.77915					0.34852					0.15621					-0.24041					-1.70737
-1.08478					-0.41262					0.15683					-0.24088					-1.09914
-2.61185					-1.18101					-0.57177					-0.24414					0.33017
-1.52491					-1.16271					-0.21458					-0.24712					0.06402
-2.86034					0.24814					-0.03744					-0.24823					-0.49654
-1.69543					-0.04277					0.34052					-0.2485					-0.63498
-2.18609					0.11737					0.15756					-0.24975					-0.52868
-1.87282					0.44592					0.40214					-0.25099					-1.00083
-1.33039					-0.05062					-0.12131					-0.25793					0.16809
-2.27746					0.36768					-0.28174					-0.2613					-1.58803
-1.70962					-0.40742					0.22738					-0.27668					-1.31968
-1.74495					-1.37026					0.21368					-0.27885					0.11462
-1.88123					-0.03875					0.08925					-0.28203					0.43574
-1.43179					-0.78673					-0.47672					-0.28277					0.03793
-1.68249					-0.12817					-0.22823					-0.28383					-1.50888
-0.96872					-0.37369					-0.70362					-0.28691					-0.04172
-1.50528					-0.39396					-0.09343					-0.28905					-0.09233
-0.71959					-0.14077					-0.26472					-0.2916					-0.88135
-0.82087					-0.16905					0.07666					-0.29252					-0.94887
-0.47119					-0.00983					-0.742					-0.29288					0.24034
-1.32389					-0.30644					0.29586					-0.29945					-1.024
-1.46106					0.47594					-1.09663					-0.30094					-0.59159
-1.45915					-1.2459					0.23923					-0.30232					-0.23089
-0.30293					-1.05634					-0.42592					-0.31468					-0.68097
-0.80548					-1.37141					0.4245					-0.31583					-2.47276
-1.78114					-1.47751					0.41886					-0.32292					0.16116
-0.41231					-0.75398					-1.74907					-0.32353					-0.37266
-1.50759					-0.50594					0.16272					-0.32901					-1.24471
-0.32286					0.04795					0.21802					-0.34418					-0.8123
0.05532					-0.02573					0.16033					-0.34546					0.37348
-0.0339					-1.69644					0.47844					-0.35037					-0.06632
-0.10659					0.24228					0.35203					-0.35325					-0.30064
-0.25585					-0.76425					0.4015					-0.35866					-0.13235
0.46365					-0.81175					-0.98949					-0.36108					-0.37911
0.19637					0.20614					-0.17499					-0.36187					-0.23398
-0.04695					-0.00845					0.01901					-0.36458					-1.00578
-0.84663					-0.4966					-0.14704					-0.37555					0.48931
-1.25147					-0.54958					-1.43707					-0.3831					-0.56844
-0.44634					-1.16031					-1.0849					-0.3833					-0.43034
0.18144					-0.30198					-0.14997					-0.39565					-0.60653
-0.73245					-1.18604					0.24349					-0.39748					-0.83451
-0.34495					0.33598					-0.35691					-0.39755					0.11776
0.08036					-0.39827					0.45516					-0.40698					0.38107
-0.37167					-1.27981					-1.21442					-0.42432					-0.83955
0.29749					0.37651					0.52994					-0.42478					-0.57407
-0.175					-1.11921					0.30063					-0.42508					-1.1902
-0.3672					0.02145					-0.34284					-0.4367					0.06946
0.24195					-0.84992					-1.63222					-0.4397					0.43023
-1.61585					-0.34862					-2.03267					-0.44238					0.04387
0.56226					-0.95212					-1.42108					-0.4591					-0.6089
-0.25623					-1.26944					-0.16925					-0.46094					-1.09632
-0.67348					-1.33933					0.07895					-0.46328					-0.50724
-0.7346					0.14348					-1.19775					-0.47612					-0.48568
-1.86397					0.1065					0.48556					-0.48301					0.12093
0.33979					-1.14069					-0.67985					-0.48589					-0.23764
0.53801					0.1166					0.21448					-0.48619					-1.24175
-0.43583					-0.47398					0.42261					-0.48714					0.46585
-0.96336					-1.16735					-1.73279					-0.48826					0.31043
0.25698					-0.42402					0.44121					-0.49184					-0.27821
-1.19398					-0.3209					-1.40157					-0.49543					-0.78892
0.22742					-1.16855					0.13847					-0.49627					0.14106
0.10032					0.01127					0.2316					-0.503					-0.27604
0.24815					-0.03849					0.46738					-0.50838					0.41683
-0.40247					-0.12663					0.06782					-0.51289					-0.0221
-0.31094					-0.40367					0.67271					-0.51307					0.20917
-0.91743					0.27696					0.34911					-0.51491					0.01971
-0.02225					-0.56204					-0.0158					-0.51846					-1.06693
-1.50412					-0.57847					0.30434					-0.53467					-1.88729
0.13866					-0.01581					0.50789					-0.53764					-0.3322
-0.0926					-0.59157					-0.46045					-0.54434					0.32497
0.49249					-1.37858					0.09854					-0.54513					-0.45967
-0.76216					-0.73955					-0.38106					-0.54955					-1.23051
-1.27853					0.32889					-0.97293					-0.5497					-0.14115
-0.26648					-0.62406					0.33891					-0.55166					-0.38895
-1.11275					-0.44212					0.21162					-0.55596					0.06427
0.48972					-0.66777					0.04303					-0.56055					-0.67179
-0.10298					-0.92086					-1.72463					-0.57747					-0.18737
0.03781					-0.63528					0.48637					-0.57822					0.16255
-1.46951					-0.35078					0.02438					-0.58072					-0.22566
-0.29404					-0.78463					0.00112					-0.58217					-1.08796
-0.65049					-1.94001					-1.13797					-0.5862					0.40768
-0.40354					-1.14745					0.4082					-0.58915					0.29132
-0.00253					-0.65667					-0.90641					-0.59797					-0.51604
-0.11957					-1.55482					0.3323					-0.59797					-1.57044
-0.16565					-0.02956					-0.27851					-0.60274					-1.27006
0.03886					0.7083					-0.42853					-0.61028					0.0126
-0.07907					-0.08768					0.43075					-0.61144					0.05559
-0.67816					-0.8384					0.1771					-0.61559					0.12437
0.00348					-1.84052					-2.19906					-0.62019					0.33981
0.19697					0.0091					-0.43037					-0.63053					-3.4143
-0.97641					-0.49607					-0.03795					-0.63102					-0.19805
-0.00116					-0.15235					-1.33898					-0.64662					-0.44417
0.00684					-0.33572					0.05849					-0.6467					-0.59176
-0.80914					-1.52843					0.51227					-0.65122					0.00923
-0.73745					-0.41838					0.34957					-0.65711					0.07823
-2.16863					0.23638					-0.80661					-0.67336					-0.32234
-0.42708					0.52731					-0.30638					-0.67749					-0.75424
-0.09242					0.36305					-0.16952					-0.68359					0.38696
0.2611					-0.41616					-0.93266					-0.68563					0.49548
0.34969					-0.65845					0.16952					-0.68828					-1.01615
-0.62141					-0.81515					0.20571					-0.69397					0.21523
-0.53523					-1.44365					-1.05267					-0.70607					0.44496
-1.30003					0.34738					-0.02146					-0.71073					0.32039
-0.74412					-1.24098					-1.51175					-0.72012					0.15823
0.37803					-0.59326					-1.53392					-0.72798					0.23731
-0.13235					-1.12431					-0.47992					-0.72883					-1.13931
-0.40578					0.20776					0.22979					-0.7291					0.41892
-0.07603					-0.50623					0.24849					-0.74675					0.17298
-2.29181					-1.4191					-1.39926					-0.75192					0.43963
0.44928					-0.72969					-1.26919					-0.76017					-0.20905
0.19249					0.13036					-1.13398					-0.76435					-1.1459
-1.90341					-0.98941					-0.15669					-0.76647					-0.01849
-1.19125					-1.56652					0.13948					-0.77041					-0.23727
-1.60752					-0.95581					-0.11484					-0.79447					-1.33349
0.12735					-0.67581					0.35609					-0.8011					0.40089
0.32019					-0.64872					-1.0026					-0.81447					-0.63161
0.38972					0.49781					-0.95744					-0.8195					-0.14693
0.35395					-0.5638					0.22889					-0.83146					-1.11382
0.19146					-1.43203					0.01514					-0.83526					-0.53504
-0.97694					-1.80732					0.51968					-0.8416					0.46603
0.02905					-0.15268					0.28614					-0.86385					-0.50321
-1.30656					-0.33052					0.17668					-0.86458					-0.93271
-0.01509					-0.74712					0.2741					-0.86985					0.20011
-0.19269					0.12059					-0.06742					-0.87119					0.29447
-0.49668					-1.31906					-0.06296					-0.87558					0.26775
-0.2603					-1.1137					0.00245					-0.8786					0.00501
0.05744					-0.76693					-0.63216					-0.88253					0.13774
-0.07369					-2.18988					-0.03452					-0.88617					-0.59258
-0.89137					-1.27335					-0.4119					-0.89954					0.2394
-1.62164					0.33446					-0.4308					-0.90977					-0.12159
-0.51092					-0.9854					-0.98573					-0.91177					0.25042
-0.58354					-1.38384					-1.3699					-0.91468					-0.95875
-2.10795					0.30494					-0.60203					-0.92723					0.13459
-0.98396					-1.99092					-1.62258					-0.92862					-0.68898
-0.39954					-1.58622					0.12976					-0.93025					-0.05906
-0.12113					-0.56735					0.21876					-0.93323					-0.41744
0.04837					-1.30063					-1.28019					-0.9335					-0.71067
-0.08318					0.49043					-1.5241					-0.93812					-0.19913
0.24244					0.07574					-0.60353					-0.94097					0.13514
0.13824					-1.30487					0.36508					-0.94163					-1.07427
0.41763					-0.58476					-0.05557					-0.94191					-0.1145
0.07058					-1.87857					-1.63506					-0.94416					0.11033
-0.38704					-0.18245					0.00333					-0.95302					-0.01362
0.21304					0.14139					0.19041					-0.96206					0.49744
-0.85119					-1.45087					-1.26224					-0.97779					0.53355
-0.34656					-0.40553					-2.83516					-0.98599					0.21012
-1.81569					0.29843					-1.63249					-0.99482					-1.16362
0.22506					-0.24577					-0.0569					-0.99483					-0.095
0.01763					-0.39042					-0.8971					-0.99736					-0.10237
-0.40493					-0.66821					-1.96762					-0.99744					-0.4219
-0.26419					-0.05189					-1.91309					-1.00333					0.31061
-0.5481					0.22308					0.36098					-1.01205					-0.92278
0.11861					-0.46781					-1.06815					-1.02748					-0.59101
0.32556					-0.63703					-1.00663					-1.03621					-0.47031
0.14255					-1.06745					-2.09844					-1.03694					-1.11063
0.10058					0.50225					-1.69981					-1.04784					0.47098
0.12555					-0.78741					-2.93222					-1.05004					0.23743
0.15954					0.2001					0.5419					-1.05333					-1.30119
-0.13877					-0.16284					-0.59313					-1.05469					0.04369
-0.76169					-0.30299					-0.71413					-1.06288					-0.80379
-0.23162					-1.22012					-0.6661					-1.0754					-0.12672
-0.50237					-0.11664					-1.80691					-1.0959					-1.60291
-0.01388					-0.91739					-1.55843					-1.09931					0.28123
-1.39985					0.28701					-1.32356					-1.12048					-0.72665
0.35109					0.14276					-2.04277					-1.12791					-0.4091
-0.25587					-0.0288					-1.77232					-1.12957					-0.27375
-0.44403					-1.94827					0.10461					-1.1304					0.29972
-0.42007					-0.06155					-1.33538					-1.13312					-1.1524
-1.42188					-0.62052					-2.07387					-1.13528					-0.10955
-1.46167					-0.50518					-1.73667					-1.14797					0.46209
-0.20474					0.61593					-0.1084					-1.16894					0.20561
-0.15585					0.36511					-1.46057					-1.17218					-0.01158
-1.473					-0.21365					-1.23662					-1.18578					-0.24382
0.36109					0.04953					-0.136					-1.20989					0.42742
-0.57561					0.004					-1.22921					-1.23419					0.03408
-0.09254					-1.18849					-0.05931					-1.23608					-0.7313
0.16079					-2.6097					-0.53929					-1.23652					-0.50142
0.37808					0.11662					-1.34711					-1.23802					-0.536
-0.3508					-2.55822					-1.47782					-1.24893					0.06398
0.56899					0.17002					-0.05008					-1.25371					0.37455
-0.08901					0.10022					-0.60614					-1.25705					0.41662
0.48743					-0.44622					-0.49394					-1.25781					0.3184
-0.48334					0.07696					-0.26449					-1.27341					0.83783
0.10744					-0.17919					-0.40416					-1.28761					-0.46864
0.36925					-0.9268					-1.28975					-1.29585					-0.08725
-0.44945					0.56948					0.0898					-1.30188					0.20833
-0.34897					-0.13074					-0.50989					-1.30867					0.21508
-0.72132					-0.2269					-0.92795					-1.31085					-0.17196
-0.30303					0.23021					0.32077					-1.32076					-0.85423
-0.08234					-0.30984					-1.38837					-1.32381					-0.81696
-0.54079					-0.77777					-1.38681					-1.3527					-0.5672
0.22521					-1.37461					-1.80908					-1.35344					-0.16383
-0.76735					-0.01445					-0.95941					-1.37015					-1.63128
-0.37707					-0.3317					-0.61898					-1.37537					-1.05091
-1.00942					-0.14998					-0.91721					-1.38199					-0.19062
-0.17353					-1.0857					0.2492					-1.40652					0.16225
0.03866					0.69281					-0.20148					-1.42785					0.09633
-0.26732					-0.18321					-0.96488					-1.4342					0.0605
-0.48769					-0.07903					0.20027					-1.4612					-0.43187
0.05793					-0.40096					-1.42536					-1.48944					0.04067
-0.58087					0.02949					-0.33206					-1.49432					-0.90588
-1.46987					0.39003					0.33246					-1.51903					-0.59668
0.16245					-0.46417					0.32794					-1.54387					0.3717
-1.07271					0.07586					-0.1676					-1.56769					-0.70647
-0.27666					0.39792					-1.81797					-1.59116					0.13398
-0.10427					0.16815					-0.85412					-1.64795					0.03239
-1.08686					-0.40377					0.02102					-1.67879					-1.46411
-0.07301					-1.71556					-0.41191					-1.70066					-0.56001
-0.32337					-0.34403					-0.90856					-1.72516					0.39634
-0.20176					-0.64707					-0.28672					-1.73669					-0.07015
-0.78982					-1.07171					0.1206					-1.81166					-0.97691
0.445					0.08104					-0.27761					-1.83054					-0.11816
-0.03761					0.26251					0.29216					-1.84378					-0.55724
-0.50784					-0.55359					-0.07943					-1.86072					0.05841
-0.09491					-0.49301					-1.50408					-1.88551					0.16271
-0.41045					-0.21035					-0.08895					-1.91721					0.6647
0.15704					-0.09729					-1.64801					-1.94876					0.3858
-0.70108					0.15982					-2.61007					-1.98539					0.19954
-1.5346					-0.41493					-0.40127					-1.99317					-0.35216
-0.20587					0.3259					0.22226					-2.03856					0.42325
-0.54323					-0.9835					-0.28141					-2.05578					-1.13391
-1.36001					0.13731					-0.63439					-2.09548					-0.03291
0.16665					-0.04818					-0.12709					-2.1012					-0.95979
-0.20926					-0.89462					-0.18704					-2.13732					0.15838
0.1777					-2.00266					-1.32122					-2.15617					0.40055
-0.0621					-0.01189					-1.38597					-2.17934					-0.69011
-0.07888					-1.51548					0.10663					-2.23119					-0.94083
0.13457					-0.05027					0.24213					-2.34995					0.29775
-0.40485					-0.32973					0.11982					-2.43998					-1.05674
-0.84842					-0.19985					-1.36896					-2.51053					0.18672
0.14244					0.31097					-1.77465					-2.70696					0.52313
-1.2918					-0.90069					0.31141					-2.82122					-0.02834
-0.45435					-0.89128					-2.01903					-2.90543					-0.66346
0.28283					-0.64063					-0.80115					-3.29077					-0.06424
-0.21842					0.49617					-0.65515					-3.36983					-0.50178
-0.07815					-1.81258					0.03043										0.39166
-0.37788					-0.07884					-1.38454										0.23873
-0.18596					0.38807					0.26083										0.24558
-0.61716					-1.49998					-0.44368										-1.37007
-0.44332					-0.14733					0.22817										-0.17096
-0.84902					-1.58188					-1.3205										-0.97183
-0.76712					-0.01492					-0.88592										-0.16994
-0.52152					-0.76086					0.2736										0.46262
0.45322					0.11073					-0.12833										-1.16694
0.25045					-0.15738					-0.44665										-0.30091
-0.46607					-0.96061					0.0285										-0.82015
-1.15131					0.245					-1.20792										-0.29439
-1.0575					0.2145					0.1155										0.22563
-1.17054					-0.00416					-0.25312										0.15922
-0.1456					-0.99741					0.02876										0.35882
-0.10995					0.42162					-1.26621										-0.51559
0.53333					0.39292					0.01633										-0.68664
0.4505					-0.7688					0.29235										0.35334
-0.98655					0.46387					-1.34788										-0.29937
0.49621					0.57074					-0.30322										-0.01466
0.48245					-1.34332					0.0449										0.24387
-1.34599					0.42073					0.0178										-0.34735
-0.45708					-0.01829					-1.44999										-0.27069
-0.9019					0.39692					0.04803										-0.01083
-2.84155					0.19441					-0.18674										0.46043
0.37242					0.10592					0.1514										-0.42833
0.12404					-1.00275					-0.71588										0.33861
0.25768					-0.6874					0.25189										0.18266
0.51055					0.15747					-1.58787										0.31099
-0.82267					-0.47885					-0.42279										0.10227
-0.66918					0.21625					-0.32238										0.34806
-0.45797					0.33266					-0.41092										-0.37374
-0.10711					-0.02833					-1.08573										-0.000140601
-0.50545					-0.9075					-0.07599										-1.08923
-0.18604					-0.6002					-0.42126										-0.21636
0.04886					-0.39475					-1.67516										0.44414
-1.18123					-0.29092					-0.28249										-1.30441
0.21729					-1.51969					-1.77118										0.2756
-1.48381					-1.39522					0.04635										-3.14472
-1.43085					-1.19126					0.03605										-0.03117
0.36888					-1.08755					-1.2179										-0.30963
0.38863					-0.88195					-2.39848										0.13848
-0.02557					-0.72644					-1.58724										-0.89192
-0.15765					-0.53508					-0.26264										-0.85439
-0.05799					-1.67227					-0.38721										0.16075
-0.20366					-0.58187					-0.52013										-0.3763
-0.26489					0.15251					-0.39572										0.52276
-0.53399					-1.50838					-0.39139										-0.96511
-0.28448					0.48458					0.16002										0.47311
0.46711					-1.37552					0.45726										-0.04722
0.30242					-1.49505					0.08445										-0.41057
0.31883					-1.16035					0.33657										-1.32062
0.34495					-1.47301					-1.97904										0.28548
0.0265					-1.197					-0.39853										0.31781
-0.04407					-1.25338					0.56038										-0.40346
-1.15317					-0.46716					0.05615										-0.87766
-0.70022					0.59832					0.42806										0.21181
-0.34952					-1.27664					0.04939										0.15227
-0.90748					-0.67545					-0.81381										-0.72408
-0.61265					0.08898					-0.09036										-0.63971
-0.441					-0.45693					0.20401										-0.02378
0.20782					-0.28098					-0.36062										0.44292
-1.78495					-0.02954					-1.32001										0.05979
-0.8477					-0.55776					-2.7657										-2.1995
-1.81981					0.16961					-0.28379										0.18898
0.39135					0.02619					-1.25289										-0.71765
-0.15876					0.03405					-0.58462										0.18384
-0.96502					0.14261					-0.39437										-0.36365
0.25068					0.16666					-0.11341										-1.19166
0.34525					0.24775					-0.03606										0.35463
-1.6532					-1.22702					-0.17517										0.00659
-0.0487					-0.10429					-0.2416										0.32225
-2.10795					0.4972					0.15713										0.40281
-0.84272					-0.43499					-0.15222										-0.07634
-0.55975					0.65964					-0.436										0.28068
0.22414					-0.53641					-0.0204										-0.19988
0.26871					0.41511					-0.69296										-2.3332
-1.75208					0.06789					-0.65829										0.24785
-1.41986					-1.39824					-0.3334										-0.91431
-0.32954					0.63003					-0.20516										0.01986
-1.26101					-0.93855					-0.24849										0.01566
-1.11157					0.0777					-0.54656										-0.32389
-1.67036					0.06002					-0.80147										0.32419
-1.62586					-0.77553					0.22924										-0.25212
-2.00177					-0.19084					-1.15349										-1.63414
-1.122					-1.47652					0.07855										0.27351
0.31673					0.15132					-0.54457										-0.08709
0.20903					-0.69558					-0.16751										-0.61456
-2.48679					-1.24003					-0.48411										0.3921
-1.41346					-0.12557					0.30098										-0.58485
-0.52567					0.12064					0.52807										-0.64387
-2.4826					0.04305					0.19802										-0.21645
-1.29209					0.33876					0.02435										-1.25758
-1.12187					-0.24833					0.08864										-0.05241
-0.4001					-0.82197					-0.33625										-0.3314
-0.1045					0.09853					0.47968										0.21153
-1.58403					-0.27732					-0.20395										0.64057
-0.32006					-0.7287					0.4064										-0.62234
-1.06507					-1.3929					0.05849										0.09261
0.30069					0.45459					0.05898										-0.43462
-0.96214					-0.05433					-0.81344										-0.67068
-0.32985					-0.22925					0.06349										-0.16759
-1.31161					0.47569					-0.43355										0.22924
-0.2376					-1.44077					0.29633										0.02441
0.000202567					-0.17743					0.26388										-0.83345
-0.35579					-0.41817					-1.19158										0.14776
-1.12877					0.15247					-0.53169										0.42247
-2.35134					-0.2919					0.09884										-0.71686
-1.22394					-1.91365					-0.58583										-1.57983
-0.1575					0.38214					0.04034										-0.332
-1.16891					0.47799					0.14301										-0.2212
-0.04991					-0.00356					0.01147										-0.27878
-1.45128					0.3421					-0.2974										-0.71515
-1.03823					-0.07043					-0.66477										0.53131
-1.12165					-0.65206					-0.14881										0.37821
-0.14285					-0.68789					-0.20526										-0.44141
-0.85475					-0.46813					-0.60379										-0.69327
-1.10573					-0.26287					0.0923										-0.01581
-0.09109					0.31612					-0.73934										-0.53908
-0.0015					0.47102					-1.64217										0.22392
-0.9476					-0.05611					0.36821										-0.68962
0.22041					-1.38864					-0.50581										-1.18407
0.59847					0.1769					-0.18495										-0.0218
0.44289					0.25387					0.22091										0.10705
-0.38082					-0.23052					0.34433										-0.76898
-0.81112					-0.95462					0.29351										0.2249
-0.43073					0.47316					-0.58293										0.08471
-0.19758					0.12048					0.10707										-0.08825
-0.76226					-0.12663					-0.14719										-0.09615
-0.68407					-1.28551					0.16119										-0.39195
-0.04397					0.38543					0.31734										0.50938
-0.09923					-0.18172					0.16343										0.17164
-0.90942					-1.75654					-0.19862										-1.52204
-0.23746					-1.12435					0.53041										-0.96285
-1.59849					-1.12706					0.38393										-0.6346
-0.17648					0.44846					-0.77633										-0.15354
-0.51211					-0.00759					-1.52126										-0.83366
0.23702					-1.3758					-1.01808										0.25309
-0.54406					0.18984					0.62954										0.06693
-0.62499					0.49947					0.10294										-0.86093
-1.94243					-0.55419					0.03439										0.08191
-1.03468					-0.86914					-0.23214										0.33532
-0.26732					0.01495					0.27542										-0.37315
-1.7051					0.52938					-1.69892										0.35734
-0.86625					-0.10933					-0.23677										0.02282
-1.33203					0.49002					-0.10452										-0.6576
-0.13331					-1.22662					0.3483										0.49853
-2.28624					-1.11983					-0.83668										-0.17458
-0.23506					0.26452					-1.11023										-0.04437
0.04031					0.22641					-1.11102										-0.01891
-1.27788					0.17084					-0.83613										-0.49564
-0.4719					0.40531					-0.66454										-1.81983
0.15075					0.27165					-1.56148										-0.63175
-0.92665					-1.29206					-0.30007										-0.49278
-0.84315					0.43667					0.29006										-1.27722
-1.45497					0.13426					-0.01541										-0.28458
-0.82841					0.30514					-1.14574										-0.15813
-0.79315					-1.17898					-0.71388										0.20272
-0.02403					0.22873					-1.24543										0.36001
-1.81962					-0.33488					-1.28411										-0.76056
-0.94372					-0.38541					-0.65647										0.1432
0.17106					0.48446					-0.42165										-0.41748
-1.19316					-0.10694					0.63396										0.05708
-0.14129					-0.88995					-0.91621										-1.32774
-0.03718					-0.64084					0.31353										0.32331
-1.67431					-0.35282					-0.21587										-0.96476
-0.02091					-0.90963					-0.64665										0.17799
-0.24908					-1.34836					0.2145										0.60283
-0.8149					-0.94165					0.14319										0.33488
-0.37006					-0.56005					-1.36896										-0.7068
-0.57675					-0.39236					-0.42504										0.00825
0.22133					-1.15936					-0.179										-0.59254
0.01309					0.43931					-0.25174										-0.05027
-0.46107					-0.74821					-1.08911										-0.22434
0.56542					-0.44702					-0.93171										0.24209
-0.22883					0.34688					-0.74508										-0.27988
0.44737					-0.5133					0.02525										-1.05672
-0.42431					-0.4614					-1.05754										0.05923
0.33984					0.32407					-0.11207										-0.57685
-0.84084					0.31104					0.44536										-0.67806
-0.611					-0.41238					0.34884										0.23269
0.15266					-1.00094					-1.72768										-0.86909
0.26651					-0.6814					0.13443										-0.63941
-0.36524					0.65114					-0.59661										0.43557
-0.86766					0.49104					0.30424										-0.24285
-0.55445					-0.13001					0.13796										-1.83282
-0.19513					0.20601					-0.16494										-0.14748
-0.39841					0.06435					-0.78328										0.23465
-0.88149					0.08082					-0.64728										-0.55326
-1.69165					0.04828					0.46825										0.07689
-0.945					0.02456					0.20473										-0.02925
-1.55908					-0.69689					-0.96404										0.16788
-0.24739					-0.24613					-0.49044										-0.98802
-1.12266					-0.93029					0.07199										-1.30552
0.17025					0.13774					-0.71756										0.07251
-0.17692					0.03598					-0.61288										0.21403
-1.25301					-0.12811					0.27012										0.34992
-0.67481					-1.10398					0.26172										0.56017
-1.47547					0.22018					0.28823										0.10382
-1.12124					-0.39456					-0.66782										-0.68558
-0.02035					-1.60522					-0.24709										0.43232
-0.85749					0.37321					0.16389										-0.67261
-1.08868					0.32025					-0.89659										0.59428
0.14481					-1.13968					0.23475										-1.74316
-1.18073					-0.17348					-0.77141										-0.70408
-0.78205					-1.59378					0.23162										-0.36328
-1.48351					0.20912					-0.15848										0.03436
-1.01654					-1.43844					-0.9179										-1.36635
-0.9735					-0.50585					-0.68731										-1.12192
-1.47934					0.31345					0.36278										-2.04339
-0.49901					-0.31459					-0.57925										-1.55445
-0.80015					-0.47071					-0.29412										0.21696
-0.41181					-0.77167					-0.71298										0.51684
-1.05289					-1.08796					0.07093										-0.06032
-1.32944					-0.33634					0.04178										0.000865434
-1.16416					0.08316					0.30632										-0.5182
-0.32316					-1.35653					-0.25748										-0.23587
-0.43225					0.57746					-1.41061										-0.28489
-0.40447					0.21369					-0.89198										0.28986
-1.21952					0.16135					-0.5934										-0.00584
-0.91134					0.24355					-0.75533										-0.19473
-0.55221					-0.59307					-0.10784										0.22991
-1.50169					0.21548					-0.43798										0.14725
0.50914					0.41534					-0.01996										0.28582
-1.92749					0.22472					-1.47569										0.15417
-0.17084					0.57698					-0.04609										0.17146
-1.23407					0.49757					-0.00291										0.26095
-0.69839					-1.18517					0.58752										-0.66226
-1.32114					-1.39658					0.23792										-0.38975
-2.6515					0.04272					-1.66251										-0.29889
0.23395					-0.24013					0.66641										-1.3332
-0.20914					0.38214					-0.4063										-0.84746
-1.13968					0.25276					0.20177										-0.81901
0.34472					-0.13793					-0.78259										-0.11637
0.30876					-2.10485					-1.51539										-1.13317
-1.84741					0.20437					-0.2503										-0.12877
-0.66559					0.04642					-0.51139										-0.59759
-0.29148					-1.17198					-0.08547										-1.51153
-0.21636					-1.41402					-0.56651										-0.38064
-0.19315					-1.46244					0.04274										0.39854
-0.07885					-1.93177					0.13371										0.14305
-0.82834					-0.03211					-1.24238										0.14144
-0.46561					0.32634					-1.69641										0.03652
-0.39384					0.21929					-0.52687										-1.13895
-1.16255					-0.57363					-1.23773										-0.2317
0.0943					-1.76086					-0.42096										-0.423
-1.64747					-0.12666					0.53305										-0.10501
-0.3119					-0.12903					-0.21615										-0.29743
-0.86453					-0.19909					-0.19749										0.13155
-1.13785					0.25491					-1.2231										-0.18806
-0.49911					-0.13463					-1.71916										-0.97767
0.69531					-0.61786					0.46344										-1.39167
-0.7043					-0.67333					0.61303										0.50582
-0.68979					-0.66525					-0.16643										-1.46986
-0.37611					-0.64859					-1.67344										-0.00206
0.51419					0.11171					-0.4723										0.36707
-1.45016					-0.25994					-0.24904										-1.05251
-0.38555					-0.77459					0.04867										0.0236
-1.09787					-0.21608					0.09459										0.60291
-0.24908					-1.12777					0.47654										-0.74458
-0.75938					-1.38454					0.45356										-0.21908
-0.44592					-0.86881					-0.38358										-0.34782
0.23935					-0.57001					0.45611										0.439
-0.19903					-0.07223					0.01026										-0.6801
0.08197					-0.68678					-0.68427										0.30531
-0.2148					-0.55856					-0.42998										-1.31813
-0.24599					-1.47054					-0.12521										-0.40083
-1.01733					-0.73137					-0.30107										0.42412
-0.05641					-1.28205					0.46495										0.10976
-1.33913					-0.23407					0.06487										-0.22029
-0.56903					-1.27006					-0.21515										0.38789
-0.20793					-0.51736					-0.78696										0.17855
0.53264					-0.2157					-1.41364										-0.76749
0.33947					-0.88724					-0.11181										-0.39569
-0.5889					-0.83533					-0.40231										-0.65831
-0.31313					-1.55572					0.52214										-1.28823
-2.53535					-0.30494					0.36116										-0.4972
-2.27016					-1.33665					0.40849										0.44183
-0.01901					-0.08418					0.23852										-0.40927
-0.48767					-0.01963					-0.00196										-0.55947
-0.02124					-0.57567					-0.33981										0.05796
0.29358					-1.30245					0.58415										0.37043
-1.35158					-1.10556					0.44479										-0.72779
-0.51411					0.45055					0.09791										-0.50626
-1.47346					-1.12935					0.34846										-1.14797
-0.04942					-0.02139					0.64055										0.44722
-2.45812					0.41448					0.12642										0.04419
-0.31917					0.24035					0.22262										-1.36811
0.21405					-0.35475					0.12614										-0.53945
-1.41135					-1.6217					0.1643										-0.65953
-2.13051					-1.77192					-0.8818										-0.02028
-0.39639					-1.56528					-1.03933										0.13038
0.29831					-1.4457					-0.41226										-0.5416
-0.22229					-0.68874					0.21244										-0.42177
-0.59179					-1.37178					-0.5851										-0.21117
0.27237					-1.11411					-0.21508										-0.17654
-0.3667					-1.32407					0.16856										0.44768
-1.24098					-1.66354					-0.53835										-0.60401
-0.7399					-0.63127					-0.33322										-1.06935
-0.93347					-0.30894					0.49047										0.05627
-0.00449					-0.39967					-0.48886										-2.15353
-0.56685					0.15402					-1.45279										0.4197
-0.27201					-0.28551					-0.51106										0.31704
-0.04295					-1.71246					0.28729										0.30662
-0.71621					-0.09329					-0.32355										-1.17806
-0.30754					0.08632					-0.40939										-0.15578
0.19831					-1.42598					0.40018										-2.68722
-1.74696					-0.85445					0.01413										-0.04826
-0.26827					-0.22413					-0.3317										-0.48418
-0.61002					-0.16156					0.38202										-2.23998
-1.75172					0.19681					-0.96939										0.43349
-1.89782					-1.02627					0.44499										0.29394
-0.03808					-0.68214					-0.22611										-0.00325
-1.19438					0.32456					-1.58036										-0.83465
0.19522					-0.07484					-1.54006										-0.10655
-2.03186					0.08046					-0.44297										-0.43948
-1.28449					-1.02533					0.21134										0.32283
-0.05159					-0.20104					-0.35066										0.0383
-0.82897					-0.00988					0.26779										-0.31116
-0.16066					-1.38305					-2.07372										0.27933
0.56984					-0.02819					-0.04219										0.26355
-0.40586					-1.28174					0.06466										0.45391
-0.20947					0.03749					-1.12747										0.43358
-0.72929					-0.14754					-0.90975										-0.08256
-0.3066					-0.84361					-0.32872										-0.52856
-1.99492					-0.80686					0.18238										-0.42491
-0.08853					0.32058					-1.66638										0.41273
-0.91922					-0.18707					-0.73815										0.34731
-1.5804					-1.0465					-0.93095										-1.48833
0.30476					0.52946					-0.11463										0.09941
0.19934					-0.99749					-0.27254										-0.61408
-0.61023					0.26999					-0.75369										-1.21427
-1.42551					-2.05325					-0.44492										0.53966
-1.31991					-1.05745					-0.11035										0.23142
-2.19849					-0.7112					-0.45471										-0.03219
-0.16743					0.2186					0.21738										-0.519
0.3495					-0.78935					-0.26717										0.6406
-1.11906					-0.76005					0.49788										-1.96394
-0.08517					-0.0466					-1.02145										-0.00529
0.16889					0.34584					-1.50842										0.10611
-0.74012					-0.35418					-0.49994										-0.25004
-1.26442					-0.02197					-1.55753										-2.09455
-0.86934					-0.6081					-0.39241										-1.69987
-0.4533					-1.22172					-1.30101										0.40765
-0.51248					-0.52186					-1.44358										-1.67189
-0.10776					0.21808					-0.8522										-0.90024
-1.47649					0.03938					-0.48429										-0.96239
0.30429					-1.7395					-0.22894										0.6782
-0.12741					-1.61751					-0.66355										-1.30133
-0.06649					0.22198					-1.71435										0.56792
-0.8748					-0.35837					0.26233										-0.02545
-0.60559					-0.83617					-2.01008										0.11928
-0.5612					-0.63933					-0.07441										0.47734
-0.31701					-0.25715					0.25013										-0.28046
0.0552					-0.55108					-0.57253										0.75804
0.26679					0.27513					-0.48387										-1.55182
-0.25415					-0.23256					-0.04732										-0.4454
-1.35109					0.48951					-0.24163										-0.23876
0.21924					-0.96122					-0.88681										-1.23505
0.30301					-0.82009					-0.03555										0.24175
-1.03766					0.2521					-0.88944										-0.34575
-0.05222					-0.3045					0.21699										-1.04883
-0.40233					-0.21378					-1.37641										-1.11059
-0.82801					-0.04899					-0.64213										-1.05391
-1.25814					0.39663					-0.06554										-0.23966
0.40695					-0.44974					0.04994										-0.08288
-0.30623					-1.55718					0.51106										0.48821
0.72022					-0.15856					0.01362										0.06251
-1.08209					-1.3167					0.18181										-0.65187
0.32526					-0.37289					-0.01439										-1.06155
-1.48502					0.25905					-1.1222										-1.985
-0.56857					-0.74364					0.11333										-2.0773
-0.67541					0.06724					-1.21572										-0.58357
-0.69055					0.0462					0.51253										-0.85716
-0.50689					0.10986					0.53088										-0.75258
-0.18283					0.00468					0.1444										0.45294
-0.33315					0.10578					0.39133										-0.52476
0.28179					0.30708					-0.35508										0.60496
-0.04299					-0.67931					0.35843										0.14839
-0.40803					-0.54315					0.13241										-0.34775
0.41444					-1.12805					-0.33417										0.15318
0.39895					-1.00503					-0.07094										0.16892
-0.7543					-0.12869					-0.91854										0.45869
0.1291					0.29003					-1.33197										0.12117
-1.09305					-0.67595					-1.91792										0.39431
-1.28504					-1.72598					-1.07758										-0.02092
0.33284					-1.30259					0.1496										-0.50508
0.47449					-1.84554					-0.63457										-1.25732
0.538					0.14701					-1.90675										0.18349
-0.03221					-0.80548					-1.99394										-0.6084
-0.15451					-0.74378					-0.78427										0.33838
-0.63649					-0.01753					-1.50743										-0.20351
-0.98477					-0.66627					-1.48625										-1.25666
-0.59272					-0.53591					-0.16848										-0.28162
-1.03282					0.36172					-0.46066										0.13706
-0.88787					0.49062					-0.1068										-0.15314
-0.90667					-0.39692					-0.49337										-0.49059
-0.36462					-0.38648					-0.05709										-0.26989
-0.52101					-1.47885					0.07619										-0.33609
0.11333					-0.15201					-0.43026										-0.77932
0.31161					0.18295					-1.38938										-0.58375
-0.14945					-0.99524					-0.52796										-1.12114
0.30337					0.25588					-0.08023										0.0885
-0.12593					-1.34931					-0.41394										-0.02223
-0.70719					-0.29292					-0.02553										-0.33242
-0.81748					-1.37037					0.08037										0.15393
-0.34809					-0.03517					-1.52681										-0.76769
0.18855					-0.0735					-1.25084										0.10447
-1.84031					-0.14547					0.28039										-0.61041
-0.60863					-0.13738					0.00181										0.34698
-0.12439					-1.92614					0.31573										0.16537
-1.24356					-0.95891					-0.23288										-0.13391
-0.33233					0.0964					-0.81471										-0.24967
-0.41183					-0.36987					-0.20071										-0.76053
0.21741					0.11526					-1.3934										-1.75329
-0.56548					0.04859					0.15869										-1.272
0.30565					-0.50634					-0.0279										-1.33272
-0.000331407					0.11529					0.03452										0.07299
0.38567					-0.9785					0.52799										0.51022
0.45277					-1.30449					0.16577										-0.37354
-0.83807					-0.71501					-0.5225										-0.37788
-0.3533					-0.92326					-1.76015										-0.52958
0.40088					-0.40211					-0.18101										0.18045
-0.27542					-0.05369					-0.1988										0.14487
-0.77819					-1.60283					-0.18083										0.53224
-0.21288					-0.61207					-1.36814										-0.05115
0.31902					-0.71305					-0.51212										0.05157
0.09486					-1.44846					-0.92002										0.50183
0.3495					-0.15373					-1.35296										-0.08561
-0.83263					-0.65161					-0.66919										-0.81464
0.22603					-0.58219					-0.7913										-0.87447
-0.04453					-1.51502					-0.24648										-0.78099
-0.06413					-0.11597					-1.30681										-0.45803
-1.81491					-2.09743					-0.49779										-1.13377
0.57731					-0.38469					-1.80611										-1.4183
-0.08149					0.47815					-1.15028										-1.45864
-0.98957					-0.27907					0.07485										-0.1981
-0.95648					-1.70277					-0.73213										-0.35282
-0.36707					0.38213					-0.11375										0.33654
-0.29829					0.06005					0.04153										-0.42142
0.12658					-1.43052					-0.39863										-1.15584
0.29388					0.0311					0.11398										0.37095
0.10612					-1.38826					0.46757										-1.04571
-0.03075					0.44572					0.19626										0.18438
-0.53191					0.21373					-1.31313										-0.3628
-0.12117					-2.28049					-0.14385										0.12857
-0.14295					-0.52654					-0.4385										-0.08275
0.12232					-0.1126					-0.67079										-0.22568
0.48614					-1.25255					-2.08339										-1.40684
0.3844					-0.69196					-1.27469										0.3299
0.19071					0.27064					0.28018										-0.33397
0.22732					-0.3669					0.46542										-0.55472
-0.99839					-0.79531					0.09072										0.08152
-0.59559					-0.40312					0.08394										-0.49895
-0.4693					0.50584					-0.49002										-1.05521
0.07307					-1.51311					0.0814										-1.4909
0.33979					-0.60457					-2.13156										0.31957
0.21732					-0.20796					-0.23814										-2.33374
0.03895					0.18383					-2.07087										-1.91854
-0.34816					-1.80379					-0.58173										-0.23151
0.31358					-1.2662					-0.31301										-0.08042
0.09506					-0.53026					-1.16719										-0.72722
-0.81693					-1.66655					-1.55339										-0.86657
0.0903					-2.10857					-0.71957										-0.99943
0.42835					-1.98003					-1.76763										-0.64313
0.18804					-1.1157					-0.65452										-0.62157
-0.03126					-1.75027					0.01905										0.19187
-0.10056					-1.47861					-0.18736										0.28668
-0.69948					-0.52674					-1.18881										0.50909
0.20912					-1.46291					-0.62723										-0.44748
-0.85241					-1.70589					-0.59396										0.10413
0.40395					-1.01138					-1.18186										0.68093
-1.64678					-0.91802					-0.07146										-0.11008
0.38679					-1.54534					-1.081										-0.17375
-1.06756					-0.78704					-1.32609										-0.25158
-0.03827					-0.10408					-0.39887										-0.90343
-1.25579					-1.70267					-1.43431										0.55821
0.45171					-1.29483					-1.22529										-0.58576
-0.82899					-0.07084					-0.27139										0.12895
0.12173					-0.86964					-0.09657										-1.23249
-0.56972					-0.27286					-0.30958										-1.0237
0.57667					-1.27048					-0.75066										-0.04769
0.01541					-1.68972					-0.20408										0.51454
-0.76623					0.10106					-0.0372										-0.80852
0.05283					0.49509					-1.1357										0.21659
-0.85636					-1.60836					-0.71023										0.17849
0.60011					-1.34543					-0.11309										0.05751
-0.13425					0.22642					-0.17747										-0.55393
0.32283					-0.6709					-0.74669										0.10547
0.37038					-0.12967					-0.60582										0.05926
0.20806					-0.84989					-1.31846										-0.04678
0.53112					0.07483					-1.03349										0.08039
-0.68816					-0.87399					-0.72749										0.48266
-1.9776					-1.67609					-1.25178										-1.34602
0.23051					-0.22845					-0.08929										-1.32515
-0.2133					-0.00502					-1.19034										-0.26964
0.34878					-0.09764					-0.23949										-0.12229
0.34392					-1.18188					0.02676										0.17147
0.1659					0.00776					-0.08789										0.11648
0.32441					-1.12753					-0.26202										-0.4951
0.00626					0.27143					-0.1728										0.11534
0.00668					-1.29489					-0.13477										-0.39729
-0.66378					-0.28205					-0.27914										-0.52634
0.14726					-0.28459					0.09957										-0.96365
0.51724					0.44391					-0.5702										-1.57954
0.43682					-0.85841					0.27074										-0.51329
0.13368					-0.03061					-0.90251										-0.2707
0.11323					-1.12948					-1.16338										0.24098
0.36963					-0.25598					-1.35338										-0.13629
0.26026					-0.35139					-0.39364										-0.00108
-0.56355					-0.95751					-0.15962										-0.09626
-0.11651					-0.12192					-1.09621										0.26591
-0.9184					0.20048					-1.04349										-0.01976
0.24434					-0.1698					-1.09958										-0.4093
0.73627					-0.8267					0.07264										-1.20855
-1.1236					-1.1616					-1.23326										-0.02426
-0.0346					-0.53022					-0.76868										0.17467
-1.10758					0.55912					-0.5447										0.23126
0.11019					0.01551					-0.4176										-0.41253
-0.08047					-0.61864					-0.20605										0.12271
-0.18833					-0.01553					-0.38147										0.15549
0.42502					-0.71909					0.02447										0.47447
-0.23057					-0.80071					-0.75051										-0.17496
0.35383					0.29567					-1.24577										0.49689
0.14938					-0.6634					-0.7043										-0.80811
0.07772					0.58024					-1.02786										-0.0525
0.39257					-1.33855					-0.93889										-1.48716
-0.16968					-0.28317					-1.82406										0.06349
-0.45769					-0.98204					0.57118										-0.189
-0.41617					-1.41695					-1.52236										-1.0769
-0.53627					-0.68954					-0.3027										0.42244
-0.9514					-1.02568					-0.99436										0.30462
0.20953					-1.29121					-0.58037										-0.23591
0.11783					-0.62921					-1.49405										-0.0167
-0.15596					-2.21877					-1.0745										-0.35293
-0.04276					-1.63436					-1.02354										-1.54403
0.36882					-1.54464					-0.42666										-0.1668
0.16748					-0.58383					0.35554										0.17423
-0.43794					0.30914					-1.20337										-0.29621
-0.38009					-1.06678					-0.61524										0.21421
-0.25832					0.40876					-0.4712										0.29501
0.16075					-0.74555					-0.60848										-0.35665
0.62868					-1.72322					-0.26861										0.44573
0.02948					-0.40815					-1.321										-0.61767
0.33485					-1.63677					-1.28901										-1.78151
-1.23242					-0.44621					-1.76559										-0.31922
-0.14248					-0.72804					-0.061										-0.88028
-0.54967					0.39765					-0.36147										-1.35628
-0.10789					-0.79691					-1.44056										0.16735
0.43648					-0.09678					-1.02805										-0.73015
0.43403					-0.10052					-1.36395										0.13714
-0.50217					0.45144					-2.56275										-0.81642
-0.08105					-0.69447					-0.19301										-0.76864
0.21194					0.22113					-0.41634										0.20478
0.40318					-2.03189					-1.82547										-0.02073
-1.81252					-0.11573					-0.53839										-0.19993
-1.00493					-0.05755					0.03305										-1.4461
-1.23975					-0.89007					-1.41688										-0.58138
-0.35052					0.09843					-0.75692										0.15934
-0.8635					-0.06727					-1.15409										-0.04604
0.41219					-1.33911					-0.95419										-0.33395
0.71008					0.34906					-1.3899										0.11363
-0.76299					-0.98985					-1.00147										-0.40292
0.59099					0.14863					-0.21131										0.42734
0.44669					-1.52411					-0.63469										-0.00198
-0.59237					-0.60975					-1.21101										-0.6409
0.45143					-0.42499					-0.27136										-0.26831
0.03341					-1.98142					-0.07609										-0.12989
0.08787					0.25632					-0.84498										-0.35105
0.36792					-0.47665					0.1932										-0.07549
0.31402					-0.58066					0.04657										-2.66055
-0.1922					0.38852					-1.32741										0.56272
0.07024					-1.50283					-0.54201										-0.12546
-0.20374					-0.79971					0.03918										-0.75536
-1.82245					-0.25478					-2.05601										-1.44122
0.34178					-0.27825					-0.11784										0.29031
-2.37879					-2.31132					-1.57134										0.48311
-0.49178					-0.98046					-1.7598										-0.2897
0.51848					0.29071					0.17806										-1.04999
-0.52729					-0.5741					0.02544										-1.30037
-0.42886					-0.73941					-0.13414										-0.67566
-0.00514					0.24595					-1.01618										0.41683
-0.40651					-1.05816					-1.85857										0.38408
-0.19995					0.14143					-1.28345										0.10529
-0.10013					-3.28873					0.25142										0.23141
-0.56687					0.27098					0.03007										-0.61038
0.24517					0.52999					0.46188										0.11158
-0.822					0.12516					0.35409										-0.21528
0.11407					-0.40081					-0.32016										-0.16439
0.23614					-0.55389					-1.56357										-1.52806
-0.19267					-1.50994					-0.01724										0.24182
-1.05883					-0.00162					-0.02101										0.51689
-0.1637					-0.11505					0.22615										-0.87404
-0.25638					0.51948					-0.83901										0.69802
0.06888					0.00737					-0.10864										0.2262
0.2761					0.50524					-1.35131										-0.59289
-0.79062					-0.13432					-0.25311										0.19168
0.10582					-0.40732					-1.23882										-0.19582
0.29823					-0.3147					-0.63769										0.57517
0.00146					-1.57186					-0.32577										0.20414
-2.1136					-1.79009					0.2195										-0.24111
-1.31198					0.1704					-2.31232										-1.50825
-0.56501					-0.25224					-1.51981										0.30918
-0.81311					-0.27175					-1.07006										0.11669
-1.44304					-1.96743					-0.01137										0.04679
-1.68767					-0.03187					-0.2559										-1.63825
-1.39882					0.12465					-1.35047										0.46111
-0.5735					-0.20521					0.18286										0.11897
-1.10611					-0.5127					-0.99903										0.16748
-0.23298					-0.46461					-0.41563										-0.16174
-1.49539					0.15911					-1.0509										-0.14329
-1.7439					-0.10382					-0.36921										0.51593
-1.33912					0.19269					-0.14607										-0.71932
-1.83592					-0.04225					0.39257										-1.02147
-1.37991					-0.64527					-0.19281										-0.1404
-1.60329					-0.69416					-0.08342										0.12666
-1.538					-0.6626					0.15121										-0.09001
-1.16819					0.50142					-1.61805										-1.49502
-1.69686					-1.45797					-0.50559										-0.21891
-1.24498					-0.6875					0.00941										-0.07881
0.23316					-0.33142					0.33126										-0.76739
-1.64962					0.12812					-0.40824										0.50009
-0.83644					-1.62779					0.72943										-0.56304
-0.7125					0.04727					0.51741										-1.28819
-1.83222					0.51922					0.53046										-0.04632
-0.28756					-0.50156					-0.15711										-0.9327
-1.73269					0.7577					0.14463										-0.90708
-0.85568					-1.74057					-0.30517										0.46905
-0.2056					-0.46999					-1.50272										0.12377
0.32082					-1.20667					0.2326										-1.10129
0.10158					-0.0935					-1.24046										-0.83228
-1.7951					-0.01971					0.26168										-0.67118
0.46558					-0.98304					-1.4127										-1.2331
-0.59078					-0.2144					0.51699										-0.73255
-3.01197					0.01622					0.19894										-0.18806
-1.35489					-0.63677					-0.00072834										-0.74048
-0.79533					0.13141					-0.83683										0.43039
-0.31672					-0.13404					-1.22766										-1.45393
-1.8397					-0.30429					0.4714										-0.66458
-0.09153					-0.01949					0.02803										-0.23534
-1.27787					-1.27962					-0.57522										0.19086
-0.4202					-0.20785					-0.68116										-0.31365
-0.59916					0.04895					0.30269										-0.10947
-0.0105					-0.4962					0.50085										0.18229
-1.42496					-0.38467					-0.3953										-0.58289
-1.5174					-0.16874					-0.34156										0.34999
0.04996					-0.31304					-0.68692										0.53023
-1.67278					-1.5694					0.31703										-0.68899
-0.95159					-0.57867					0.04615										-0.4257
-0.32289					0.366					-0.57746										-0.80041
-0.74952					-1.42741					-0.00931										0.18384
0.42357					-0.63277					-0.16761										0.31746
-0.49042					-0.78599					0.43569										-0.9598
-0.07664					-1.21273					0.43171										0.09272
-0.88505					-0.39727					-0.49067										-0.24269
-0.39484					-0.10901					-0.20911										-0.88221
-0.40667					0.03011					-0.82133										0.65572
-0.52789					-0.30852					-0.02818										-1.12706
-0.8255					0.19951					0.27582										-0.1346
0.1996					0.30985					-0.02824										-0.09658
0.47198					-0.19044					-0.25982										-0.47101
-0.55794					-0.07941					-1.14928										-0.4948
0.05458					-1.59016					-1.66601										-1.49945
0.38179					-0.18016					-0.69416										-0.86662
0.442					0.42847					-0.02042										-1.20065
-0.11292					-0.56467					-0.56096										-0.72619
-1.87622					-1.00845					0.1722										-0.4484
-0.28831					-0.17604					0.2791										0.43154
-0.13496					-0.33971					-2.01794										0.36548
-1.6458					-1.33098					0.04238										0.21418
-0.24684					-1.08957					0.37512										-1.43435
-0.39896					0.19744					-0.40439										-0.90371
0.06375					-0.33609					-0.79911										0.23163
0.52263					-0.27595					-1.27767										-1.22309
-0.21879					0.45373					-1.6687										0.41318
0.39126					0.22246					-0.06223										0.63955
0.25235					0.28939					0.22803										-1.04552
0.31475					-0.46576					0.29662										-1.0343
0.49925					0.32904					-0.78173										0.21589
-0.58631					-1.22634					0.47208										-0.04821
-0.03905					-0.36828					-0.83699										0.33398
0.18141					-0.02214					-0.16504										0.26049
-0.37921					0.02519					0.2526										-0.3684
-0.265					-0.18994					0.05604										-0.24471
0.35602					0.35267					-0.5908										0.18834
-0.97025					-1.622					-0.56554										-1.51417
-1.19854					-0.48446					-0.08988										0.14348
-0.70277					-0.35495					-1.34694										-0.67939
-1.04158					0.43739					-0.55758										0.52592
0.25558					0.21416					0.01729										-0.07739
0.31601					0.38595					-0.91861										0.23129
-0.71863					0.48008					-0.2826										-1.3549
-0.44061					-0.4949					-1.41212										-0.51218
0.0584					-2.2191					0.21259										-0.1271
0.06568					0.29449					0.46638										-0.8451
-1.55174					-1.29654					0.41512										0.59568
-1.29755					0.12807					-0.55935										-0.00445
-0.72521					-0.91932					-0.12097										0.59359
-1.97606					-0.89072					-1.9202										0.27763
-0.84557					-0.74268					-0.10941										-0.36981
0.34946					0.19327					-0.37847										-1.14014
0.19757					-0.32283					-1.61861										-0.91028
-0.83697					-0.21847					-0.58354										0.2002
0.06825					-1.86646					0.00333										-0.59237
-0.65003					-1.0841					-0.68668										-1.0919
-0.45309					-0.70214					-0.14116										-0.46167
-0.26036					-0.19883					0.51363										0.15658
0.1191					-1.38065					-0.14428										-0.81276
-0.59548					-0.08923					0.01944										-0.13072
0.08048					0.43852					0.23288										-2.02643
0.06402					-1.40538					-0.2173										0.43175
-2.80764					-0.52409					-0.01908										-0.23216
-0.02068					-0.22301					-1.18553										0.45498
-0.55144					0.40981					-1.13296										-0.90664
-0.20185					-0.69094					-1.38034										0.22181
-0.1956					0.29108					0.197										-0.56528
0.06595					-0.04931					0.32189										0.4755
-0.27167					-0.07888					0.36485										-0.18144
-1.10869					0.3023					0.6372										-1.03511
-0.50812					0.39744					-0.21162										0.06832
-0.23365					-0.61025					0.2566										-0.30773
0.04821					0.46735					-0.15631										0.17811
-0.99032					0.19829					0.6539										-0.1672
0.35392					-0.6822					0.17598										-0.49707
0.34624					-0.77633					0.10451										0.34687
-0.18851					0.42758					-0.39229										-0.44866
-0.73715					-0.80235					0.24565										0.45204
-0.34649					-0.06647					0.12061										-1.52112
-1.15964					-1.08523					0.52883										0.09946
0.81325					-1.36805					-1.07955										0.49484
0.06461					-1.72257					-0.61714										0.41124
-0.7716					0.4277					-0.11745										0.03816
0.18869					-1.77956					0.2446										0.38236
-1.2108					-0.83485					0.25919										-0.12655
-0.39147					-1.04852					-0.63026										-0.03855
-0.87812					-0.32849					0.36116										0.1241
-0.39698					-1.15367					-1.33143										0.38017
-0.04061					-0.23276					0.36618										-0.49906
0.52965					-0.23545					0.26371										0.05389
0.08041					-1.68869					0.13311										0.48275
0.0222					-1.41418					0.03508										-0.17255
-0.09307					-0.60678					0.05277										0.39514
-2.30262					-0.87199					-0.85674										-0.168
-0.90641					-0.96829					0.09232										-0.44104
-0.9275					-0.4373					0.80067										0.39483
0.26571					-0.76624					0.06452										-0.14548
-0.51062					-1.14494					-1.38258										0.11199
-0.89547					-0.17557					-1.29417										0.01874
-0.24042					-0.4407					0.62675										-1.29868
0.18581					0.36051					0.00812										-0.44741
0.47175					0.2986					-0.26122										0.50483
-0.41458					-1.29277					-0.01715										-0.39302
-0.47062					-0.04559					0.18687										-1.16517
-0.09526					-1.18094					-1.06387										0.13175
-0.10249					-0.66872					-0.78189										0.20714
-0.03143					-0.55052					-0.4087										0.06316
-0.66767					0.04054					-0.63035										-0.21784
-1.0941					0.16456					0.10693										-1.27543
-0.30536					-1.3557					-0.06195										0.49866
-0.46135					-1.54953					-0.94473										0.28042
0.07953					-0.08187					-0.65065										-0.72229
-0.04936					-1.64309					-1.8851										-0.40915
-2.05671					-0.51157					-0.8057										-0.58239
-0.6241					-0.87268					-1.83133										-0.76163
-0.6784					0.11273					-1.24421										-0.95421
-0.69729					-0.36531					-0.71751										-0.04341
0.10386					-0.2292					-1.8641										-0.36304
-0.88836					-0.98464					-1.28379										-0.85131
-0.00744					-0.2926					-0.85899										-1.27712
-0.06336					0.06788					-0.72589										0.47417
-0.14952					0.10844					-1.73454										-0.36405
-0.19435					-0.21067					0.28353										-1.3264
-0.76145					-0.13325					-1.64841										-0.72737
0.38501					-0.5996					-1.42										-0.10007
-0.25422					0.1788					-0.69834										-0.30411
0.15391					0.29775					-0.75832										-0.1857
-1.98016					-0.37922					-1.74399										0.48201
-1.41064					0.13613					0.15409										0.67671
-0.70176					-0.19727					-0.19578										-0.22584
-1.02083					0.28586					0.22681										-0.07718
0.0464					0.20876					-0.23573										0.22018
-0.51386					-0.05412					-0.97574										0.05214
-0.98585					-1.74555					-0.33543										0.13452
0.09621					-0.06534					-1.61918										0.37304
-0.46058					-1.10256					-0.21014										-0.62976
0.21546					-0.7986					0.16888										0.07079
-0.31639					0.14079					-0.96375										-0.33034
0.19535					-0.28589					-1.08377										-0.52121
-0.17892					0.09803					0.16104										-1.1128
-1.18454					-0.22372					0.03879										-0.28912
0.1489					-0.26587					-1.03336										0.39191
0.14554					-0.36486					0.02387										0.04534
0.24259					-0.65562					-0.69754										0.23762
0.08586					0.09525					-0.53297										-0.02737
-0.38924					0.28419					0.22619										-1.43425
-0.51941					0.40942					0.11261										-1.03871
-0.18327					0.24625					-0.34635										0.31885
0.20421					0.70612					-1.67698										-0.04929
-1.42808					0.33115					-1.51364										0.35846
-1.76069					-1.35587					-1.38433										-0.5105
0.0554					-0.28708					0.28264										-0.06381
0.15873					-0.16456					-0.07671										-0.74001
-0.6095					-0.93389					0.14404										0.4905
-1.16304					0.14449					0.4491										0.58592
-1.36339					-1.55676					0.17262										0.25837
-1.24224					-0.49773					-0.09874										0.3562
-0.69607					0.21625					0.36533										0.40312
-1.08046					0.02984					0.20504										-1.05972
-2.53103					-0.80114					0.22572										-0.60115
-0.6684					-1.51063					-2.09247										-0.94024
-0.20674					-0.01201					-1.20045										-0.17909
-0.30347					0.00991					0.4628										-0.33637
-0.13068					0.3658					-0.53449										-1.70816
-1.13637					-0.34438					0.18021										-0.51334
0.43579					-0.28093					-0.87493										0.14291
0.41136					0.01093					-0.27473										0.00972
-1.0504					0.27425					-1.04375										0.01532
0.01787					0.25557					0.14293										0.45112
-0.91187					0.01269					-0.01265										-0.85504
0.05665					-0.33076					-0.02725										-0.96167
0.0362					-0.8666					0.07373										-0.0629
0.34778					0.15558					-1.76636										-0.60427
0.25368					-0.08812					0.5387										-0.38049
-1.99842					-0.85336					-1.13802										-0.52412
-1.04878					-0.35292					-0.02413										-0.9376
0.1911					-0.43669					-0.35484										-0.40995
0.30126					0.22315					-0.44597										0.20018
0.4604					-0.05939					-1.70284										0.2799
-0.53585					-0.59498					0.32973										-1.32764
0.53116					-0.19573					-1.12126										0.09285
-0.0622					0.22302					0.11593										-1.10225
-0.35491					0.13824					-0.3044										-0.00326
-0.25967					-0.23848					-1.76779										-0.2956
0.22368					-1.31713					-0.32686										0.000811379
-0.88864					0.19035					0.44543										0.17669
-0.60343					-1.78818					0.15738										0.47411
-0.40765					0.16391					0.21444										-0.10855
-0.44807					-0.15826					0.14001										-1.36017
-0.36913					-0.1954					-0.449										0.26178
-0.09569					-1.47232					0.13278										-0.75982
-1.77756					-0.21893					0.01983										-0.66695
0.53887					-0.71323					-1.50603										-0.65959
0.15016					0.31021					-0.1915										-0.94468
-1.30135					0.19108					-0.78872										-0.96682
-2.99322					-0.38593					-0.0428										-1.80839
0.36938					-0.399					0.07164										0.01894
-0.04508					-0.30334					-0.49186										0.17028
0.13235					0.31736					0.18546										0.24642
-0.47128					-0.56765					-0.54813										0.02181
-0.23469					0.16717					-1.62196										0.17776
-0.77447					0.52408					0.44023										0.15512
-0.70593					-0.51996					-0.65937										-0.43832
0.29217					-0.38137					-0.13104										0.07198
-0.51362					-1.84915					-1.83933										-1.54788
0.51096					-1.20837					-0.76631										-0.25446
0.43503					0.45541					-0.08814										0.2403
-1.52533					-0.14882					-0.09855										0.43162
0.60026					-2.08085					-0.23258										0.33807
-1.12151					0.04393					0.02012										-0.00812
-1.43103					-1.44554					-0.13056										-0.77589
0.23438					0.47706					-1.73064										-1.44762
-0.92709					-0.43634					0.52176										0.46838
-0.04108					-0.38467					0.26595										-0.15712
-1.21552					-0.4207					0.24246										0.41783
0.14059					-2.75518					-1.36075										-0.36428
-0.772					-0.14294					-0.68379										-0.21537
0.07749					0.01332					-0.96546										0.10101
0.10084					0.23201					-1.71076										-0.28685
0.44516					-0.60898					0.18722										0.45929
-0.17983					-0.11924					0.46777										-0.59708
0.41053					-1.22633					-1.64745										-0.49514
0.40942					-0.15547					-0.42685										-0.62345
-1.7203					-0.49625					0.37476										0.13219
0.50244					0.26063					0.30277										0.18819
-0.87495					-1.60359					-1.58976										0.44488
0.21017					-0.6988					0.24211										-0.2067
-0.45455					0.20251					-0.15973										-1.07859
0.16479					-0.2534					0.21604										-0.4947
0.38149					-0.35411					-0.45014										-0.50148
0.39174					0.44154					0.08596										-0.58229
-0.30616					-0.09592					-0.53325										-0.09537
-0.69262					0.04621					-0.2776										0.40492
-0.71602					0.42848					-0.1067										-0.16919
-0.64017					-2.15537					0.14318										-0.17459
-0.09222					0.39013					-0.78426										0.62666
-0.2396					-0.81429					0.01823										0.07104
0.39638					-1.49341					0.1751										-0.31448
0.11794					-0.85991					0.10618										-0.61886
0.37049					-0.16372					-0.13051										0.11479
0.12217					0.39906					0.22847										-0.33257
-0.01965					-1.64928					0.09963										0.39137
-0.25748					-0.20111					-0.02802										-0.37762
-0.16069					0.60779					-0.51524										-0.21958
-1.95301					-1.09764					-1.35804										-1.05255
-0.79331					-1.13909					-1.55501										0.31482
0.42176					0.21779					-0.0449										-0.57819
-0.89838					0.29681					-0.46025										0.06591
0.32439					-0.2628					0.36001										0.44771
-0.50929					0.47865					-0.09897										-0.28218
-0.65387					-0.92425					0.48863										-0.8517
-0.69852					0.21547					-0.05452										0.62859
-0.92736					-0.73579					-9.43073e-05										-0.12086
0.19515					-0.19082					-0.25155										0.39258
0.10697					-0.67352					0.49815										-0.21009
-0.1181					-0.37313					-0.29632										-1.4256
0.2744					-1.15171					-0.67996										0.1079
-0.0956					0.38721					-1.8062										0.07132
-0.43529					-0.32595					0.16251										-0.92179
-1.44923					0.03049					-0.30049										-0.18655
-0.36022					-0.41513					0.5118										-0.44115
-0.53284					-0.08533					-1.81397										0.38296
-0.45341					0.06403					-0.16984										-0.54926
-0.45816					-0.58025					0.42908										0.27093
-0.02502					-0.03037					-0.13418										-0.27064
-0.58629					-1.00593					-1.40278										-0.74775
0.01391					0.18183					0.11348										0.46435
-1.09061					-0.22386					-0.7436										0.0389
-0.16014					0.6046					-0.62077										-0.10605
-0.71315					0.26396					-1.05427										0.13677
-1.4104					-0.85819					0.12304										-0.49255
-1.26843					0.09372					0.18201										0.37571
-0.42784					-0.5023					0.35314										-0.48026
0.24804					0.52759					-2.09043										0.04816
0.28331					0.1725					0.26637										0.51393
0.36002					-0.37842					0.15223										-0.15419
-0.37347					-0.04867					-0.3763										-0.18692
-0.0928					-0.92353					-0.28933										-0.67504
0.22805					0.11885					-1.00143										-0.92285
0.20562					-0.4852					-1.19598										-0.7355
-0.67745					0.30275					-0.97954										-0.11148
-1.27148					0.22603					-0.097										-0.15835
-0.67694					-0.21192					-0.11364										-0.1777
-0.84618					-0.06959					-0.96008										-0.31024
0.22464					-0.86129					-0.39349										-0.29496
-1.45323					-0.42302					0.31799										-0.42052
0.20103					-0.77284					0.08427										-1.14099
-1.06991					-0.62881					0.16492										-0.19493
-1.0225					-0.30782					-0.24307										-2.13832
-0.20094					-1.22254					0.48525										-1.74309
-1.56361					-0.15131					0.20354										0.19562
-1.66225					-0.23527					-1.41216										0.03629
-0.53719					-0.33435					-2.2124										0.12009
-1.4068					-0.37013					0.00462										-0.08031
-1.3067					-1.1882					-1.80111										-1.84151
-1.66101					-0.39988					-1.2268										0.17581
-1.34135					-0.68537					0.0933										-0.35773
-1.23817					0.00976					0.07245										0.02189
0.05348					-0.17681					-0.12226										0.02051
0.02501					-0.44231					0.04481										0.49126
-0.02394					-0.02781					0.27491										-0.10228
-1.31753					0.01314					0.00805										-1.57126
0.32005					-0.50404					-1.66054										-0.62954
-1.96275					0.12829					-0.34721										0.23408
-0.9351					-0.13433					0.31025										-0.59232
-1.23018					-1.28852					-1.0341										0.37323
-1.359					-0.25631					-0.8104										-0.64423
-1.23498					-0.50733					-0.33853										0.43649
-2.33092					0.25104					-0.17871										0.26469
-0.47002					-0.00237					-1.19151										-0.24925
-0.54205					-0.25957					-0.5452										-1.1842
-0.92369					-0.11666					0.11468										0.23381
0.24112					0.33373					0.02497										0.03772
-0.75904					-1.9956					-2.02129										-0.90736
-0.89794					-0.73309					-0.78286										-0.0614
-0.64759					0.01623					0.38536										-0.09167
-1.96826					0.05362					-0.28113										0.40658
-1.7094					-0.60741					0.45736										-0.05654
-1.81879					-1.67625					0.31465										0.50928
0.28136					-0.78981					0.36112										0.20402
0.19917					0.33852					-0.53175										-1.72968
-1.26931					-1.16837					-0.52992										0.43536
0.49702					-1.1519					-0.19426										-0.58882
0.32076					-0.13858					0.18343										-0.91721
-0.13044					0.02186					0.73261										0.20545
-1.03412					-0.03441					-0.40051										0.19221
0.46002					-2.1198					-1.84101										0.31849
-0.93761					-1.31963					-0.28027										-0.38879
-0.70753					-1.01936					0.42721										-0.21568
-1.33505					-1.07929					-1.09352										-0.4802
-1.13524					-0.40715					0.4018										0.51935
-1.2428					0.0263					0.21672										0.1333
0.0841					-0.26644					-0.80817										-0.146
0.05604					-1.49676					0.27887										-0.1437
-0.77971					-0.04693					-1.66963										0.20436
-0.90511					-1.00229					-0.39951										-1.17389
-0.36958					0.09687					-1.69599										0.44977
-0.58064					-0.80061					0.01691										-0.70174
0.01203					0.49057					-1.77563										-1.04306
0.50771					-1.17255					-1.13299										-1.65209
-1.41204					0.11186					-0.62452										-0.77455
-1.03823					-1.1032					0.27279										0.4502
0.33215					-0.92628					-0.12848										-0.85115
0.20955					-1.71422					-0.53434										0.18857
-0.12516					0.60705					-0.39557										0.66873
0.34627					-1.2547					-1.30711										0.32382
0.17913					0.29157					-1.34852										-0.2206
0.38535					-0.05318					0.34929										-1.54725
-1.5491					-0.04395					-0.24255										0.23213
0.3575					0.16916					-1.64162										0.23595
0.39838					-0.33522					0.33713										0.45839
-2.11679					-0.51381					-0.33813										0.16584
-0.36616					0.24815					-0.37802										-0.30668
-1.52251					-0.53923					0.1537										-0.02957
0.34859					-0.48969					0.27851										-1.54414
-0.04156					0.12197					-0.48502										0.37999
-0.46262					0.32634					-0.83838										-2.15459
-1.31264					-1.47573					-0.08721										-0.04169
0.32063					-0.28784					0.17127										-1.05682
0.28805					-0.10101					-1.61308										0.44649
-0.42524					-0.04675					-0.18358										-0.84853
-0.56232					0.08424					-0.08359										0.18475
0.22332					-0.09573					-0.09638										0.19277
0.3346					-0.17102					-0.34594										-0.79838
0.46695					-0.25319					-0.06701										-0.59006
0.22349					0.283					-0.90472										0.17242
-1.15974					-0.19149					-0.05158										-0.17278
-0.54195					-1.0863					-0.56799										0.36972
-0.18017					0.16896					-0.14261										-0.42789
-0.07163					-1.14547					-0.68147										0.42636
-0.50649					0.43106					0.14163										-0.28254
-0.91542					0.07258					-2.28607										-0.16592
-0.56298					-0.17622					0.37938										-0.71129
0.20782					0.21576					-1.09306										-0.53945
0.20006					-0.26905					0.19502										-0.37196
0.41736					-0.04041					0.17526										-0.86877
0.03032					-1.01012					-0.50404										-0.65063
0.13244					0.05984					-0.63453										0.43434
0.57205					0.0633					0.23009										-0.06858
0.14028					-0.30043					-0.35262										0.42298
-0.85628					-0.64785					-1.31749										-0.95327
0.30129					-0.79178					-0.52289										0.36107
0.59261					-0.06918					-0.14318										0.44632
-1.36893					0.14724					0.03895										-0.05365
0.4588					-0.25105					-1.85955										0.52943
-0.46928					-1.22502					0.66261										-1.23016
0.48719					0.16143					-1.61901										0.17115
0.50638					0.1094					-1.36158										0.28527
-0.06918					-0.66324					-0.24273										-0.95885
-0.38822					0.41648					-0.34628										-0.02723
0.00174					-0.69983					0.10458										0.25993
0.3659					-1.4923					-0.18464										0.52963
-0.71198					-0.12969					0.11221										0.37654
0.07813					-0.70799					-1.03885										-0.48843
-2.98304					-1.41387					-1.55782										-0.18837
-0.91977					-0.82822					0.29631										-0.63899
-0.62435					-1.95024					-0.04578										0.32738
0.44329					0.39836					-0.19183										-0.08277
0.23328					-0.46916					-0.40422										0.15248
-0.60482					0.25006					0.33896										0.31462
-1.13812					0.3829					-2.29961										0.64359
-1.43324					0.28809					-0.5322										-0.60055
-0.98521					0.17566					-0.20344										0.22527
-0.33223					0.43554					-0.17893										0.25513
0.4789					0.18567					0.21915										0.00157
-2.09491					-0.03632					0.05298										-0.11209
0.03153					-0.65259					-0.34002										-0.09678
-0.45568					-1.26564					0.47471										0.22367
-0.5032					0.59069					0.10395										0.01732
0.43822					-0.03983					0.26981										0.49734
0.45983					0.21603					0.35373										-0.7171
-1.40289					-0.22257					0.21835										-0.85666
0.38952					-0.05493					-1.00758										0.22721
0.16242					-0.21303					-0.53295										0.25731
-0.2473					-0.27749					-1.0119										-0.27949
0.40537					-0.74323					-0.13334										-0.06112
0.35248					-0.26384					0.01432										0.03472
0.28185					-0.00431					-0.11598										0.43165
-0.02121					-0.17422					-0.14522										0.39865
0.17084					0.32131					-1.48083										0.34625
-0.72735					-0.35592					-0.33478										0.48612
0.01877					-0.68022					-0.03362										0.45337
-1.19157					0.01964					-0.73742										-1.25808
-0.47374					0.3418					-0.39806										-1.35302
-0.78901					-0.43425					-0.05778										-0.10349
-0.11767					-0.12707					0.53477										-1.34311
0.28469					-0.78468					0.45402										-1.42077
-0.84386					-1.04527					0.00565										-0.47049
-0.02172					-1.07766					-1.68924										0.12778
-0.15935					0.10546					-0.78075										0.04369
-1.55273					-0.28771					-2.59477										0.22022
-0.04582					-0.39107					0.09689										0.25175
-0.23386					-0.5193					-0.12109										-0.22559
-0.15211					-0.11989					-0.63445										0.31885
0.20703					-0.75791					-1.23432										-0.3212
0.39048					0.09498					-2.18521										-0.45704
-0.70227					-0.38849					-0.03753										-0.36339
-1.09163					-1.03817					-0.46464										0.41886
0.01723					-1.25649					0.43117										-0.08305
0.072					-1.47057					0.11078										0.12684
-1.50586					0.01188					-1.36175										0.34273
-1.55501					0.15179					0.23391										-1.81001
-1.88011					-0.50419					0.50095										-1.04343
-1.58365					-0.19512					0.06471										0.11567
-1.27907					-0.1872					-1.53836										0.42802
-1.31015					-0.05582					-0.69453										-0.88608
-0.84412					-1.39588					-1.00785										0.12093
-1.14095					0.18135					-0.28153										0.46273
-1.66141					0.70596					0.02378										0.07227
-1.50471					-0.61969					-0.76288										0.17934
-1.41675					-0.4049					-0.63134										-1.10388
0.3775					-0.25898					0.191										-0.85688
0.37883					-0.30828					-0.20301										-0.17967
-0.06021					-0.54427					0.01277										0.26696
-0.58409					0.20481					-0.18906										-0.98804
-1.41244					0.30017					0.17406										0.09602
-1.75076					0.09216					0.51226										0.51609
-0.05983					-0.53238					-1.26111										-0.30235
-0.94924					0.03226					-0.49472										-0.46636
-1.91396					-0.76287					-0.62059										0.46289
-1.56494					0.27646					-1.17817										-0.1906
-0.09298					-1.24197					0.28013										0.28463
0.16138					-1.36857					-0.16931										-0.1843
-0.49378					0.26871					-0.48829										0.3435
-0.78544					0.2109					-0.41416										-0.99148
-1.12476					-0.13488					-0.39949										-0.47557
-1.58991					-1.68404					0.32813										-0.36946
-0.38053					0.19905					-0.29281										0.44936
-1.55599					0.10701					-0.6776										0.23208
-1.11404					0.28656					0.05613										-0.82115
-0.23043					0.23109					-0.96314										-0.22632
0.07573					0.43998					-0.42334										0.28524
0.25749					-0.00605					-0.66641										-0.90754
-0.59876					-0.20929					-0.41056										0.11621
-0.22379					-0.48486					-0.78056										-0.65321
0.43808					-0.14326					-0.66032										-0.69684
0.13245					-0.3261					-0.88793										-0.54535
-1.41243					-0.24578					0.07593										-0.35831
-1.8846					0.25882					-0.27271										-0.22721
0.1377					0.49119					-0.65012										-0.52099
-1.53843					-1.38473					0.34581										0.31214
0.34683					-0.32412					0.62142										-0.25409
0.17952					0.32928					0.12121										-0.12373
-1.7869					0.32929					0.10594										-1.16201
0.19014					0.39162					-0.13736										0.30464
0.15003					0.25744					0.07431										-0.25488
-0.18289					-0.63563					0.26501										-0.05319
-0.13623					-0.36813					0.35804										0.07591
0.21903					-0.07829					-0.87133										-1.11425
0.16197					-0.15844					-0.27534										0.22556
-0.05165					-2.01653					0.3312										-0.17811
-2.04852					0.15638					-1.0446										0.0878
0.4489					0.3421					-1.17647										0.35713
-0.65426					-0.30952					-0.13056										0.22095
-1.86072					0.23444					-0.23448										0.00532
0.25904					0.25052					0.47143										0.28325
0.01063					0.18345					0.43508										0.09562
-0.23852					0.03979					-0.0255										-0.78746
-0.73329					0.20144					-0.23982										0.16123
0.11399					-1.96793					0.33714										-1.30261
0.36514					-0.60696					0.3418										-0.77984
0.11143					0.06757					-1.03336										0.15226
-1.74995					0.5062					0.3188										0.2216
-1.21333					-0.14964					-0.24281										-0.6693
-0.6158					-0.3732					-1.7056										0.03923
-0.45808					0.52111					-1.13731										0.36153
-0.45136					0.40426					0.28459										0.55657
-0.28674					-1.78131					0.20475										0.35935
-1.20944					0.04718					0.52233										-0.6135
0.24541					-0.13713					-0.42035										-0.12407
-0.663					0.23453					0.38718										0.02716
-0.76467					0.67779					0.20774										0.51836
-0.6386					0.47525					0.38446										0.34907
-3.17046					-1.00423					0.18535										-0.14894
-0.17751					0.40263					-0.5834										-0.65123
-0.33327					-0.54235					0.55014										0.36099
-1.1133					-0.23197					-2.32956										0.24296
-0.88826					0.61968					-0.75132										-2.02056
-1.06727					-0.47849					0.23128										-1.13596
0.13036					-0.32642					-0.80198										-0.02135
0.08566					0.2123					-1.37492										-1.2362
-1.08277					0.19					-1.31543										0.01288
-1.14719					0.51389					0.16017										0.15038
0.40163					-0.40604					-1.89314										-0.39976
0.58536					0.07631					0.40027										0.71591
0.15208					-0.20769					-0.06283										0.0569
0.23082					-0.4534					-0.31716										-0.12603
-0.22936					0.24532					0.18609										0.34477
-0.60472					-0.61318					-0.09909										-0.77136
-0.61248					0.36631					-1.32527										0.32593
-0.82676					-0.38782					-1.06752										0.37137
-1.67588					0.25688					0.47788										-1.45179
-0.26694					-0.21524					-0.20459										0.18267
-0.97321					-0.32628					-0.3156										0.3626
-1.52612					-1.0099					-0.55341										0.4193
0.01774					-0.21489					0.15058										0.13645
-1.09488					-1.17795					-1.41064										0.36161
-0.49614					-1.02836					-0.17384										0.3027
0.32706					-1.69635					-0.60911										0.15502
-2.12566					-1.1636					0.52232										-0.84472
-0.30216					-1.34697					-0.43993										0.08877
-1.05939					-1.41618					-0.06133										-0.30283
-0.11906					-1.4751					-1.36392										-0.213
-0.25522					-1.62437					0.19962										-1.04165
-1.15483					-1.28784					-1.52666										-1.4783
-0.63493					-1.74611					-0.84139										-0.71604
-1.32265					-1.09323					-0.46257										-0.67133
-0.10365					-1.69485					0.33143										0.52159
-0.82028					-1.5632					0.40948										0.20109
-1.28367					-1.10077					0.006										-0.86247
-1.75066					-0.79854					-0.93524										0.20784
-2.10443					-1.76043					0.15698										0.38127
-1.47295					0.27413					-0.85874										-0.96956
-0.22398					-1.51665					-0.08033										-0.44862
0.35938					-0.50874					-0.75416										0.19842
-0.78259					-0.02682					-0.42516										-0.57951
-1.09546					-1.07463					0.27391										0.34298
-1.45697					-0.54935					0.45511										-0.36482
-1.118					-1.35966					-0.12569										0.42933
-0.21405					0.33876					0.47324										-0.59598
-0.7827					-0.23748					0.09948										0.10514
-1.43251					-1.86796					0.31865										0.29445
-0.12468					-1.58171					0.16263										-1.06574
-1.78791					-1.22332					0.07646										0.56566
-1.74973					-1.74104					-0.17563										-0.54921
-1.54955					-0.72385					0.14414										0.57252
0.2943					-0.91228					-1.06735										0.05077
-1.70448					-0.80732					-0.38817										0.03342
0.57357					-0.47251					-0.47206										0.49352
-1.06347					0.26784					-0.40811										0.46672
-0.07491					-1.25561					0.28241										-0.68128
-0.50615					-1.72766					0.26707										-0.21256
-1.30763					-1.26081					-0.39228										0.00438
-0.0881					-1.41307					0.01925										-0.36284
0.15388					-1.04571					-1.23389										-0.7328
-0.44319					-0.66853					0.40876										0.39305
-0.3432					-0.14456					0.31315										0.61265
0.43235					-1.09699					-1.05354										0.24878
-1.5941					-0.72181					0.01617										0.52659
-0.04463					-0.81959					-1.86711										-0.84467
-1.37979					-0.58144					-1.62986										-2.00483
-1.27758					-0.95618					-0.0926										0.11006
-1.47236					-1.58965					0.19631										0.02937
-1.56111					-1.87358					0.02499										0.1371
0.30154					0.40916					-0.96251										0.40342
-0.36515					-0.66387					-0.06749										-0.81676
-0.13028					-0.21823					0.31277										0.35129
-1.5403					0.30635					0.40993										-1.49921
-0.36303					0.06627					-0.00221										0.44519
-0.86627					-0.31124					0.17853										-0.29696
-0.49724					-0.95103					-0.67594										-1.70385
-0.37774					-0.4474					0.24299										0.33791
-0.0348					-0.93865					-0.48744										0.29596
-0.91822					-0.19413					-0.84049										-0.9685
-0.40447					-0.41044					-0.03854										0.54483
-1.33368					-1.50688					0.06848										0.42978
-0.35114					-0.71667					-0.64619										-1.08154
0.1781					-1.437					-1.53873										-0.18128
-1.29107					-0.75637					-0.21158										-0.27129
-0.41288					-1.75573					-0.55882										0.54668
0.07301					-0.15752					-0.03469										-0.17087
-1.30552					-0.66046					-1.31681										0.51418
-0.86184					0.03409					0.19102										-0.92316
-0.91023					-1.42754					-1.40291										-0.09172
-1.61114					0.27986					0.26231										-1.48698
-1.71135					0.30346					-0.05703										-1.38962
-0.34125					-0.43077					-0.04603										-1.27639
-1.81114					-1.33612					0.33526										-0.14899
0.288					0.26841					0.15647										-0.21276
-1.53591					-0.02904					0.02576										-0.03339
-1.60967					-1.35534					-1.07639										-1.21249
-1.46251					0.32858					0.27178										-0.01052
0.4221					-0.99674					0.33705										-0.49366
-1.12755					-0.76204					-0.4424										-0.90069
-0.41573					0.01884					0.61297										-0.54861
-1.67584					0.13153					-1.05498										-0.2614
0.70016					-1.3716					0.4632										0.08987
-0.91404					-0.01392					-0.98667										-2.21227
-0.45434					0.28747					-0.01813										0.25306
-0.10231					-1.41879					0.08184										-0.38652
0.18259					0.30583					-0.90103										0.02798
0.04787					-0.38569					-0.34659										-0.7431
0.48209					-1.54352					-1.0206										-0.14578
0.42626					-0.16732					-1.08881										0.20164
-1.18196					-1.32546					-0.45273										0.19419
-0.66731					-0.52636					-0.11248										-0.45417
-1.6373					0.57058					-0.32836										0.08898
-0.21912					-0.93058					-0.59092										0.46197
-2.08703					-1.0413					-0.00107										-0.41307
-1.72307					-1.40126					-0.94987										-0.85438
-1.3876					0.05746					0.44758										0.26524
-1.51451					-0.2263					0.12773										-0.18857
0.15112					-1.56183					0.43688										0.27252
-0.18324					-0.25351					0.38547										0.52664
-1.43913					-0.50865					-0.06612										-1.05045
0.00357					-0.90476					0.02788										-0.10278
-2.43664					-1.85244					0.1916										-1.24314
-0.614					-1.4421					-1.59721										-0.16558
-0.7315					-0.77354					0.48602										0.11259
0.2422					0.14307					-0.37337										0.33596
-1.33247					-0.91717					0.0596										-0.12194
-1.2383					0.4311					-0.18963										0.14968
-1.76531					-1.98965					-1.01206										0.18974
-1.50805					-0.6263					0.14543										-0.18938
-1.5224					-0.58002					0.24875										0.03779
-0.29587					-0.44244					-0.8027										-0.23548
-1.14872					-0.1351					0.5251										0.33414
-0.293					0.18493					0.00558										0.02887
-0.78519					0.20007					-0.23079										0.42946
-1.88079					0.21032					0.00283										0.30992
-0.13481					-1.31435					0.11243										0.22522
-0.18415					0.41238					0.20724										0.48588
-1.70814					-0.98643					-0.97265										0.34267
-2.32856					-1.19258					-0.16142										0.43207
-1.68615					-0.27563					0.41906										0.31819
-1.15589					0.14088					-0.21919										-0.31882
-0.52531					0.03074					-0.90123										-0.1928
-0.34884					-0.75255					0.35412										-0.22583
-0.76239					0.49806					-1.74334										-1.42061
-0.13698					0.53431					-0.1356										-0.39083
-1.61778					-0.43479					-0.42871										-0.96157
-0.19105					-0.02644					-0.13919										0.3855
-0.98022					-0.88128					-0.18872										0.23899
-1.5892					-0.69061					0.38509										0.20028
-1.86177					0.48786					-0.61258										0.18129
-1.89638					-1.86106					-0.01618										0.21982
-0.80759					-0.3132					-0.02327										0.0296
-0.99907					-0.31712					0.20772										-0.79332
-1.82609					-0.20306					0.29647										0.42743
-1.63264					0.05704					-1.01699										-2.09729
-0.51716					-0.81756					0.1115										-0.01122
-1.77172					0.00852					0.12561										0.18524
-0.69057					0.26021					-0.19916										0.43963
-2.83429					-0.18434					-0.5384										-0.10062
-1.84047					-2.12825					-2.1214										0.00323
-1.10693					0.2352					0.16914										-1.70054
-0.76143					-0.37419					-1.27545										-0.23118
-2.35454					-0.93964					-0.47722										0.32645
-2.22205					-0.0575					-0.52328										0.07311
-1.09284					0.25969					-0.10844										0.18974
-1.83612					0.30313					-0.25892										0.4118
-1.25616					0.50867					0.25475										-0.74555
-1.19682					0.16764					0.4863										0.41871
-1.5938					-1.37119					0.37002										-0.21978
-2.19031					0.4534					-1.67849										0.51134
-0.5568					-0.52508					-1.01935										-0.58699
-1.99796					0.52159					-1.27755										0.06761
-0.05392					0.30151					-1.01908										0.49071
0.20145					-0.23565					0.32027										-0.08625
-0.23001					-1.02475					0.21671										-1.38147
-0.37737					-1.79546					-1.4219										0.04986
-0.93891					-0.45908					0.09881										-0.25713
-1.67898					0.47675					-0.13791										-0.41283
-0.4878					0.10068					-0.44817										-1.7575
0.00417					-0.11104					-0.01802										0.25158
-0.82737					0.3508					0.32988										0.21128
-0.69789					-0.68707					-0.73035										-0.9956
-0.27686					0.40448					-0.32806										-0.29697
-0.63371					-1.24444					0.43849										-0.87534
-0.99622					-1.09281					0.57973										0.03981
-2.0158					-0.75824					0.1703										0.21462
-1.17034					0.36645					-1.17363										-1.41725
-1.70518					-0.99694					0.28377										0.51194
-1.92244					-0.66769					-0.97833										-0.04563
-0.01313					-1.26071					-1.01973										0.51744
-0.91739					0.32673					-0.08912										-0.25807
-0.74995					0.14885					-0.05413										0.38992
-1.72778					-1.57885					-0.81078										-0.49333
0.38695					-0.45111					-0.24833										0.08363
-1.08525					-0.53718					0.1456										-1.25366
0.06329					-0.63531					-0.01447										0.28705
-0.73337					-0.81577					-0.90151										0.0864
-0.53267					-1.26166					-0.40272										-0.87914
-0.42837					-1.70991					0.12938										0.15095
-0.17604					-1.25291					-0.9476										-0.32371
0.04271					0.12615					0.34862										-0.92553
-0.19659					0.01074					0.44279										0.02906
-0.00856					0.09166					0.08481										-0.12099
-0.25095					-1.01793					-0.27585										0.20979
-0.47258					0.2495					-0.46034										-1.27981
0.21767					-0.46032					-0.31992										-0.41225
-0.54502					-1.36173					-0.51429										-0.2307
-0.59367					-0.87379					-0.51628										0.25568
-0.19294					-0.89584					-0.51867										-0.1276
-1.04284					0.33093					0.30318										-0.15051
-1.19037					-0.86604					-1.66846										-0.69218
-0.97604					0.29787					0.21295										-1.49802
0.30002					-1.42425					-0.72734										-0.12338
-0.52284					-0.88174					-0.28447										0.35491
-0.73162					-0.55359					-0.48674										-1.6953
-0.46067					-1.91581					-0.92262										-1.4006
-0.22049					-1.61022					-1.38718										-0.5655
0.42373					-1.38941					-0.30261										-0.19727
-0.58979					-1.03863					0.46899										0.22059
-0.14429					-0.08615					-1.83264										0.26547
-0.36418					-1.51872					-1.25441										0.47756
0.29521					-0.74848					-0.76576										0.45765
-0.64879					-0.53724					-0.04724										-0.3597
0.51129					-0.17932					-0.14546										-0.4098
0.23564					-0.92048					0.43933										-1.23875
-0.74578					0.38862					-0.09194										-0.93706
-1.22841					-0.68824					0.21622										0.19381
-0.15183					-0.78594					-0.15351										0.39382
0.2111					-0.8843					0.28593										0.4305
-0.71059					-0.65425					-0.71863										0.04227
-0.01532					-1.63387					0.12611										-0.27017
-0.07509					-1.16724					-0.24496										-0.06206
-0.58541					-1.33935					0.18614										-1.21778
-0.3743					0.173					0.23546										0.25615
-0.19709					-1.06382					0.44538										-0.1902
-0.18096					-0.26593					0.51607										-0.29272
-0.30992					-1.0976					-0.74143										-1.67348
-0.32718					-0.12525					-0.01842										-0.16252
-0.53527					-0.96103					-0.80408										-0.01642
-0.20882					-1.74091					0.15692										-0.49013
0.14881					-0.43358					-1.91667										0.02187
-0.52539					0.16745					0.24679										-0.15629
-0.65321					0.18166					-0.82264										0.24594
0.02034					0.35995					-0.52906										0.26643
-1.05272					-1.75294					0.12875										0.31808
0.25029					0.07057					0.24846										-1.51934
0.21576					-0.45111					0.04492										-0.50549
-0.01952					-0.50884					-0.54644										-0.55096
0.41015					-0.90868					0.47113										-1.77709
0.09241					-0.22321					-1.58329										-0.53171
-1.57191					0.24829					0.39753										0.10842
0.1868					-0.54292					0.55476										-0.3176
0.19568					-0.10575					0.14722										0.21954
-0.03273					-0.60572					-0.41473										0.10064
-0.64379					0.23262					-0.50614										-1.36896
-0.29353					-1.36204					-1.10114										-0.1017
-0.93323					-0.30818					0.02081										-1.8852
-0.644					-0.53558					0.02196										-1.38288
-0.08509					-1.1004					-0.05212										0.45747
0.1214					-0.80511					0.1958										-0.10473
0.72541					-1.18262					0.26195										0.42581
-0.70473					-0.6653					-1.57896										-1.32785
-0.51102					0.50201					0.62266										0.33326
0.23583					-0.2151					-0.99671										0.41527
-0.73868					-0.4802					-1.13562										-0.22433
-0.74596					-0.23148					0.06745										-0.13887
-0.31324					-1.37881					0.36506										-1.05849
-0.18245					-1.10066					0.25541										-0.19897
-0.22133					-0.93734					-0.64751										-0.40945
-0.00137					-0.54674					-0.88723										-0.85421
-0.26311					-0.27793					-1.45304										-1.20647
-0.47841					0.27295					0.255										-0.70806
-0.00194					-0.62443					-0.70623										-0.80234
-0.07228					0.07424					-0.19969										-0.75255
-1.44772					-0.57478					0.15546										0.17314
0.25783					-0.20752					-0.02157										0.65734
-0.35204					-0.48865					-0.00807										0.21342
0.43479					0.24896					-0.70643										0.32371
-0.26566					1.06795					-0.02197										0.15448
-0.37419					0.01102					-0.85781										0.22505
0.4884					-0.04256					-1.41759										0.24925
-0.66059					0.5814					0.10455										0.05151
-0.29927					-0.70775					-0.49497										-1.06889
0.3764					-0.30454					-1.2915										-0.00764
-0.80332					-1.0968					-0.96472										0.03229
0.00385					-0.84649					-0.64985										0.07032
0.03028					-0.44012					-1.47897										-1.20171
0.05256					0.17045					0.28669										-0.59928
-0.04361					-0.65484					-1.25031										-0.32516
-0.44123					0.2589					-0.23433										0.15213
-0.53719					-0.37893					0.00389										-0.82065
-1.53946					-0.76266					-0.55015										-2.39394
-0.03684					-0.96198					-0.54786										0.35281
0.44103					-0.37526					0.13428										-0.43712
-2.00284					-0.13691					-0.87863										-1.49038
-0.32128					-0.28801					-0.22313										0.50263
0.27869					0.71094					-0.31258										0.33292
0.03171					-0.81121					-0.46149										-0.52393
0.4995					0.35622					0.07273										-0.30156
-1.29922					-1.8999					-0.20393										-0.125
0.3145					-0.04676					-1.35997										-0.44784
0.21092					-0.1329					-0.95294										-0.99077
0.00554					-0.10038					0.3125										-0.86865
0.15637					-1.39265					-0.7106										0.11995
0.24876					-0.80196					-0.54469										-0.29007
0.25944					-0.36138					-0.15398										-1.36735
-0.86183					-0.6876					0.35142										0.44584
0.52011					0.13632					-0.85345										-0.93477
0.24709					-0.46814					-1.69139										-1.16615
0.36483					0.17704					-0.09475										0.14589
-2.59684					-0.2209					0.08588										0.19143
-0.54156					-1.76496					-0.99556										-0.30662
0.27726					-0.74734					0.1166										-0.70847
0.20555					0.44334					0.02661										0.26867
-0.72621					-0.74453					-0.52713										-0.60439
0.07637					0.25974					0.47046										-0.53499
0.08438					0.531					-0.94181										-0.83626
-0.39258					-0.07798					-0.0586										-0.05143
0.33368					0.14517					-0.66363										-0.20447
0.06109					-0.38229					0.1671										0.45904
-0.5544					-1.0158					0.47625										-0.36218
-1.54215					-0.85543					-0.25918										-0.74426
0.13752					0.29316					-0.0019										-0.69742
-0.34098					0.28163					0.43933										0.2277
0.11424					-0.58454					-0.6264										-0.17013
0.12608					0.27914					-1.35811										-0.80571
-0.29819					-0.8074					-0.55722										0.28365
-0.02691					-0.37272					-0.12672										0.314
-1.50599					-0.62882					-0.70972										-1.10537
-1.15257					-0.4128					-0.06942										0.27707
0.16909					-0.16433					-0.11742										-1.00343
-1.27878					-0.20317					-0.11387										-0.01863
-0.32195					-0.0831					0.34082										-0.57659
-0.4239					-1.64835					-0.19974										0.51384
-0.21836					0.11311					-1.01619										-0.8681
-0.1765					0.52999					0.41387										-0.09456
0.037					-0.27065					-0.22817										0.23189
-1.0908					0.05919					-1.71073										0.43828
-0.72044					-1.31047					-0.32903										-0.14827
-1.4121					-2.8874					0.29164										-1.14496
-0.03356					-0.46848					-0.6941										-1.38725
-1.55371					-0.69299					0.07042										-1.9009
0.16422					-0.53688					0.08502										-0.62654
-0.46348					-1.23547					0.18616										0.25785
-0.06795					0.21801					0.13455										0.04927
0.45565					-0.10954					-1.28028										-0.04473
0.03238					0.23406					-1.27199										-0.82423
-1.03322					-1.00178					0.04548										-0.0633
-0.37253					0.59758					-1.70886										0.07784
-0.64629					0.27965					0.11431										-0.69972
0.55566					0.47305					0.1284										0.05299
-0.72313					-1.0243					-0.16249										-0.30733
-0.46727					-0.83593					-0.16874										-0.31275
-0.41189					-0.21557					0.03557										0.12499
0.40895					-0.60597					-1.59321										-0.3412
0.44044					-1.37361					-0.0951										-0.35152
-1.01264					0.11813					-1.53107										0.36182
-0.14716					-0.3113					-0.7116										0.16679
-1.67894					-0.15402					0.13519										0.35481
-1.39696					0.27277					-0.17815										-0.3045
-0.92097					-1.7405					-0.91553										-0.64427
-0.53671					-0.82367					-0.0107										-0.13573
-1.18338					0.35787					0.21807										-1.08159
-0.43577					0.03657					0.17571										0.36286
-0.83873					0.24434					-0.7147										0.28652
-1.8286					-0.35903					-1.24002										-0.1147
-0.12798					-0.79514					0.56623										-0.04044
-0.32318					-0.87822					-0.20987										0.45281
-2.169					0.37487					0.14455										-0.33773
0.42868					-0.51495					-0.50508										0.11113
0.21297					-0.07561					-0.596										-1.71885
-0.04055					-2.05444					0.04092										0.08473
-0.65266					0.03051					-0.24191										0.20081
0.41643					-0.50762					-1.81007										-1.31119
-1.22915					0.16947					-1.26594										0.51393
-0.17593					0.35441					-0.93058										-1.19202
0.53018					-1.33286					-0.04127										-0.97716
-0.32956					0.0889					-1.24625										0.31899
-0.21781					-0.39573					-1.97433										0.27641
-0.37272					-1.31986					-0.56551										-0.26734
-0.20556					-1.2176					-0.83615										0.02069
0.14911					-0.67246					-0.72015										-1.37187
0.05726					-1.20081					0.03162										0.35306
0.37498					-0.02052					0.36081										-0.82244
-0.00795					0.51932					0.5322										-0.27165
-0.68224					-0.62804					0.18083										0.23731
-0.66879					0.4161					-0.00973										-0.56562
-0.04564					0.37193					-0.40958										0.47613
-2.14559					0.34355					-0.58619										0.22195
-0.61536					-0.75685					-0.24431										0.12581
-0.74861					-0.53818					0.29037										-0.38563
0.000931855					-1.13918					-0.0765										-1.28565
-0.2064					-1.31728					-0.22929										-0.34897
-1.29924					-1.2567					-1.86989										0.22898
-0.19382					-1.13521					-0.41057										-0.16709
0.04471					-1.00267					-0.8656										0.43501
-0.20057					-1.1393					-1.5901										-1.01604
-0.12644					-0.93965					-1.15692										0.13818
0.25615					-0.91674					-1.37889										0.37237
-2.88106					-0.33582					-0.55815										-0.21554
-0.73758					-1.91211					-0.72718										-0.04879
[truncated: 3,827 more rows]

## Sheet: Figure 2B
HaloTag-Cbx7 in Ezh2 KO					HaloTag-Cbx8 in Ezh2 KO
Log (Dm)	X-axis	Relative Frequency			Log (Dm)	X-axis	Relative Frequency
0.91902	-3.4	0.000775194			-1.25591	-3.4	0
0.84312	-3.2	0.000258398			-0.20147	-3.2	0.000325556
0.76906	-3	0.000516796			0.53523	-3	0.000759631
0.75134	-2.8	0.000516796			-0.29289	-2.8	0.000434075
0.7091	-2.6	0.00233			0.41073	-2.6	0.00174
0.70149	-2.4	0.00362			-0.19802	-2.4	0.00315
0.69321	-2.2	0.00465			-0.05687	-2.2	0.00391
0.68844	-2	0.00724			-0.32031	-2	0.00955
0.68524	-1.8	0.01886			-0.17728	-1.8	0.01519
0.6792	-1.6	0.02894			-0.02529	-1.6	0.01736
0.67534	-1.4	0.02868			-0.31088	-1.4	0.02539
0.67362	-1.2	0.03256			0.36692	-1.2	0.02767
0.67357	-1	0.04522			-0.03869	-1	0.04178
0.66765	-0.8	0.05039			0.17557	-0.8	0.0561
0.65105	-0.6	0.05452			-1.73667	-0.6	0.0764
0.65047	-0.4	0.08786			-1.20179	-0.4	0.09897
0.64122	-0.2	0.11835			-1.77305	-0.2	0.14097
0.64037	0	0.1845			-1.14985	0	0.17472
0.63876	0.2	0.18088			-0.95434	0.2	0.16158
0.63715	0.4	0.11835			-1.20433	0.4	0.10895
0.62958	0.6	0.02946			-0.75783	0.6	0.0318
0.62385	0.8	0.00129			-0.72223	0.8	0.00293
0.62337	1	0.000258398			-0.38333	1	0.000325556
0.62305	1.2	0			-0.89119	1.2	0
0.61866	1.4	0			0.86832	1.4	0
0.61836					0.4994
0.61827					-0.64878
0.61786					-1.29355
0.61775					0.4197
0.61736					-0.77567
0.61698					-0.50466
0.6163					-1.02862
0.61362					-2.07476
0.60843					-1.73455
0.60833					-0.32838
0.60597					0.09888
0.60204					-0.0676
0.59926					-0.33171
0.5976					0.00756
0.59597					-0.21375
0.59541					-0.0601
0.59368					0.03714
0.59322					-0.53208
0.59261					0.24656
0.58997					-1.15986
0.5855					-1.50964
0.57953					-0.59802
0.57705					-0.72045
0.57548					0.10209
0.57379					-0.11456
0.57339					0.25181
0.5733					0.42323
0.57197					0.44874
0.57192					-0.13198
0.56667					0.00453
0.56659					-0.01749
0.56567					0.22669
0.56289					-0.76732
0.56276					0.1899
0.56129					-0.30765
0.55675					-0.84999
0.5558					-1.71446
0.55451					-0.8769
0.55401					-1.77281
0.55394					-0.98495
0.5473					0.0279
0.54538					-1.16741
0.54377					-0.8748
0.5436					-0.65302
0.54119					-1.1775
0.54004					-1.88459
0.5364					0.14582
0.53491					-1.13104
0.53427					-0.21468
0.5333					-1.71906
0.53309					-0.20175
0.53252					-0.57361
0.53157					-1.85981
0.52995					-0.89068
0.52993					-0.94793
0.52647					0.33136
0.52527					-0.55538
0.52498					-0.34857
0.524					0.53979
0.52387					-1.18512
0.52367					-0.14114
0.52366					-0.6834
0.52255					-1.31884
0.52222					-0.29301
0.52212					0.11897
0.52183					0.15991
0.52109					-1.97024
0.51986					-0.67344
0.51969					-0.04845
0.51901					0.14434
0.51652					-0.63314
0.51641					-0.3816
0.51575					-0.53501
0.51562					-0.65795
0.51462					-0.83343
0.51272					0.15921
0.5122					0.05011
0.51191					0.14876
0.51084					-0.33457
0.51064					-1.05576
0.51062					-0.0178
0.51017					-0.57951
0.50987					-0.21816
0.50855					0.27003
0.50764					0.23481
0.50673					0.1486
0.50671					0.07415
0.50671					-1.20626
0.50618					0.22153
0.50325					0.56707
0.50258					-0.43611
0.50245					-1.89421
0.5022					-0.11187
0.50207					0.20157
0.50014					-0.03204
0.49896					-0.20198
0.49834					-0.61002
0.49712					-0.1805
0.49672					-3.08581
0.49662					0.02723
0.49651					-0.79449
0.49618					-0.6115
0.49443					-1.25081
0.49409					0.3854
0.4934					-1.04924
0.49301					-1.25043
0.493					-0.74435
0.49294					-0.48484
0.49214					0.29735
0.49195					-0.40852
0.49045					-0.38938
0.49011					-0.15957
0.48876					-0.71669
0.48814					-0.30912
0.48751					-0.26802
0.48604					0.15177
0.48547					-0.03251
0.48429					0.11075
0.48425					0.13885
0.48307					-0.07649
0.48303					0.09376
0.48185					-0.47947
0.48014					0.01324
0.48001					-0.64912
0.47989					-0.87953
0.47966					0.0624
0.47941					0.19172
0.47781					0.52785
0.47768					-1.48581
0.47747					-0.10059
0.47691					-0.20059
0.47548					0.24301
0.47507					-0.092
0.47444					0.11764
0.47429					-0.49295
0.47269					-0.35372
0.47231					0.19379
0.47131					-1.44554
0.47113					-0.12138
0.47098					0.36655
0.46926					0.24176
0.46833					0.31691
0.46768					-1.72366
0.46767					0.13759
0.46704					-0.22238
0.4667					-0.54579
0.46661					0.18197
0.4661					-0.97479
0.46584					0.46482
0.46569					-0.64304
0.46522					-2.00346
0.46476					-0.81335
0.46432					-0.2125
0.46337					-0.70196
0.46307					-0.70129
0.46262					-0.56479
0.46241					-0.70321
0.46241					-0.02376
0.46208					0.27569
0.46203					0.11058
0.46087					0.14638
0.46082					-0.14879
0.46059					-0.354
0.4604					-0.17862
0.45988					-0.13951
0.45978					-1.1352
0.45856					-1.47721
0.45712					-0.65499
0.45611					-0.01527
0.45458					0.37211
0.45393					-0.31365
0.4532					-0.27521
0.45298					-0.81488
0.45266					0.31147
0.45253					0.16706
0.45187					-1.85517
0.45179					-0.16407
0.45162					-0.10563
0.45117					-0.22307
0.45074					-0.2709
0.45046					0.06349
0.45026					-0.35622
0.45023					-0.13175
0.4493					0.03324
0.44894					-0.01111
0.44879					0.2607
0.44779					-0.76874
0.44764					-0.55718
0.44751					-0.04882
0.44724					-0.63106
0.44587					-0.92343
0.44531					0.02143
0.44506					0.31436
0.445					-0.25407
0.4446					-0.57249
0.4446					-0.69057
0.44401					-0.72302
0.444					-0.30918
0.44383					0.07793
0.44378					-0.24722
0.44328					-0.59528
0.44324					0.02092
0.4403					0.7309
0.439					0.37917
0.43874					-0.01245
0.43873					-1.40718
0.43755					-1.51769
0.4375					0.00697
0.43738					-0.44524
0.43672					-2.30406
0.43618					-1.35389
0.43579					-0.78769
0.43575					0.1507
0.4356					-1.22519
0.43524					0.000489709
0.4342					-0.49513
0.434					-0.03044
0.43373					0.17366
0.43344					-1.34013
0.43334					-0.27982
0.43248					-0.26269
0.43114					0.08952
0.43111					0.33572
0.43053					-1.27677
0.42968					-0.09471
0.42954					-0.21299
0.42871					-1.46268
0.42838					0.12767
0.42834					-0.18694
0.42829					-0.19581
0.42786					-2.6036
0.42749					-0.60155
0.42654					0.28963
0.42654					0.40352
0.42616					0.58398
0.42537					-0.84119
0.42474					0.57116
0.42469					-1.31806
0.42445					0.21778
0.42437					-0.10108
0.42375					-0.53502
0.4232					-1.24432
0.42301					-0.02399
0.42259					0.02567
0.42242					-0.84153
0.42176					-0.10524
0.42089					0.4269
0.42017					-1.16367
0.42011					0.18477
0.4201					-0.10085
0.41989					-2.67821
0.41983					-0.20376
0.41975					-0.27244
0.41822					-0.71054
0.41774					-0.12481
0.41773					-1.39852
0.4176					0.08282
0.41709					-0.27672
0.41554					-0.48043
0.41425					-0.64651
0.41373					-0.66685
0.41288					-1.4817
0.4126					-1.86803
0.41251					-0.17181
0.41233					0.39304
0.41197					-0.48149
0.41127					0.53763
0.41115					0.62612
0.41089					-0.05546
0.41052					-1.5371
0.41024					0.10058
0.40821					0.30212
0.407					0.18451
0.40655					-1.27669
0.40644					-0.42179
0.4045					-0.86304
0.40402					0.27737
0.40367					-0.0343
0.40249					-0.22153
0.40226					0.20696
0.40197					-0.00339
0.40151					-0.21775
0.40084					0.13327
0.39974					0.33894
0.39962					0.09466
0.39932					-1.78871
0.39918					-0.14456
0.39913					-0.58023
0.39859					-0.84682
0.39778					0.11078
0.39707					0.51116
0.39707					-0.08133
0.39689					-0.65463
0.39681					0.22478
0.39639					-0.26789
0.39628					0.30949
0.39608					-0.2286
0.3954					-0.73051
0.39493					0.18635
0.39383					-0.57717
0.39346					0.13003
0.39303					-0.59941
0.39275					-1.71742
0.39223					0.18709
0.39199					0.70904
0.39197					-0.17768
0.39128					0.27503
0.391					0.36806
0.39001					-1.84973
0.38971					0.45503
0.38932					0.23591
0.38901					-0.04833
0.389					-0.00957
0.38888					0.16836
0.38749					-0.88049
0.38724					-1.02079
0.3871					-0.02148
0.38668					-0.00793
0.38659					0.2988
0.38625					0.22087
0.38624					-0.49597
0.38566					-0.29743
0.38564					-0.23594
0.38407					-0.7947
0.38406					0.09721
0.383					-0.3113
0.38294					0.13101
0.38239					0.01454
0.38234					-0.1626
0.38069					-0.56765
0.38044					-0.32495
0.38039					-0.24748
0.3802					0.4115
0.37992					-1.35561
0.37979					-0.2438
0.37925					-1.30863
0.37923					0.28539
0.3791					-0.94696
0.37902					0.07797
0.37825					-1.08078
0.37704					-0.04173
0.37689					-0.01882
0.37545					0.33029
0.37534					-1.65948
0.37518					-0.31812
0.3743					0.02552
0.37368					0.23123
0.37362					-1.32775
0.37355					-0.0547
0.37352					0.01036
0.37342					-0.85506
0.3729					-0.31434
0.37194					-0.41685
0.37177					0.01231
0.37156					0.18836
0.37118					0.20775
0.36952					-0.26333
0.36928					0.18211
0.36892					0.1892
0.36827					0.03379
0.3682					-0.53791
0.36812					0.51334
0.36811					-0.75389
0.36643					-0.49091
0.36642					-0.07728
0.36584					-0.13455
0.36563					-1.17945
0.36481					-0.16261
0.36471					0.47891
0.36452					-1.28735
0.36451					-0.47294
0.36435					-0.15728
0.36415					-0.80687
0.36414					-0.27586
0.36402					-0.91966
0.36375					0.49202
0.36303					0.26707
0.36301					-1.94165
0.36252					-0.55513
0.36246					-0.9691
0.36227					-0.11216
0.3606					-0.7315
0.35923					0.23926
0.35851					0.04774
0.35848					1.06184
0.35847					-0.09889
0.35841					0.1075
0.3577					-1.01583
0.35694					0.22125
0.35607					-0.1593
0.35583					-1.15182
0.35534					-0.17244
0.35453					0.41859
0.35317					-0.32151
0.35306					-0.14228
0.35295					0.31186
0.35288					0.02118
0.35201					-0.83341
0.35173					0.10493
0.35155					-0.3148
0.35137					-0.0451
0.35106					-0.97806
0.3507					-1.86993
0.35056					0.35164
0.35055					-0.19655
0.35021					-0.24461
0.35007					-0.13459
0.3499					-0.60948
0.3498					-0.44199
0.34913					-0.25415
0.34902					-0.42362
0.34815					-0.64793
0.34814					-0.4814
0.34786					-0.04651
0.34765					0.12577
0.34752					0.03046
0.34593					-0.69627
0.34557					0.23409
0.34501					-0.69555
0.34443					0.25235
0.34396					-0.03547
0.34292					-0.3892
0.34267					0.18083
0.34264					0.26268
0.34263					-0.000402306
0.34249					-0.90827
0.34241					-0.02929
0.34222					-0.15587
0.34212					-0.97978
0.34131					-0.50814
0.34104					0.15801
0.34016					-1.9705
0.33936					-0.76257
0.33921					-0.66466
0.33891					0.10354
0.33884					0.12321
0.33882					0.28931
0.33854					-0.00214
0.33854					-0.23428
0.3384					-0.63877
0.33807					-1.44701
0.33791					0.25756
0.33776					0.01843
0.33726					0.52472
0.337					-1.51529
0.33639					-0.39537
0.33615					-0.46172
0.33468					0.28266
0.3339					-1.3554
0.33364					-1.62183
0.33359					-0.2707
0.33313					-0.62876
0.33294					0.04418
0.33284					-0.55814
0.33216					-1.13607
0.33201					-0.1933
0.33191					-0.32089
0.33189					0.5226
0.33183					0.02054
0.33152					-0.1197
0.33103					0.44035
0.33068					0.51705
0.33048					-0.88906
0.33034					-1.50062
0.33002					0.26294
0.32991					-0.89708
0.32971					-1.655
0.32932					-0.06634
0.32916					-1.72932
0.3285					0.01197
0.32784					0.06662
0.32753					0.23086
0.32735					-1.14693
0.32655					-0.18624
0.32654					0.27926
0.32654					-0.89001
0.32631					0.17573
0.32467					-0.37719
0.32461					-0.39866
0.32457					0.62721
0.32456					-0.5628
0.32434					-0.94011
0.3243					0.20702
0.32388					-0.07242
0.32363					-0.20926
0.32336					-0.23257
0.32299					0.11161
0.32208					0.00853
0.32208					-0.23165
0.32131					-0.05573
0.32083					-0.09432
0.32059					0.5581
0.32025					0.28705
0.31959					-1.1282
0.31923					0.231
0.31866					0.01342
0.31805					0.14296
0.31695					-1.27575
0.31612					-0.76786
0.31601					-0.06537
0.31601					-0.4363
0.31555					-0.14418
0.31536					-0.05493
0.3153					-0.01372
0.31517					0.2068
0.31456					-0.96255
0.31451					-0.84888
0.31434					-0.67141
0.31416					-0.13973
0.31406					-0.17759
0.31388					-1.63261
0.31347					-0.46139
0.31339					-0.98616
0.3133					-0.42063
0.31296					-1.13141
0.31268					-0.09868
0.3126					0.43054
0.31244					-1.11953
0.31219					-0.44278
0.31152					-1.26225
0.31107					-0.32185
0.31017					-0.35593
0.3099					0.03244
0.30936					0.19704
0.30924					-1.58948
0.30814					-0.92908
0.3078					-1.00477
0.30772					0.1322
0.30741					-0.13467
0.30709					0.3316
0.30696					-0.35706
0.30693					-0.7492
0.30688					0.16155
0.30653					0.1751
0.306					0.2611
0.30568					0.17748
0.30515					-0.0358
0.30511					-0.24901
0.30484					-0.71962
0.3046					0.40935
0.30432					0.02151
0.30392					0.0567
0.30358					-1.72414
0.30356					-0.0433
0.30342					0.04462
0.30338					0.13553
0.30261					0.20903
0.30232					-0.30277
0.30187					-1.48008
0.30093					-0.24949
0.30052					-0.38934
0.30009					-0.67239
0.3					0.05782
0.29988					0.05493
0.2997					-0.04612
0.29963					-0.26597
0.29918					-0.01915
0.29918					0.22732
0.29872					-0.4468
0.29822					-0.51236
0.29812					-0.27233
0.29802					0.27185
0.29785					-0.83454
0.29779					0.3004
0.29764					-0.02636
0.2976					-0.10297
0.29748					0.34643
0.2972					-0.96284
0.29715					-1.41547
0.29707					-0.50313
0.29703					-0.48163
0.29684					0.35983
0.29684					0.19969
0.29683					-0.32785
0.29661					-1.37377
0.29638					-0.39545
0.2963					-0.22284
0.29629					0.0907
0.29623					-0.27223
0.29606					0.33484
0.29592					0.17938
0.29494					0.44982
0.29384					-1.95536
0.29272					-0.54739
0.29197					-1.41983
0.29186					-0.84261
0.29162					-0.78529
0.29149					-0.19945
0.29139					-0.05567
0.29115					0.10282
0.2911					-0.11866
0.29083					0.44858
0.29043					-2.09341
0.29011					-0.23221
0.28994					-0.33341
0.2899					0.39408
0.28952					-0.61955
0.28867					0.3157
0.28867					-0.51147
0.28722					-0.16513
0.28721					-0.33137
0.28684					-0.33605
0.2864					-1.05394
0.28604					-0.07605
0.28593					-0.09951
0.28578					-0.1418
0.28521					0.39646
0.28487					-0.32042
0.28426					-0.34301
0.28299					0.14393
0.28286					-0.38923
0.28261					-0.28851
0.28229					-1.01546
0.28216					-0.23454
0.2821					-1.38199
0.28195					-0.37527
0.28175					-0.41505
0.28167					-0.29183
0.28132					0.18846
0.28059					0.48908
0.28035					-0.55018
0.28022					-0.99565
0.28018					-0.42612
0.27901					-0.2152
0.27869					0.52694
0.27858					0.03872
0.27787					-0.19228
0.2775					0.07904
0.27712					-1.10633
0.27687					-0.33521
0.27664					-0.19462
0.27652					0.57542
0.27607					-1.97306
0.27607					0.00887
0.27606					-0.38526
0.27601					0.18464
0.27594					0.02778
0.2758					0.02958
0.27549					-1.60544
0.27532					-1.39575
0.27529					-1.80279
0.27478					0.04854
0.27476					0.422
0.27446					-1.25789
0.2742					-0.14967
0.27409					0.29019
0.27403					-1.54872
0.2739					0.1076
0.2738					-1.41289
0.27361					-1.33212
0.27331					-0.03288
0.2719					0.1963
0.27188					0.10058
0.27165					-0.64038
0.27157					-0.24885
0.27137					0.1666
0.2713					-1.56617
0.27069					-0.85269
0.27026					0.11581
0.26967					-1.08706
0.26959					0.13791
0.26953					-0.72638
0.26953					-0.01448
0.26952					-0.5185
0.26942					-0.61332
0.26928					-0.86187
0.26907					0.1239
0.26906					-0.7548
0.269					-1.18449
0.26797					-3.23677
0.26752					-0.64691
0.26752					-0.71069
0.26743					-1.16922
0.26742					-0.48605
0.26675					-0.11473
0.26674					-1.01767
0.26641					0.18121
0.26574					-1.31861
0.26485					0.34038
0.26477					0.52132
0.26462					0.13012
0.26453					0.07389
0.26452					0.04774
0.26385					-0.2743
0.26353					-0.01169
0.26285					-0.26352
0.26282					-0.17272
0.2625					0.63202
0.26222					-0.25412
0.26199					0.17135
0.26193					0.40132
0.26187					-0.72551
0.26151					0.45661
0.26141					0.15745
0.26139					-0.06147
0.26099					-0.25755
0.26041					0.35809
0.26028					-0.93361
0.26026					-0.15154
0.26021					-0.66644
0.25935					0.12649
0.25843					-0.26344
0.25802					0.44027
0.25782					-0.7836
0.25752					-1.40119
0.257					0.27482
0.25679					-0.44071
0.25669					-1.80262
0.25652					-1.46324
0.25634					0.14636
0.25593					0.41464
0.25575					0.21815
0.25528					0.2739
0.25428					-0.01079
0.25427					0.20073
0.25413					-0.07053
0.25387					0.32469
0.2537					0.11368
0.25351					-0.22714
0.25349					-0.20678
0.25328					0.32291
0.25314					-0.07001
0.25305					-0.65572
0.25268					0.29508
0.25259					0.39027
0.2524					-0.08284
0.25216					-1.84028
0.25207					0.34847
0.25194					0.07791
0.25051					0.04593
0.25032					0.10652
0.25023					-0.06996
0.24955					-0.50827
0.24946					-0.41159
0.24944					-0.96804
0.24928					-0.37768
0.24907					-0.13079
0.24877					-2.43643
0.24876					-0.42805
0.24844					0.2777
0.24755					-0.03526
0.24715					-1.07987
0.24669					-0.27716
0.24627					0.20958
0.24586					0.15257
0.24574					-0.03221
0.24573					-0.9549
0.24572					-0.2247
0.24556					0.0323
0.24551					-1.16415
0.24484					-2.48284
0.24475					-0.77991
0.24369					-1.57303
0.24365					-1.12666
0.24338					-0.26573
0.24338					-0.66731
0.24335					-0.80409
0.24292					-0.65916
0.24255					-0.01926
0.242					0.36589
0.2416					-0.49689
0.24158					0.10928
0.24155					-1.30844
0.24146					-0.97332
0.2406					0.2507
0.24044					-1.57056
0.24005					0.33862
0.24					0.48093
0.23956					-0.46019
0.23877					-0.38094
0.23836					-0.32315
0.23768					-0.02744
0.23697					-1.55568
0.23681					-0.25589
0.23659					0.26631
0.23656					-1.00617
0.23596					0.05473
0.23592					0.13591
0.23549					-0.19244
0.23524					0.1668
0.23502					0.31354
0.23466					0.21678
0.23438					0.24454
0.2341					0.30014
0.2341					-0.83185
0.23352					-0.66649
0.23288					0.23339
0.23243					-1.1836
0.23229					-0.04575
0.23158					-2.20401
0.23152					-0.63947
0.23136					0.12307
0.2311					0.29492
0.2308					0.06283
0.23046					-0.04404
0.2301					-0.58662
0.22983					-0.58184
0.2296					0.15906
0.2289					-0.20301
0.22868					-0.75813
0.22798					-0.74016
0.22671					-1.01055
0.2265					-0.28489
0.2265					-0.74531
0.22635					-0.22199
0.22628					0.38216
0.22615					-0.89394
0.2261					0.1342
0.2254					-1.47918
0.22532					-0.33297
0.22502					0.27733
0.22489					0.01425
0.22486					-0.32356
0.22451					-0.19992
0.22418					-0.14302
0.2241					-0.29143
0.22354					0.07138
0.22311					-1.21096
0.22129					-1.90387
0.22122					-0.6671
0.2206					0.23202
0.22026					0.05938
0.22024					-1.75208
0.2202					-0.10199
0.21987					-0.13085
0.21968					0.20843
0.21964					-0.70723
0.21948					0.10493
0.21939					-0.76717
0.21774					0.23696
0.21702					-0.12331
0.21618					-0.15811
0.21585					-1.74102
0.21568					-1.42643
0.21523					-0.16387
0.21514					0.57262
0.21494					0.4805
0.21381					0.52513
0.21359					-0.32386
0.21332					0.39408
0.21318					-1.73362
0.21257					-0.23601
0.21147					-0.75236
0.21142					-0.13238
0.21127					-0.45384
0.21053					-0.22728
0.21033					-0.77891
0.21029					0.27336
0.21006					-0.45911
0.20997					-0.40816
0.20928					0.32019
0.20906					-0.53121
0.2088					-0.01688
0.20857					-0.45635
0.20856					-0.26992
0.20782					-0.91449
0.20769					-0.75106
0.20767					-0.09407
0.20765					0.14877
0.20744					-1.50899
0.20738					-0.34042
0.20723					0.45437
0.20714					-0.26473
0.20706					-0.83685
0.20705					-0.118
0.2069					-0.08125
0.20676					0.30624
0.20657					-0.20451
0.20563					-0.17975
0.20467					-0.11777
0.2043					0.49105
0.20416					0.2708
0.2038					-1.20374
0.2035					-2.35981
0.20337					0.09356
0.20328					-0.32372
0.20327					-0.24171
0.20326					-0.82562
0.20187					0.35448
0.20159					-2.59719
0.20152					-0.34324
0.20107					-0.24151
0.20057					-1.05284
0.20035					-0.46443
0.19988					-0.3737
0.1994					-0.10416
0.19933					0.2005
0.19913					0.36682
0.1982					-0.80361
0.19808					-0.01036
0.1978					-0.30643
0.19736					-0.16697
0.19708					-0.14037
0.19707					0.10113
0.19675					-1.33961
0.19657					-0.72212
0.19651					0.20457
0.19611					-0.50838
0.19587					0.30921
0.19509					0.39445
0.19484					-1.38488
0.19474					-0.83252
0.19356					-1.37936
0.19318					-1.05909
0.19316					-0.41814
0.19305					0.06377
0.19273					-0.14719
0.19192					0.03659
0.19173					0.11433
0.19165					-0.71931
0.19103					0.1544
0.19039					-0.0351
0.18999					-0.68665
0.18993					-0.06776
0.18976					-0.04532
0.18946					-0.79748
0.18934					-0.20214
0.18927					-0.15238
0.18924					-0.29607
0.18924					-0.13751
0.18911					-0.46817
0.18864					-0.66826
0.18857					-0.71115
0.18841					0.49646
0.18814					-0.84388
0.18766					0.44232
0.18764					0.21986
0.18742					-0.74373
0.18681					0.45077
0.1866					-0.21277
0.18632					0.58186
0.18604					-0.99466
0.18597					0.10969
0.18544					-2.33753
0.18535					0.24085
0.18514					-0.21571
0.18504					-0.1411
0.18502					-0.38291
0.18498					-0.18605
0.18455					0.20686
0.18448					-2.11926
0.18443					-0.53423
0.18432					0.25605
0.18417					0.39671
0.18411					0.39464
0.18399					-0.24241
0.18344					0.52981
0.18323					-0.0357
0.18308					-1.13775
0.183					-0.33354
0.18256					0.21194
0.18241					-0.25359
0.18201					-0.09938
0.18128					-1.42589
0.18109					-0.0718
0.18081					0.34705
0.18077					-0.24488
0.18059					0.3914
0.18056					-0.43239
0.18013					0.02622
0.18004					-1.19997
0.17972					0.47814
0.1793					0.24938
0.17906					-0.16911
0.17899					-0.11998
0.17857					0.24478
0.17854					0.3078
0.17844					-2.26645
0.17834					-0.67853
0.17809					-1.48099
0.178					-1.94855
0.17784					-0.11315
0.17783					-0.01252
0.17761					-1.19258
0.17686					0.19925
0.17636					0.00909
0.17598					-0.2331
0.1758					-0.78544
0.17573					0.01693
0.17553					-0.22855
0.17509					-0.0134
0.17434					-0.10072
0.17431					-0.22363
0.17406					0.51433
0.17392					-0.37788
0.17389					-0.24955
0.17324					-0.14204
0.17287					0.24942
0.17242					0.0609
0.17229					-0.39403
0.17162					-0.10101
0.17161					-0.94608
0.17159					-4.05177
0.17159					-0.1733
0.1711					0.28523
0.17076					0.37327
0.17068					0.31309
0.17039					-0.42324
0.17008					-1.16813
0.16987					-0.00376
0.1697					0.11502
0.16954					0.36808
0.1691					0.57104
0.16908					-1.18176
0.16886					-0.22121
0.16874					-0.0498
0.16874					-1.62989
0.16873					0.27114
0.16864					-0.2604
0.16863					0.02131
0.16857					-1.00463
0.16823					0.42037
0.16676					0.12013
0.16625					-0.30025
0.16611					0.01672
0.16605					-0.66552
0.16566					-0.32022
0.16562					0.18589
0.16552					-0.37482
0.16518					-0.43168
0.16515					-0.19735
0.16448					-1.82699
0.16429					0.27897
0.16428					0.17633
0.16386					0.01201
0.16314					-0.03966
0.16292					-1.78796
0.1629					0.13517
0.16261					0.25306
0.16246					-0.16061
0.16244					0.38945
0.16194					-0.50872
0.16181					0.27069
0.1617					-0.06087
0.16131					0.47863
0.16126					-0.55999
0.1608					0.06752
0.16068					0.43962
0.16057					-0.84464
0.16048					-0.4668
0.16014					-0.12247
0.15942					-0.3831
0.15905					-3.67714
0.1588					0.03346
0.15782					0.20587
0.15711					-1.88275
0.15648					-0.33568
0.15648					-0.00284
0.15635					0.13415
0.15522					-0.01877
0.1552					0.19779
0.15519					-0.01745
0.1548					-0.55834
0.15378					0.09456
0.15302					-0.68994
0.15293					0.01376
0.15275					-0.78972
0.15264					0.54989
0.15259					0.17186
0.15243					-0.03792
0.15196					0.14553
0.1516					0.47671
0.1515					-0.23071
0.1512					0.2301
0.15102					0.35748
0.15097					-1.23567
0.15078					-0.87448
0.15073					0.14265
0.15					-0.95986
0.14983					-0.14762
0.14974					-0.41775
0.14954					-2.00107
0.14942					0.31127
0.14891					-0.10685
0.14841					0.17497
0.14738					0.21578
0.14734					-1.0157
0.14688					-0.61485
0.14631					-0.28579
0.14622					0.04615
0.14612					0.0434
0.14606					-1.2191
0.14599					0.20074
0.14567					0.13159
0.14557					0.09261
0.14543					-0.69099
0.14513					-0.91259
0.14513					-0.50508
0.14507					0.53432
0.14457					0.01993
0.14377					-0.11901
0.14361					-1.34195
0.14359					0.47334
0.14357					-0.53036
0.14353					-0.17612
0.14338					-1.59273
0.14332					-0.07776
0.14294					-0.8106
0.14282					-1.44271
0.1425					-0.67181
0.1412					0.53987
0.14118					-0.18993
0.1403					0.06548
0.13977					0.02867
0.13976					-2.23075
0.13969					-0.17916
0.13958					-0.36996
0.13884					-0.86901
0.13877					0.19916
0.13837					-0.0967
0.13797					0.14072
0.13706					-0.49388
0.13702					-0.21573
0.13628					-0.48565
0.13496					0.29415
0.13483					0.01732
0.1348					-1.04649
0.13446					-0.15006
0.13446					0.22791
0.13425					-0.24916
0.13425					-0.01415
0.13408					0.36228
0.13395					-0.39168
0.13365					0.27625
0.13308					0.50321
0.13254					-0.53676
0.13228					0.12425
0.13184					-0.19762
0.13115					0.11669
0.1311					-0.28223
0.13109					-0.59993
0.13107					-0.50289
0.13103					-0.0142
0.13099					0.2002
0.13096					0.18969
0.13091					0.20796
0.13086					0.41962
0.13082					-0.22233
0.13063					0.36199
0.13062					0.08377
0.13033					-0.13882
0.13013					-1.00039
0.13005					0.06529
0.12893					-0.68666
0.12845					-0.18371
0.12827					-0.86316
0.12822					0.12203
0.12813					-0.79509
0.12804					-0.12871
0.12798					-0.0538
0.12701					0.46533
0.12631					-1.77638
0.12597					-0.7537
0.12592					-0.05445
0.12531					0.37876
0.12513					-0.01426
0.12435					-1.8388
0.12401					-1.58472
0.12393					-0.22504
0.12355					-1.05482
0.12352					-1.12248
0.1235					-0.90778
0.12337					0.23352
0.12252					0.08054
0.12242					-0.87337
0.12214					-0.39473
0.12211					-0.88315
0.12187					-0.139
0.1218					0.34276
0.12173					0.3823
0.12113					-0.03838
0.12008					-0.47027
0.11978					-0.29559
0.11964					-0.52763
0.11957					-0.96343
0.11949					-0.15733
0.1194					0.27336
0.11923					0.20062
0.1191					-1.02491
0.11907					0.2945
0.11883					0.01782
0.11829					-0.01805
0.11814					-0.48579
0.11721					-0.36737
0.1169					-0.23319
0.1167					0.0303
0.1167					0.4516
0.11617					-1.82617
0.11541					-0.8205
0.11503					-0.66368
0.11482					0.28337
0.11371					0.31772
0.11341					-1.57676
0.11319					0.14286
0.11317					0.21717
0.11201					0.26497
0.11181					-0.83301
0.11173					0.37453
0.11146					-0.52123
0.11137					-0.46712
0.11135					-0.96635
0.1111					-1.10634
0.11084					0.08163
0.11082					-1.58314
0.11075					0.11641
0.11041					0.08362
0.11025					-0.1394
0.11024					-0.54856
0.11018					-0.11518
0.1101					-0.94398
0.10943					0.26869
0.1093					-0.74657
0.10899					0.334
0.10885					0.27743
0.10879					-0.63594
0.10859					-0.52344
0.10852					-0.11709
0.1081					-1.85873
0.10783					0.18683
0.10765					-0.02608
0.10764					0.09215
0.1076					0.20437
0.10704					0.37458
0.10696					-0.50167
0.10686					0.52826
0.10664					-0.08995
0.10652					-0.76519
0.10642					-1.46914
0.10541					-0.14488
0.10536					0.27338
0.10516					-1.45974
0.10511					-0.34208
0.10471					0.47949
0.10462					0.31397
0.1046					0.55027
0.10431					-0.60683
0.10422					0.01941
0.10419					0.42185
0.10415					0.38277
0.1038					-0.05624
0.10363					-0.14979
0.10196					0.28358
0.10179					-0.70744
0.10176					-1.45279
0.10105					-0.43124
0.10101					0.31063
0.101					-1.78461
0.10054					0.69337
0.10036					0.40864
0.10034					-0.35346
0.10031					0.32073
0.10023					-1.3881
0.10019					-0.69715
0.09995					-1.41761
0.09961					-0.1566
0.09869					0.49615
0.09847					-0.42019
0.09832					0.2064
0.09785					0.42103
0.09782					0.0801
0.09774					-0.03581
0.0977					-0.67702
0.09751					-1.17675
0.09751					-1.3125
0.09733					-0.92838
0.09732					0.47036
0.09703					0.51308
0.09684					-1.17671
0.0965					-1.17809
0.09634					0.24781
0.09612					-0.48472
0.09552					-0.62438
0.09545					-0.49455
0.09538					-0.27885
0.09534					0.31257
0.09522					0.199
0.09513					0.21456
0.09512					-0.38761
0.09439					-1.12491
0.09432					-0.53814
0.09392					0.25899
0.09303					-0.58267
0.09278					-0.12752
0.09259					-0.20724
0.09244					-0.40347
0.09234					-1.55682
0.09223					-0.43851
0.0919					0.06303
0.09184					0.35698
0.09176					-0.07293
0.09132					-0.35756
0.0913					-0.02236
0.09102					-1.34305
0.09097					-1.19702
0.09037					-0.04411
0.09019					-0.77223
0.08987					0.32813
0.08881					0.24972
0.08849					-1.16087
0.08842					-1.86448
0.08838					0.37
0.0881					-0.26529
0.08801					0.39963
0.08785					-1.69089
0.08784					-1.56004
0.08767					-0.47321
0.0875					0.12005
0.0874					-1.36135
0.08726					-0.50922
0.08696					-1.02691
0.08662					-0.18144
0.08634					0.16222
0.08621					-0.83017
0.08575					-0.60129
0.08491					0.43517
0.08485					0.18941
0.08468					0.06155
0.08462					0.09313
0.08453					0.03118
0.0842					0.4021
0.08373					-0.66101
0.08358					0.49949
0.08345					-0.99512
0.08345					-2.37147
0.08337					-1.02837
0.08336					-0.47995
0.08328					0.40959
0.08287					0.10651
0.08269					0.22412
0.08235					0.52777
0.08214					-0.36694
0.08208					-0.13966
0.08202					0.03351
0.08122					0.21651
0.08037					0.05815
0.07988					-0.21519
0.07951					-0.78756
0.07946					-0.26937
0.07939					-0.92331
0.07937					-0.04332
0.07841					0.60285
0.07835					-0.00233
0.07814					-0.92428
0.07814					-0.14491
0.07811					-0.24106
0.07724					-1.33491
0.07701					0.13436
0.07675					-0.51114
0.07626					0.0377
0.07604					-0.62818
0.07529					0.50215
0.07508					-0.62412
0.07502					0.10855
0.07446					0.38607
0.07434					-0.4348
0.07429					-0.20405
0.07354					-0.68754
0.07344					-0.76593
0.07321					-0.67038
0.07284					-0.54394
0.07268					-1.38006
0.07247					-0.88058
0.0722					0.36959
0.07205					-0.30689
0.07203					-0.20354
0.07202					0.09047
0.07195					-0.3019
0.07145					-0.36553
0.07144					-1.78501
0.07124					-0.05099
0.07059					0.02073
0.0696					0.01876
0.06958					-0.53974
0.06886					-0.4457
0.06866					0.27315
0.06834					-1.19942
0.06833					-0.16632
0.06803					-0.65082
0.06756					0.15797
0.06753					-0.32504
0.06728					0.38625
0.06715					0.35258
0.067					-0.11888
0.06689					-0.53125
0.06668					-0.50528
0.06501					0.16514
0.06486					-0.0012
0.06427					-0.4075
0.06425					-1.34805
0.0642					-0.12308
0.06389					-0.47335
0.06328					-0.0359
0.0628					-0.01856
0.06219					-1.37301
0.0621					-0.60545
0.0618					0.16127
0.06149					-0.20323
0.0613					0.03821
0.0611					0.55554
0.06053					-0.93212
0.06044					0.01963
0.06022					-1.01067
0.05992					-0.5103
0.05986					0.45616
0.05838					0.63397
0.05805					-0.23026
0.05792					-0.30368
0.05789					0.87351
0.05728					0.33373
0.05689					-0.82257
0.05663					-0.43365
0.05661					-0.9683
0.05639					-0.50904
0.05637					-1.44789
0.05636					-0.937
0.05623					-0.31102
0.05613					-0.25802
0.05554					-0.1879
0.05549					-0.52864
0.05547					-0.27159
0.05533					0.04141
0.05514					0.31893
0.05504					0.05261
0.05489					0.07993
0.05483					0.13004
0.05441					0.17325
0.05419					0.33643
0.05416					0.04117
0.05407					0.12435
0.05375					0.22357
0.05354					-1.20355
0.05331					-1.53032
0.05311					0.05583
0.05294					0.05694
0.05278					-1.02116
0.05231					-1.07221
0.05209					0.18919
0.05197					0.12221
0.0519					-0.23829
0.05161					0.11791
0.05075					0.1804
0.05043					-1.42812
0.04996					-0.12259
0.04947					0.40814
0.04832					-0.36156
0.04777					0.11302
0.04723					-1.45363
0.04717					-1.31312
0.04713					-0.172
0.04702					0.45255
0.04695					0.0818
0.04652					-0.29896
0.04634					-1.41627
0.04606					-0.11791
0.04602					-0.52022
0.0454					-0.41316
0.04504					-0.08477
0.0444					-0.65085
0.04426					-0.2052
0.04358					-0.19293
0.04319					-0.01579
0.04287					-0.29409
0.04225					0.18634
0.04166					0.35903
0.04125					-0.26757
0.04096					-0.14446
0.04093					0.02971
0.04049					-0.82964
0.04012					-0.97734
0.04004					-1.07886
0.03991					0.35476
0.03979					0.03527
0.03938					0.01769
0.03908					-0.41902
0.03899					0.46321
0.03886					-0.71268
0.03832					0.09107
0.03793					0.45138
0.03778					0.48502
0.03761					0.19317
0.03725					-0.86976
0.03711					-1.62027
0.03696					-0.00224
0.03574					-0.51814
0.03534					-0.31597
0.03533					0.11915
0.03529					-0.31513
0.0348					0.29073
0.03478					-0.11987
0.03411					-1.01018
0.03291					-0.23459
0.03282					-1.29859
0.03272					-1.01546
0.03262					-0.09133
0.0326					0.00854
0.03243					-0.10594
0.03218					-0.10617
0.03198					-0.83583
0.03182					-0.14884
0.03177					-0.31881
0.03174					-0.56643
0.03153					-1.08909
0.03135					-0.44024
0.03104					-0.13936
0.03036					-0.67709
0.03029					-0.31843
0.03006					-0.49735
0.02858					-0.75761
0.02856					0.4019
0.02848					-0.94349
0.02738					0.01241
0.02714					0.51232
0.02707					-2.315
0.02702					-0.29959
0.02666					-0.0346
0.02664					0.16698
0.02647					0.05662
0.02624					-0.03308
0.02589					-0.13362
0.02579					-1.09051
0.02524					0.13128
0.02507					-0.72435
0.02421					-1.10719
0.02343					-0.08657
0.02327					-0.06662
0.0231					-0.78986
0.02281					0.02798
0.02265					-0.74564
0.02246					-0.35449
0.02227					-0.39392
0.02192					0.13384
0.0217					0.29705
0.02118					-0.53788
0.02094					-1.18978
0.0204					-1.36566
0.02038					0.13702
0.02022					-0.06668
0.02013					-0.88794
0.02012					0.50868
0.02008					-0.38136
0.01973					-0.97893
0.01954					-0.14014
0.01915					-0.7708
0.01891					0.21254
0.01879					0.19602
0.01876					-0.88581
0.01866					-1.14335
0.01856					0.18725
0.01843					-0.09447
0.01831					-0.31918
0.01803					0.04874
0.01781					0.46806
0.01771					0.3379
0.0177					-1.39916
0.01724					0.26017
0.01721					-0.3327
0.01671					0.30815
0.01657					-0.35946
0.01595					-0.40573
0.01557					-0.00206
0.01545					-0.36121
0.01528					-0.52232
0.01511					-1.41287
0.01491					0.21952
0.01441					-0.4055
0.01404					-0.5259
0.01368					0.42768
0.01349					-0.08594
0.01322					0.15243
0.01317					0.29431
0.01239					-0.37709
0.0119					0.11851
0.01183					0.07177
0.01176					-0.27715
0.01098					-0.15242
0.01092					-0.25703
0.01073					0.37211
0.01063					0.35413
0.01062					-0.62592
0.01036					0.14629
0.01001					-0.55696
0.00938					-0.92063
0.00934					-0.3448
0.00908					-0.71721
0.00854					-0.04952
0.0085					0.13711
0.00829					0.00437
0.00812					-0.73377
0.00804					0.13719
0.00749					0.40475
0.00738					-0.22425
0.00736					0.21334
0.00716					-1.00993
0.00696					-0.02476
0.00676					-0.27245
0.00618					-0.08669
0.00611					0.44873
0.00596					-0.48144
0.00568					0.03098
0.0056					0.24646
0.00515					-0.77739
0.00492					-0.43061
0.0048					0.01484
0.00477					-0.413
0.0047					-0.13146
0.00468					0.22941
0.00413					-0.2281
0.00411					0.09075
0.00398					-0.50197
0.00387					-0.516
0.00368					0.51331
0.00343					-1.58913
0.00306					-0.32997
0.00276					-0.22295
0.0011					0.1133
0.00078517					0.01461
0.000781935					-0.13809
0.000198667					-0.10145
0.000134015					-0.60157
-0.000222083					-0.36176
-0.00053949					-0.04437
-0.000913674					-0.65793
-0.00104					0.31811
-0.00147					0.41202
-0.00148					-0.1209
-0.00226					-0.09008
-0.00231					-0.21341
-0.00292					-0.37821
-0.00341					-0.96124
-0.00344					-0.99869
-0.00375					0.12717
-0.00475					-2.39662
-0.0048					-2.22618
-0.00484					0.43927
-0.00486					0.41073
-0.00506					0.11865
-0.00549					0.25701
-0.00556					-0.19929
-0.00596					0.43492
-0.00634					0.01607
-0.00689					0.06112
-0.00703					0.10961
-0.00721					-1.49735
-0.00756					-1.46508
-0.00775					-1.27092
-0.00778					0.24978
-0.00805					0.50488
-0.00805					0.31823
-0.00899					0.05462
-0.00911					-0.00981
-0.00945					-0.11249
-0.00946					-0.24862
-0.00976					-0.44184
-0.00994					-1.20465
-0.01019					0.68119
-0.01054					-0.83277
-0.01058					0.07905
-0.01106					-1.60579
-0.01115					0.23075
-0.01145					0.39067
-0.01153					-0.1995
-0.01163					0.25871
-0.01173					0.17415
-0.01174					0.35689
-0.01203					-0.4517
-0.0124					0.20147
-0.01311					-0.47573
-0.01311					0.48595
-0.01316					-0.15498
-0.01354					0.10803
-0.01356					-0.40894
-0.01375					0.0712
-0.01397					-0.18149
-0.01445					0.16581
-0.01449					-0.60971
-0.01469					0.24133
-0.01504					-0.0833
-0.01541					-1.14206
-0.01647					0.2829
-0.01728					0.38812
-0.01743					-0.32108
-0.01755					-0.35208
-0.01774					-0.02442
-0.01777					-0.18701
-0.01798					0.16605
-0.01845					-0.32609
-0.01855					-0.02689
-0.01866					-0.09787
-0.01868					0.23989
-0.01869					-0.54023
-0.01879					-0.03195
-0.01889					-0.2675
-0.01892					-0.01078
-0.01898					0.41368
-0.01901					0.3793
-0.01902					0.16005
-0.01911					0.28557
-0.01921					-0.51437
-0.01922					-1.33348
-0.01932					-0.01407
-0.01934					0.4055
-0.01967					-0.18029
-0.01983					-0.06207
-0.02038					-0.50686
-0.02075					0.07428
-0.02092					0.63291
-0.02118					0.59213
-0.02226					0.47176
-0.02235					0.27886
-0.02248					0.69088
-0.02261					-1.22241
-0.02322					0.12279
-0.02322					0.47147
-0.0235					-0.00768
-0.02355					0.16042
-0.02363					0.33516
-0.02381					0.37137
-0.02391					0.42792
-0.02398					0.22474
-0.02402					-0.24269
-0.02432					0.30347
-0.02465					0.11715
-0.02505					-0.61755
-0.0258					-0.7782
-0.02585					-1.00578
-0.02599					-0.15478
-0.02615					0.16221
-0.02632					0.47743
-0.02651					0.49704
-0.02662					0.01817
-0.02688					0.3211
-0.02697					-1.79917
-0.0275					-0.26415
-0.0277					0.38622
-0.02773					-1.36035
-0.02786					-0.13978
-0.02794					0.28764
-0.0282					0.19907
-0.02886					-0.04783
-0.02901					0.24603
-0.02913					0.23865
-0.02914					-0.78756
-0.02951					0.51754
-0.02974					0.01692
-0.02975					-0.04126
-0.02984					0.3007
-0.03031					0.38796
-0.03051					0.28616
-0.03056					0.07245
-0.03094					-1.70006
-0.03105					-0.04558
-0.03105					0.0887
-0.03246					-0.000509325
-0.03255					-1.59034
-0.03356					0.42614
-0.03382					-1.09774
-0.03423					0.22903
-0.03461					0.04379
-0.03471					-0.59197
-0.03475					-0.28395
-0.03498					0.15964
-0.035					-1.28734
-0.03627					-0.48793
-0.03698					-0.96741
-0.03699					-0.58287
-0.03747					0.21943
-0.03783					-0.67216
-0.0383					-0.72411
-0.03865					0.27122
-0.0392					0.14827
-0.0397					0.36518
-0.04002					0.08718
-0.04005					0.30191
-0.04146					0.61241
-0.04151					-0.14709
-0.04166					0.13849
-0.04184					-1.3375
-0.04201					0.38199
-0.0428					-1.60103
-0.04327					-0.46545
-0.0437					-0.16137
-0.04397					-0.8873
-0.04416					0.5138
-0.04455					0.42943
-0.04466					-0.14921
-0.04466					0.48799
-0.04494					0.42175
-0.04522					0.77653
-0.04552					-0.04477
-0.04593					-0.60377
-0.04605					-0.18058
-0.0468					0.30979
-0.04716					-0.85549
-0.04716					-0.08755
-0.04739					0.15358
-0.04777					-0.07171
-0.04858					0.07961
-0.04909					-1.08236
-0.04923					-1.39295
-0.04934					-0.43159
-0.05019					-1.36177
-0.05049					0.32155
-0.05118					-1.51259
-0.0515					0.28468
-0.05169					0.54636
-0.05185					0.06664
-0.05239					0.25407
-0.0524					0.41667
-0.05252					0.06952
-0.05267					-0.2242
-0.05299					0.26771
-0.0531					-1.00104
-0.05342					0.38226
-0.05353					0.5859
-0.05396					0.53659
-0.05399					0.02921
-0.05399					0.52791
-0.05403					0.45278
-0.05412					-1.1552
-0.05446					0.39844
-0.05478					0.4073
-0.05524					0.15835
-0.05535					-0.23113
-0.05568					0.17125
-0.05586					0.08333
-0.05613					-1.46703
-0.05676					-0.06056
-0.05682					-3.01328
-0.05685					0.30248
-0.05719					-1.88725
-0.05795					0.06881
-0.05893					0.40782
-0.06024					0.09724
-0.06058					-0.31409
-0.06097					-0.27606
-0.06191					0.37115
-0.06193					-0.39198
-0.06209					-0.1888
-0.0622					0.29837
-0.06243					-0.37056
-0.06245					0.45107
-0.06262					0.32214
-0.06328					0.0312
-0.06342					-0.14807
-0.06433					0.43003
-0.06442					-0.9567
-0.06456					-1.85257
-0.06498					-0.17848
-0.06511					-1.83093
-0.0652					-0.21307
-0.06554					-0.06449
-0.06587					0.50218
-0.06624					0.20143
-0.06657					0.33591
-0.06676					0.48469
-0.0669					0.23052
-0.06705					0.30652
-0.06707					-2.13786
-0.06734					-0.85179
-0.06781					-0.15656
-0.06783					-0.35247
-0.06802					-1.45648
-0.06825					-0.53995
-0.06845					0.14258
-0.06851					-0.11604
-0.0687					0.49234
-0.06885					0.65248
-0.0689					0.14638
-0.0693					0.0932
-0.06933					-0.40997
-0.06986					-0.23315
-0.07039					-0.11388
-0.07067					-0.41642
-0.07109					0.42268
-0.07132					-0.4625
-0.07216					0.24097
-0.0728					-0.56385
-0.07283					-0.50184
-0.0731					-0.15501
-0.07313					-0.14901
-0.07328					-0.04577
-0.07373					-0.06615
-0.07384					0.22717
-0.07412					-0.08795
-0.07437					-0.1832
-0.0747					-1.38688
-0.07517					-0.54662
-0.07587					0.02902
-0.07597					0.07902
-0.07609					-0.50282
-0.07622					0.0355
-0.07637					0.50584
-0.07691					0.05161
-0.07735					0.21403
-0.07744					0.42386
-0.07802					0.14118
-0.07853					0.13989
-0.07892					-0.4237
-0.07963					-0.09639
-0.07994					0.44369
-0.07998					0.35247
-0.08055					-0.06231
-0.08079					0.26109
-0.08099					-0.34321
-0.08178					-0.81482
-0.08186					0.19889
-0.08241					-0.78481
-0.08249					0.47939
-0.08257					0.47807
-0.08279					-1.93146
-0.08305					-0.77278
-0.08314					0.20262
-0.08411					-0.05124
-0.08489					-0.72936
-0.08498					-0.95918
-0.08507					-0.26128
-0.08519					0.47647
-0.0857					-0.54182
-0.0859					-0.58555
-0.08616					0.58918
-0.08624					-0.02152
-0.0868					-2.19774
-0.08681					-0.80286
-0.08763					0.06336
-0.08767					0.2458
-0.08845					-0.01392
-0.08846					-0.2909
-0.08937					-0.19555
-0.08945					-0.68986
-0.08985					-2.0986
-0.09002					-0.33007
-0.09007					-0.85427
-0.09018					0.36125
-0.09065					-0.26768
-0.09088					0.15303
-0.0913					0.32587
-0.09153					-0.61085
-0.09161					0.22851
-0.09227					-0.30706
-0.09267					-0.90208
-0.09268					0.14784
-0.09315					-0.32001
-0.09349					0.4087
-0.0938					0.1782
-0.09418					0.31642
-0.09432					-1.76039
-0.09488					-0.47209
-0.09515					0.16573
-0.09529					-0.03807
-0.09578					-1.95969
-0.09585					0.5221
-0.09597					0.50725
-0.09603					-1.55406
-0.09631					0.09408
-0.09667					-0.0505
-0.09709					-0.27286
-0.09719					0.1688
-0.09769					0.28787
-0.09819					0.21615
-0.09835					0.13
-0.09836					0.20228
-0.0987					-3.02284
-0.09889					-0.17445
-0.09917					0.18914
-0.0992					-1.68344
-0.09927					-0.03126
-0.09932					-2.1017
-0.10003					-0.39496
-0.10018					-0.25449
-0.10102					0.09619
-0.10133					-0.19391
-0.10141					0.31422
-0.10168					-0.86396
[truncated: 7,222 more rows]

## Sheet: Figure 2C
HaloTag-Cbx7&Y-Eed in Eed KO					HaloTag-Cbx7&Y-Ezh2 in Ezh2 KO
Log (Dm)	X-axis	Relative Frequency			Log (Dm)	X-axis	Relative Frequency
-0.06917	-3.4	0.000578369			0.18536	-3.4	0
-1.46825	-3.2	0			0.19821	-3.2	0
-0.61913	-3	0.000578369			-1.67074	-3	0.00118
-1.97	-2.8	0.00174			-1.89047	-2.8	0.00473
-1.01185	-2.6	0.00231			-1.56199	-2.6	0.00946
-0.603	-2.4	0.00463			-2.32641	-2.4	0.00355
-1.28578	-2.2	0.0081			-1.88515	-2.2	0.01064
0.63013	-2	0.01966			-1.1849	-2	0.01891
-0.39322	-1.8	0.04743			-1.62244	-1.8	0.04492
0.31728	-1.6	0.06478			-1.62033	-1.6	0.08038
-1.37681	-1.4	0.07692			-1.52558	-1.4	0.07683
0.05978	-1.2	0.06767			-1.5578	-1.2	0.06974
-0.59664	-1	0.06536			-1.58677	-1	0.08038
-0.08392	-0.8	0.0694			-0.87633	-0.8	0.09102
-1.40586	-0.6	0.08155			-1.26755	-0.6	0.08392
-1.45538	-0.4	0.09196			-1.16973	-0.4	0.08274
0.15268	-0.2	0.10584			-1.77148	-0.2	0.1052
-0.55022	0	0.1151			-1.51976	0	0.09811
-0.11723	0.2	0.10295			-0.18507	0.2	0.0721
0.05394	0.4	0.0694			-2.52816	0.4	0.05083
-0.8458	0.6	0.00405			-0.30206	0.6	0.01537
0.18334	0.8	0			-1.50074	0.8	0
-1.692	1	0			-2.00022	1	0
0.34695	1.2	0			-1.5277	1.2	0
-0.79227	1.4	0			-1.53557	1.4	0
-1.14187					-1.28338
0.29305					-1.83068
-0.69197					-1.12914
-1.42545					0.02779
-1.30688					-2.6471
-1.37753					0.3743
0.05209					0.08802
-0.27097					0.45544
-0.297					-0.06275
-0.12203					-0.04144
-1.24343					-0.02993
-1.81862					-1.33509
-1.59794					-1.29372
-1.28488					0.08552
-1.67833					0.03264
0.47546					-0.57036
-0.21381					-0.16388
-1.40876					-0.75515
-0.12877					-1.11855
0.03931					-0.29047
-0.10978					0.26386
-1.31675					-1.61511
-0.79217					-2.56655
-0.13086					0.43954
0.38325					-0.02996
-0.66084					-0.22016
-1.25078					-0.85856
0.15516					0.15463
-0.02088					-1.85227
-1.48378					-1.39355
0.05984					-1.08413
0.29332					-0.96813
0.13165					-1.91391
-0.28994					0.30899
-0.3933					0.28114
-1.99716					-0.75347
0.45803					-1.6972
-0.64108					-1.81411
0.4827					-1.02724
-1.93106					-1.40567
-1.13692					-1.57045
-0.6285					0.00196
-0.36811					0.23744
-1.35054					-1.84666
-1.72494					-0.58481
0.45943					-1.00023
-1.33086					-0.11837
-0.63474					0.10039
-0.00268					-0.33498
-1.85385					0.31835
-0.91836					-0.30336
-1.01366					0.34687
-1.5155					-0.13283
-0.97042					-0.76776
-0.94683					-1.55992
-1.68827					-1.07831
-0.88993					0.04167
-0.3493					-0.14691
-1.13554					-0.09582
-1.75629					-0.21946
-0.52912					-0.66779
-0.47086					-0.32266
-0.67457					0.036
-1.01966					-0.99122
-1.85774					-1.30752
-0.72951					0.12913
-0.60467					-0.60236
-0.25319					-1.15483
-1.06019					-0.60164
-2.03026					-0.14023
0.28573					-0.98963
-1.73932					-0.35729
0.08277					-0.33127
-1.50834					-1.52619
-1.24593					-0.4951
0.32184					-1.57039
-0.83289					-0.50039
-0.84357					-1.17857
-0.31529					-0.99186
-0.29571					-1.29142
-1.54407					-2.00582
-1.53661					0.04992
-0.23988					-1.42771
-1.49491					-0.21902
-0.74123					0.14311
-0.67704					-0.78334
-1.97514					-1.65801
-0.83146					0.3835
-0.17077					-0.92214
-1.86741					-0.68206
-1.43815					-0.25226
-0.96891					-1.10053
-1.7933					-0.34168
0.69822					-1.73144
0.07391					0.23722
-2.44985					-1.74256
-1.86791					0.34563
-1.04344					-1.0627
-0.00956					-1.34996
-0.24841					-0.25672
-0.53863					0.05803
-0.08198					0.34565
-0.78024					0.48481
-0.07019					-0.22144
-0.34562					-0.35452
-0.40478					-0.02879
-0.13642					-1.50285
-1.56095					0.20546
-1.48937					-0.71599
-1.83282					0.49166
-1.84672					-0.86045
-1.85741					-0.64155
0.18679					-0.96584
-0.01174					0.50108
-0.65678					-0.4323
0.41988					0.0459
-0.34474					0.08758
-0.60286					-0.45465
-0.10643					0.07745
-0.22621					-0.10368
-0.53988					-1.47924
0.28276					-1.1693
-1.36103					-1.70615
-0.52416					0.38954
-0.32716					-0.1129
-0.06048					-1.33822
-0.89487					0.11922
-1.39136					-1.94301
-0.07176					0.26806
0.37301					-0.04713
-0.55286					-1.41614
-1.63744					-1.66776
-2.00215					-0.99475
-0.82878					-1.64784
-1.52458					-0.48256
-0.61148					-0.3705
0.32301					-0.38806
-0.01364					-1.42046
-1.57395					-0.11144
-0.67851					-0.52574
-2.22094					-0.9966
-0.40997					-0.39955
-0.20588					-0.52462
-0.42526					-0.64163
0.02035					-0.59714
-0.56362					-2.14218
-0.09438					-0.93027
-1.64154					0.21883
-1.53448					0.11337
-1.49989					0.1224
-1.37069					0.44188
0.24845					-1.574
-0.24473					-0.26195
-0.28066					-1.86762
-0.24173					-1.48548
0.13347					-1.49406
-1.04477					-1.06818
-0.52519					-0.19923
0.41822					-1.84157
-0.31042					-0.26435
-1.73813					-1.39174
-0.61054					0.000811988
-0.18639					-0.68873
-1.46022					-1.74459
-0.40391					0.26438
0.01369					-0.6569
-0.03293					-1.1408
0.30954					0.17894
-0.19435					-0.94843
-1.33849					-0.75392
-1.78785					-0.16309
-0.63249					0.00431
-0.25614					-1.23516
-0.65294					0.39062
-1.03658					-1.52786
0.22496					-1.40664
-0.89745					-1.66172
0.24301					-1.79343
-1.40302					-2.03648
0.07755					-1.49828
-0.73683					-1.53723
-1.71867					-1.14858
-0.54498					-1.78074
-0.70563					-1.22423
-1.80133					-0.41912
-0.86564					-1.33558
-1.62255					-0.41065
-0.43987					-1.14549
-1.01403					-1.35908
0.22197					-1.6628
-1.51719					-1.18942
-1.01105					-1.7175
-0.77092					-0.38743
-0.39458					-1.04514
-1.40625					-0.80221
-1.31972					-1.28879
-0.10303					-1.40758
-0.22294					-0.70712
-0.13357					-0.64016
-1.7421					-1.54076
0.08189					-1.04028
-0.02186					-1.86849
0.1041					-1.09125
-0.85072					0.18626
-1.59383					-1.33749
0.37787					-1.27388
-1.50073					0.13193
0.47477					-1.42314
-0.50475					-1.69908
-1.29681					-0.93467
-0.94245					-2.01799
-0.41654					-0.70851
0.41931					-0.68999
-0.40146					-0.07987
-0.40175					-0.28582
-1.88974					-1.54207
-1.53716					0.44318
0.22145					-1.3915
-1.60602					-0.9332
0.46469					-1.51845
-0.75952					-0.29718
0.43185					0.00252
0.40859					-0.08494
0.18877					0.52584
-0.02499					-1.70698
-0.06879					0.05972
0.31151					-0.0333
-0.29834					-0.61444
-1.02154					-1.53675
-0.39245					0.59507
-1.06466					-0.24983
-1.46841					-1.6657
-0.91651					-0.72972
-0.96914					-0.25179
-1.65962					-1.51323
-1.3986					0.17514
0.12884					-0.27587
-0.10458					-0.7262
-0.31449					-1.23734
-0.80806					-0.41569
-0.4338					-2.3938
0.17153					0.06988
-0.59085					-0.93033
-1.56576					-0.3679
-0.37297					-0.93732
-1.59858					-1.42087
-0.40212					-1.00334
-0.28117					-1.42092
-1.50875					-1.82283
-1.05916					-0.96316
0.29761					0.11884
-3.62306					-0.22661
-1.10711					0.28105
-2.49473					-0.36099
-0.24534					0.17893
0.20723					-0.19891
-1.0026					-0.08088
-0.45784					0.23776
0.28028					-0.23587
-0.36822					-0.21996
-0.89536					-0.17152
0.20509					-1.3688
-0.01779					-0.24871
-0.07925					-1.19097
-0.23281					-0.59219
0.24151					-0.15621
-1.46185					0.42275
-0.59468					-0.9754
-0.53336					-1.37178
0.35785					0.49536
-0.39704					-0.51119
-0.37061					-0.01621
-1.59427					-1.27367
-1.41858					-1.43114
-3.498					-1.15976
0.44054					0.09258
0.1386					-0.38701
-0.91102					0.62331
0.34816					0.19848
0.28184					-2.55596
-0.25491					-0.55703
0.05864					-1.10218
0.14971					-0.94137
-0.04146					-0.76128
0.21316					-0.16295
-1.80565					-0.24423
-0.22268					-1.02099
0.16014					-0.65006
0.38193					-1.84289
0.14141					0.53906
-2.01824					-0.28639
-0.3424					-0.68253
0.13961					-0.20888
-0.06624					-1.45734
-1.54622					-1.43608
0.27519					-1.91899
-0.57744					-1.04075
-0.02201					-1.52955
-1.78201					-1.59119
-0.02047					-0.89762
0.10076					-1.58868
0.04062					-1.60735
0.14504					-0.09586
-2.16891					-0.82678
-1.2165					-0.54399
0.46605					-2.1413
0.06067					-0.92748
0.35085					0.03362
-0.95857					-0.95645
-0.94147					-0.90061
-1.04191					0.16171
-1.18865					0.33453
0.11455					-0.19344
-1.28449					-0.9121
0.32715					-0.77759
-1.03471					-0.25083
0.03381					-1.08903
-0.53652					-0.61966
-1.21086					0.35756
0.44892					-0.19684
-1.4462					-1.72377
-0.52335					-1.45872
-0.08522					-1.14851
0.02921					-0.95468
-1.87804					-0.73949
0.1819					-0.03433
-1.75051					0.22285
-1.68649					-1.36462
-1.81352					-1.08243
-0.88259					-0.18005
-1.1723					0.14779
-2.54576					-1.07793
-1.83763					-0.84089
-1.55165					-0.10568
0.49514					0.0313
0.02073					0.05224
0.08737					-0.87671
0.05068					-0.49638
-2.14281					-1.01155
-1.86888					-0.29043
0.4978					-1.37429
-1.80496					-1.84006
-0.0232					-0.01556
-0.92131					0.06477
0.18699					-2.11728
0.1985					-0.41684
0.23407					-1.54313
-0.37426					-0.06541
0.43575					0.22853
-1.06865					-0.07247
-1.17973					-1.42347
-0.8279					-1.26681
-1.83483					-1.73763
-0.42588					-0.31553
-2.02341					-0.34726
-1.16965					-0.7467
-1.92182					-0.57337
-1.69271					-1.44517
-1.44788					0.49205
-2.03122					-1.66138
-0.81591					-1.28776
-1.13782					-1.09666
-1.34868					-1.76436
-0.10638					-1.42253
-0.13821					-1.37455
-0.87276					-2.05745
-1.40693					-0.78125
-1.60359					-1.35411
-0.87368					-1.55104
-1.61143					-1.61338
-0.46101					-1.84409
0.15654					-1.56532
-0.90996					-1.02554
-1.91408					-1.53381
0.14964					-1.17859
-0.50575					-0.43505
0.21485					-1.39772
-1.42718					-1.14446
-0.000900846					0.31739
0.16283					-0.40276
-1.41691					-0.69063
-0.03937					-0.1465
-1.73536					-1.27655
0.04942					-0.58559
-1.55505					-0.8127
0.3893					-1.43963
-0.30267					-1.04239
-0.66712					-0.91714
-1.02884					-1.54791
-2.48147					0.16181
-0.22238					-0.22338
-0.20234					-0.98846
-1.22216					-0.89512
-1.37437					-0.87831
-0.97873					-0.63767
-0.25017					-1.34674
-1.23862					-0.2474
-1.83459					-1.02762
-0.97843					-1.51831
-1.31005					-1.36196
0.14128					-1.46098
-1.55987					0.00886
0.45591					-1.22424
-0.0493					-0.38226
-0.51714					-0.18719
-1.44143					0.52609
-0.26437					-1.38785
0.09788					-1.00495
-0.89969					-1.30155
-1.63397					-2.67102
-1.09116					-0.30226
-1.15171					-1.15459
-0.75327					0.32728
-0.22686					-1.55322
-1.72373					0.16134
-1.08288					-1.84597
-1.31198					0.39578
-1.71939					-0.565
0.01549					-0.01105
-1.64263					-0.5534
-0.85073					0.61665
-1.73061					-0.61542
-2.02551					-0.99546
-0.99031					-0.58244
-0.53208					0.17784
-0.08151					-0.89667
-0.26087					-1.51903
-1.14057					-0.89442
0.43534					-0.47623
-0.15402					-0.7146
-0.06806					-1.59263
-0.25109					-0.49828
-0.9131					-1.77067
-0.07276					-0.41743
-1.35046					-0.42926
-1.07453					-1.44418
-1.00975					-0.63716
-0.90411					-2.10863
0.28767					-2.77088
-2.17007					-1.40721
-0.27494					-1.6159
-1.72504					-1.22306
0.25703					-1.3029
-1.37871					-2.89177
-0.33462					-0.3418
-0.61983					-0.88242
-1.48422					-1.86335
-0.73848					-1.20489
-0.85404					-1.70408
-1.13096					0.4752
-0.29301					0.04008
-1.15924					0.50164
-0.16958					-0.17968
-0.08401					0.51416
-1.38619					-0.18304
-1.50612					-1.55048
0.274					-1.06164
-0.14855					-0.8549
-1.86165					0.13156
-1.62913					-0.62887
0.18832					-0.68703
-0.8258					0.10002
-1.86261					-0.29793
-0.593					0.62222
0.08032					0.30527
-0.54388					0.04369
-0.85579					0.46723
0.10225					-0.18053
-1.64274					-0.09559
-0.00557					-0.78436
-0.74026					-0.07431
-2.35831					0.015
-0.23429					-0.45051
-0.93031					-0.41546
-1.19116					-1.98182
-1.16162					-0.87685
-1.54631					-0.48614
-2.67802					-0.48089
-0.56153					-0.06304
-0.47793					0.10693
0.18603					0.09844
0.15099					-1.74395
0.20347					-1.08767
-1.53534					-0.88721
-0.66112					-0.56825
-1.03015					-0.26253
0.27486					-1.48343
-1.29936					-0.72166
-0.17104					-1.19542
-1.16643					-0.0222
-0.25612					-1.41953
0.02699					-0.74495
-0.46133					-0.43637
-0.99671					-0.55242
0.25979					-1.59876
-0.01562					0.1947
-0.58874					-0.98641
0.13742					-2.48644
-0.37588					-0.2895
-0.85174					-1.07391
0.24938					0.19896
-0.50614					0.52182
-0.07047					-1.81778
-0.74601					-1.62575
-1.60113					-1.45451
-1.57945					-0.78395
0.00987					-2.66961
-0.07253					-1.68097
0.05662					-0.33679
-0.0592					-0.80968
0.31468					-0.10659
0.03962					-0.15203
0.368					-0.60914
-1.21252					-0.30028
-1.19202					-1.44648
-0.48573					-1.13947
-0.6755					-1.5618
-0.3441					0.43578
-0.16648					-0.10112
-1.18767					-0.98292
-0.45355					-0.6996
-1.73248					-0.74654
-0.76545					0.22401
-0.03192					-1.5646
-0.58124					-0.03629
-1.39911					-0.15147
-1.31507					-1.60386
-0.24941					-1.02985
-0.53478					0.33029
-0.49553					-0.71449
-1.63908					-1.15359
-0.77342					-2.97984
-1.07501					-0.25851
-0.22691					0.39704
-1.53357					0.18076
0.09487					-0.94562
-1.32301					-0.28567
0.10617					0.49375
-0.89888					-2.27297
0.4192					-0.86555
-2.14794					-0.00828
-1.66474					-0.74279
-1.1211					-0.75822
-0.32102					-0.15935
-1.18172					-0.55641
-2.68483					-0.10746
-0.52139					-0.59204
-2.01191					-0.03606
0.02179					-0.76933
-0.42817					-2.14142
-1.69802					-1.47285
-0.1286					0.29373
-0.81448					-0.32948
-0.68555					0.05538
0.04444					-0.50573
0.13764					-0.27094
0.44212					0.48091
-0.93273					-0.26446
-1.35985					-0.02776
-0.38615					-0.18534
-1.09754					-1.42115
-0.46729					-0.64268
-0.15997					-1.33322
0.35168					-0.40982
-0.38904					-0.0486
-0.00903					0.05913
0.1921					0.39631
0.15979					-0.00979
-0.30388					-1.38636
-0.63667					-0.72598
0.22275					0.13829
-0.58215					-1.70473
-0.63121					-0.89955
-0.35092					-0.13807
-1.10156					0.20513
-0.66742					0.08199
-0.59992					-0.48385
-1.29789					-2.07019
-0.24008					-0.89171
0.21052					0.06131
-1.01078					-0.13413
-0.33181					-0.18267
-0.23885					-0.08319
0.27354					0.17691
-0.37843					-0.17657
-0.39676					-1.65831
-0.04822					-1.759
0.06074					-0.36044
-0.44944					-0.38416
-0.13492					-0.76676
-0.01671					0.22348
0.22362					0.14776
-1.80295					-0.20939
-0.2476					-0.08052
-0.0446					-1.70629
-0.26287					0.13663
-0.24712					-0.06793
-1.34355					-0.01758
-0.53326					0.03872
0.02084					-1.27345
0.26274					-0.68381
-1.97673					0.43143
0.52539					0.022
-0.50349					-0.52095
-2.52633					-0.92124
-0.65649					0.28202
-0.38108					-0.55793
-0.07064					-0.11794
0.41554					0.38405
-1.48433					-0.96002
0.29242					-1.10645
0.09051					0.29173
-1.90602					-1.06135
-1.05855					-1.6272
-0.9411					-0.16952
-0.0514					-0.28983
-1.46488					-0.36177
-0.10069					0.14243
-0.23652					0.04134
0.38381					-1.56339
-0.58924					-1.71481
-0.66926					-0.72486
0.10232					-1.3077
-0.12712					-0.30435
-0.44844					-0.14233
-0.49436					-0.04704
0.12992					-0.32788
0.09342					-1.37221
-0.15959					0.43699
-1.39351					-0.86053
0.40653					-0.36499
-0.13662					-1.73606
-0.04422					0.2424
-0.48419					-0.35723
-0.03457					-0.26577
-0.03923					-0.26766
-0.7133					-0.93793
-0.4762					-0.40575
-0.98306					-0.64528
-0.93412					-0.09474
-1.42352					0.39867
-0.64477					-0.4
-0.06862					0.34677
-2.30631					-0.41867
-1.21076					-0.56296
-0.48063					0.04791
-0.07552					-0.58168
-1.42447					-1.83811
-0.50292					-0.03147
-0.23891					-1.94468
-1.17297					-0.23951
-0.75087					-0.49857
-0.20717					-1.0033
0.31822					0.28743
-0.30527					0.64194
-0.37669					0.4086
-0.75487					-0.56252
-0.52199					-0.09946
-0.69412					-0.22354
-0.12451					0.00335
-0.35992					0.3915
0.26799					-1.40224
-1.35689					-0.39557
0.08365					-0.23045
-0.33141					0.22865
-1.84623					-0.51947
0.26422					-1.23643
-1.49514					-1.61808
0.32907					-1.0359
-1.62475					-0.64694
0.30023					-0.8361
-0.15677					0.1535
-0.83541					0.10707
0.17468					-2.08404
0.32482					-1.26171
-4.00431					-0.24641
-0.40457					-0.78846
-0.62063					-0.74506
-0.80746					-1.65726
-0.75915					-0.5907
-1.16558					0.14725
0.07365					-0.03277
0.40568					0.11557
0.23919					0.02906
-0.53738					-0.76852
-0.58751					-0.91712
-0.80511					-1.66984
-1.63235					-0.81125
-0.17575					-0.86024
0.34736					0.33306
-0.06503					-0.77108
-0.07235					-0.15529
-0.63255					-0.63928
-0.68414					-0.79981
0.40008					-0.37506
0.29593					0.52276
0.24929					-1.08518
-1.60062					-0.71693
-0.00705					-0.83715
-0.84774					-1.26321
-0.14531					-0.57009
-0.63182					-0.68246
-0.84303					-0.78448
-1.84668					-0.1086
-0.06544					-0.08017
0.15836					-0.02824
-0.85027					-2.7013
-0.24741					0.46474
-1.1978					-1.40608
-0.10541					-0.64693
-1.02158					-0.73855
-0.04434					-0.54239
-0.04021					-1.22477
0.25592					-0.70635
-1.51688					0.28898
-0.29303					-0.18178
-0.10865					-0.82753
-0.12127					-0.84051
0.15026					-0.39439
0.66073					-1.10779
-0.49162					-0.80941
-1.76314					-0.92034
0.02317					-1.25643
-1.64482					-0.94966
0.08527					-1.2534
-0.23796					-0.69779
-0.60524					-0.77381
-0.11516					-0.41052
0.29957					-0.62426
0.34563					-0.44746
0.06475					-0.16405
-0.16464					-0.89653
-0.50662					-0.18604
-1.06039					-1.16361
-0.02125					-0.23049
-0.47053					-0.73719
-2.45188					-0.62697
-1.68795					0.291
0.06795					-0.18367
-0.2322					-0.76295
0.14939					-0.51546
-1.03736					-1.25739
-0.85739					0.08296
0.48233					-0.94469
-1.46053					-0.59658
-1.71762					-0.73106
-0.03814					-0.40071
-1.81357					-0.05829
-0.06766					-0.8223
-0.33444					-0.40602
-0.16047					-0.82814
-1.32409					-0.87928
-1.13503					-0.38677
0.37775					-0.11559
-0.29855					-0.81982
0.1053					-1.47995
-1.03992					-0.67621
-0.0284					-0.64077
-1.21489					-1.40395
-0.30908					0.34917
-1.5108					-2.28961
-0.30602					-0.96894
-0.96608					-0.20777
-2.0811					-1.66045
-0.14395					-1.18527
0.03551					-0.79976
-0.28209					-0.3524
-1.54668					-1.46872
-1.38295					-1.12628
-1.75349					-1.30878
-0.92197					0.13988
-0.20674					-2.03775
-1.45648					-1.17737
-1.68536					-0.45163
-0.83696					-1.88337
-1.40517					-2.64614
-1.41154					-1.34596
-0.46812					-1.52032
-0.96718					-2.01631
0.22272					-0.97293
-1.4653					-1.41042
-0.35202					-1.67603
-0.46378					-0.05151
-0.14985					-0.6364
-2.05131					-1.23174
-1.02856					-0.25034
0.05747					-0.9799
-1.3035					-1.23155
-0.81867					0.04503
-0.94939					-0.31868
0.22939					-0.08976
-1.17599					-1.61362
-0.17921					-0.63065
-0.3516					-1.17279
-0.58839					-0.71345
0.31543					-1.62067
0.04666					-0.33774
-0.46694					-0.9931
-0.60402					-1.51222
0.4607					-1.28889
-0.17577					0.37793
0.25115					-1.21581
-0.84335					-1.92636
-0.06486					-0.66756
-0.76103					-1.29611
-0.76315					-0.32788
-0.19378					-1.45425
0.24461					-1.10195
0.30863					0.02643
-0.82702					-0.21923
0.17386					-0.0152
-0.11832					-2.19839
-1.1751					-0.53971
-0.21769					-2.04753
-0.03479					-0.57608
0.13082					-2.69894
-0.28029					-2.12132
-1.24166					0.21052
-0.69171					-0.60112
0.13762					-0.34584
-1.35706					-2.76581
-0.7004
-0.53058
-0.08138
-0.45754
-1.51263
-1.37095
0.04921
0.14326
0.12001
-1.87199
-0.91205
-0.31688
-0.47796
-0.11706
-0.79653
-0.68675
-0.01152
-2.21988
-0.89949
-0.87552
0.00277
-1.30694
-0.41328
-1.49445
-1.49636
-0.28982
-0.76219
-0.69657
-1.2358
-1.194
-1.36681
-1.3983
-0.14737
-3.55777
-0.58548
-2.20266
0.26405
-0.9433
-0.41376
-1.90213
-0.87282
-0.13577
-0.28739
-0.70224
-1.42057
-0.10204
-0.15692
-1.09808
-0.21164
-1.86939
-1.59338
-0.43006
-0.21425
-0.49897
0.30644
-1.88333
-0.86322
0.22298
-0.39273
0.13528
-0.0371
0.0819
-1.49929
-1.629
-0.42081
-0.09262
-1.50518
-0.10243
-0.14027
-0.9735
-1.28521
-1.56148
-0.89542
-0.79686
-1.33361
-0.20616
-1.1009
-0.80214
-0.51144
-0.2124
-1.75131
0.28418
-1.20848
-1.38244
-0.91109
-1.13607
-1.23695
0.32894
-0.79806
-1.07219
0.05657
-0.66442
-1.34122
-0.89835
0.10033
0.30171
-2.24974
0.09695
-0.62046
-0.72363
-0.98733
-1.39068
-0.41909
-0.72432
-1.24932
0.28834
-0.02093
-0.78136
-0.55883
-0.85363
-1.30617
-0.57775
-0.85433
-1.47693
-1.44463
-1.34653
-2.12456
-2.33299
-2.7327
-0.69503
-0.48229
0.35638
-1.18277
0.35318
-0.32762
-1.50383
0.00139
-1.04918
-1.58116
-1.41915
-1.62264
-1.1352
-1.84321
-1.39724
-1.50105
-1.20306
-1.62542
-1.77628
-0.66199
-0.26338
0.15529
-1.73345
-1.09201
-0.36148
0.37021
-1.619
-1.39614
0.1344
-0.05762
-0.53002
-1.57203
-0.79474
0.32332
-0.74516
-1.63457
-1.44601
0.08818
-0.25142
-0.46342
-1.50458
-1.6303
0.01556
-0.68877
-1.38378
-0.67875
-1.64874
-0.21747
-0.97203
-1.60367
-0.46755
-0.38121
-0.33261
-0.5232
-0.47249
-0.21855
-0.34944
-0.42903
-1.86735
-1.90548
-0.23214
0.06757
-0.10925
-1.19566
-0.78773
0.20289
-1.18358
-0.14338
0.10033
0.05945
0.29332
0.12706
-0.0284
0.35492
0.39104
0.45546
-1.73418
0.31834
-2.1661
-0.82193
-0.42832
0.01139
-0.06595
-0.93368
0.00909
0.38567
-0.40611
-0.72474
0.43114
0.23971
-1.41732
0.37415
0.40831
0.14948
0.31607
-0.02863
0.07521
-0.54893
-0.30083
-0.10911
0.02787
-1.02179
-0.1662
0.40183
-0.45975
-0.03122
0.27264
-0.28254
-0.47614
0.45481
0.232
0.28651
0.27685
-2.09015
-0.25361
0.01005
-0.94127
-0.97119
-0.59131
0.17954
0.22039
-0.37407
-0.41464
0.33923
-0.20743
-1.03686
-0.09187
0.28987
-1.11836
-1.85081
0.11018
-0.5291
0.20218
-0.05342
-0.82502
-1.02017
-0.08663
-0.32395
-0.73685
-1.25521
0.15352
-0.63412
0.36516
-0.26957
-1.56046
-0.31797
0.21646
0.0027
0.20142
0.1785
-0.68978
-0.91589
0.34603
-0.8032
0.4388
-0.00376
-0.83303
-0.49323
-1.97298
0.60782
-1.82379
0.31061
0.49405
-0.01242
-0.43298
0.34907
0.13854
-1.84754
-1.36592
-1.16027
-1.68041
-1.78075
-1.28523
-1.11212
-1.55565
-1.89343
-1.80077
-0.52229
-1.6437
-0.11723
-1.1255
-0.08718
-0.46543
-0.3621
-0.14401
0.04353
-0.4917
-1.57543
-2.07013
-1.52121
-1.96407
-0.33473
-0.11407
-1.27357
-0.83403
-1.37238
-1.76475
-1.19369
-1.32212
-2.01242
-0.24177
-1.13574
-0.92127
-1.70255
-0.43415
0.22915
-1.25858
-1.32679
0.34629
-1.42967
-1.46154
-1.21136
-1.20035
-1.42251
-1.05442
-1.88974
-1.79913
-1.26862
-1.18267
-0.45337
-0.49335
-1.54207
-1.28535
-1.27668
-0.65816
-1.12455
-0.97731
-1.73708
-1.09446
-1.27243
-1.34677
-1.88433
-1.4828
-0.38851
-1.18356
-1.40074
-1.32257
-1.30847
-0.25312
-1.72451
-1.26735
-0.03711
-0.50585
-1.07298
-0.82237
-1.12291
-1.54613
-1.25944
-1.4927
-1.45129
-1.61333
-1.18736
-2.04239
-1.51359
-1.75762
-1.03427
-1.73928
-0.03132
-1.13833
-1.9557
-0.63551
-1.58826
-1.55802
-0.21946
-0.0476
0.10543
-0.98733
-1.48639
0.20682
0.15901
-1.11553
-1.30326
-1.42017
-2.27077
-1.28227
-1.09313
-1.78558
-1.50307
-0.74945
-1.53382
-1.49089
0.00732
-1.85432
-0.36881
-1.46034
-0.89108
0.17998
-0.23056
-0.67884
-0.92517
-1.53953
-0.18909
-1.00257
-0.67995
-1.2314
-0.091
-1.20524
-0.86108
-1.49158
-0.33316
-1.35933
-1.39717
-1.62935
-0.70396
-1.29524
-1.86655
-0.37228
-0.65247
-0.95121
-1.15133
-1.47513
-3.03092
-1.58019
-1.35505
-1.05433
-0.08278
-0.35237
-1.21067
-1.52858
-0.15462
-2.1766
-0.73148
-0.59043
-0.18281
-0.99892
-2.18697
-0.52523
-1.82138
-1.30342
-1.08972
-1.02829
-1.14056
-1.50094
-0.5349
-0.24381
-0.39671
-1.48844
-1.41276
-0.08258
-1.68669
0.00756
-0.65538
-1.94286
-3.86244
-0.97978
0.0905
-0.22972
-0.44503
-1.8906
-1.07457
0.05403
-1.03141
-0.37842
0.08458
-0.59021
0.27107
-1.53658
-1.1818
-1.53668
-0.3381
-1.41893
-1.28023
-1.06986
0.45379
0.0267
-0.92955
-1.33373
-0.49799
0.14035
0.00779
-0.80011
-0.60595
-0.6745
0.3804
-1.37228
-1.24062
0.32339
0.28556
-0.45128
-0.62926
-0.33173
-0.11572
-0.34687
-0.10543
0.22744
-0.29336
0.40013
-1.37951
-1.56983
-1.28794
0.03382
-1.06138
0.22054
-1.57069
-0.41456
-0.63431
-0.3236
-0.77636
-0.09658
-1.4362
-0.12414
-0.87633
-0.48036
-0.73362
-0.6916
-0.14433
-0.42604
-1.48362
0.27297
-0.54181
-0.85309
-0.74176
0.16532
-1.37446
0.02236
-0.67598
-0.01095
-0.89393
-0.01074
-1.38395
0.05711
-1.25838
-2.04999
-2.05162
0.28975
-0.33165
-1.03231
-0.6322
0.05033
-0.55973
0.46564
-1.22454
0.04661
0.3136
0.32036
-0.21247
-0.55663
-0.90978
-0.77789
-0.27265
-1.36858
-0.47233
-0.45818
-1.10419
-0.22664
-1.5689
-0.23871
-1.68676
-1.06405
-0.29608
-0.89933
0.13213
-0.80758
-1.26334
-0.57005
-0.10038
-0.59719
-1.33134
-1.5598
-0.32803
-0.03163
-0.42218
-0.13709
-0.18788
-0.26716
0.37652
0.44479
-0.02061
-0.41011
-0.04739
-1.51603
-0.09418
-0.49157
0.22515
-0.34496
-0.68817
-0.38617
-0.31153
-0.26444
0.1147
-0.69467
0.47982
0.08871
0.02929
-1.47927
0.13009
0.14291
-1.27863
0.40242
-0.25599
0.02153
-0.24352
-0.91237
0.32926
0.20147
-0.03843
-1.23987
-0.37686
-1.06436
-0.17164
-0.09818
-0.20403
0.43128
0.19035
0.4395
-0.81523
-0.66249
-0.56272
-1.82028
-0.01633
0.40939
-1.7987
0.51213
0.05614
-0.30504
-1.53899
-1.54513
-0.5233
-0.15882
-1.15088
0.03778
-1.80799
-0.63218
-1.38012
-1.3861
-0.89678
-1.54133
-0.16266
-0.19079
-0.45611
-0.13156
-1.14637
0.15275
-1.52185
0.14501
-0.55475
0.15543
-0.2307
-1.06141
-0.35219
-0.14362
-0.48068
-0.66188
-0.16433
0.18295
-0.27427
-0.07025
0.20478
-1.36922
-0.519
-1.80452
-0.44832
0.34602
-0.42792
-0.45409
-0.98327
-0.2212
-0.02206
0.01786
-0.98164
0.25471
0.15153
-0.51812
-0.0361
-0.36058
-1.41578
-0.0392
-0.93392
-1.07852
0.16671
0.46298
-0.08549
0.05651
-0.50764
0.23595
-0.32101
-0.70915
0.18955
0.13319
-1.11948
-0.448
-0.41042
-0.36097
-0.02218
0.35313
-0.01691
0.27808
-0.46118
-1.60708
0.41311
0.18643
-0.12452
-0.69669
-0.08367
0.18682
-1.13603
-0.7598
0.0415
-0.21119
0.23723
-1.1143
0.31027
-0.10753
0.26903
0.43666
-0.01709
-0.70082
-0.02348
0.43212
0.11256
-1.14128
-1.04867
0.35197
0.02025
-1.54609
0.29466
0.1072
-0.58418
0.29757
0.42452
-1.76347
0.39455
-0.39532
0.2588
0.35021
-0.77813
-0.77213
0.24404
-0.03904
0.55142
-1.53788
0.32394
-0.10913
-0.09953
-1.16247
0.23371
-0.83948
0.11685
0.49048
-0.71544
-0.08199
0.4105
0.20774
-0.13105
0.36625
0.2176
-0.22952
0.24788
0.37376
-0.44422
-0.43958
-1.38137
-0.01498
-0.15461
0.30999
0.49643
-1.83975
-0.14437
-2.04419
-1.14027
-0.3883
-2.3766
-0.88176
-1.5813
-1.69821
0.18859
0.13206
0.21291
-1.27813
-0.85595
-1.45075
-0.27535
-0.87199
-2.80657
0.17197
0.26631
-0.96396
0.34312
-1.45038
-1.63013
-0.59835
-1.23697
-0.07008
-0.09043
-1.4613
0.02038
-0.16866
0.09831
0.02003
-0.71409
-1.15636
-0.93996
-1.26701
-0.27141
0.10019
0.47508
0.28392
-1.05239
-0.37745
-0.09115
-0.67528
0.26076
0.31457
-1.08314
0.22542
-0.74392
-1.12113
-0.84547
-0.21495
-1.37153
-1.8125
0.24828
-0.06283
-0.51952
0.01739
-1.21189
-1.2372
-2.07671
-1.54178
0.23398
-0.94854
-0.13239
-0.03168
-0.39008
-0.68658
0.45781
-1.1108
-1.99059
-0.16284
-0.2329
-1.80508
-0.10824
0.2259
0.28963
-0.0846
-0.20633
-0.62016
-0.24977
-0.11836
-0.65201
-0.56727
-0.87967
0.37491
-1.46283
-0.28538
-1.8004
0.29942
-1.24364
-0.17006
-0.80586
-1.99746
0.00381
-0.25895
-0.74609
-1.63884
-0.63826
-0.20833
-0.57052
-0.84689
-0.96007
-1.14552
-1.83831
-0.32173
-1.9585
-2.13616
0.39735
-2.70887
0.00654

## Sheet: Figure 2-figure supplement 1B
HaloTag-Cbx2 in Ezh2 KO					HaloTag-Cbx4 in Ezh2 KO					HaloTag-Cbx6 in Ezh2 KO
Log (Dm)	X-axis	Relative Frequency			Log (Dm)	X-axis	Relative Frequency			Log (Dm)	X-axis	Relative Frequency
-1.73451	-3.4	0.00024561			-1.34732	-3.4	0.000220702			-1.45659	-3.4	0.000175039
-1.49797	-3.2	0.000982439			-0.93957	-3.2	0.000441404			-1.44559	-3.2	0.000350079
-1.58832	-3	0.00147			-1.37832	-3	0.000662105			-1.6378	-3	0.000525118
-0.79598	-2.8	0.00258			-0.35192	-2.8	0.000441404			-0.6625	-2.8	0.00193
-1.76061	-2.6	0.00381			-1.1562	-2.6	0.00221			-1.6169	-2.6	0.00193
-1.6819	-2.4	0.0054			-0.8113	-2.4	0.00397			-1.50139	-2.4	0.00525
-1.49136	-2.2	0.01056			0.01271	-2.2	0.00441			-0.45856	-2.2	0.00823
-1.91089	-2	0.02542			-0.4004	-2	0.01037			-1.84675	-2	0.01173
-1.97721	-1.8	0.04323			-0.70732	-1.8	0.01744			-1.1601	-1.8	0.02328
-1.70624	-1.6	0.05981			0.40955	-1.6	0.02979			-0.1465	-1.6	0.03991
-1.29482	-1.4	0.06374			-0.09519	-1.4	0.03355			-0.85136	-1.4	0.04569
-1.76806	-1.2	0.06681			-1.01979	-1.2	0.04193			-0.2485	-1.2	0.05006
-0.6441	-1	0.0716			0.18913	-1	0.04988			-0.70987	-1	0.05461
-1.3595	-0.8	0.08228			-0.06134	-0.8	0.06665			-1.14466	-0.8	0.05881
-1.75251	-0.6	0.10402			0.32433	-0.6	0.09292			0.33445	-0.6	0.07212
-1.47692	-0.4	0.12403			-1.24495	-0.4	0.11256			-0.30682	-0.4	0.08734
-1.97982	-0.2	0.1373			-1.02771	-0.2	0.13882			-0.03117	-0.2	0.11973
-0.95332	0	0.11151			-0.14503	0	0.15736			0.12042	0	0.14248
0.34348	0.2	0.06558			0.47386	0.2	0.13154			0.46033	0.2	0.14878
-0.5652	0.4	0.01818			0.46258	0.4	0.08453			-0.40585	0.4	0.0982
-1.1015	0.6	0.00123			0.3244	0.6	0.01832			-0.9156	0.6	0.02573
-1.40366	0.8	0.00024561			0.18704	0.8	0.00199			-1.24926	0.8	0.0028
-1.63229	1	0			0.18165	1	0			-0.87463	1	0.000350079
-1.08478	1.2	0			0.35177	1.2	0			0.44987	1.2	0
-1.42895	1.4	0			-0.59574	1.4	0			-0.7237	1.4	0
-1.2365					0.24641					0.08262
-1.31838					0.50258					-0.01958
-0.98705					0.15388					0.06923
-1.02233					0.4087					0.29016
0.11514					0.27248					-0.20277
-0.47512					0.25584					-2.05478
-1.04157					0.25543					0.14855
-1.45957					-0.14125					0.10894
-1.23013					-0.74684					-0.73546
-1.2234					0.26738					0.63564
-0.12264					0.24964					0.09754
-0.52955					0.17244					0.56579
-0.84028					0.45994					0.11056
-1.41391					0.11511					0.09568
-0.80532					0.32494					-0.30866
-0.59863					0.41038					0.36419
-1.70721					0.45847					-0.31605
-1.60139					0.2711					0.22139
-0.1194					-0.8465					-2.44035
0.09508					-0.12025					-0.75133
-1.16005					-0.33955					-0.15293
-0.36183					0.38178					-0.09367
-1.15089					0.18437					0.15647
-0.07778					-0.07526					-1.81337
-1.99082					0.03062					0.01955
-0.9089					0.06805					-0.06928
-0.38205					-0.41804					-0.37845
-1.32244					-0.87737					0.08157
-1.52626					0.35261					0.20952
-2.64696					0.01048					-1.72397
-1.64434					0.03337					-1.98984
-0.60511					0.02782					-0.29682
-0.50319					0.23167					0.02076
-1.00646					0.04674					0.18852
-1.53857					-1.46126					-0.85757
-1.26834					0.12042					-1.14592
-1.84085					-0.67357					-1.5711
-1.37157					0.42361					-0.144
-0.09687					0.12905					-1.15859
-0.71664					0.07017					-1.1762
-1.42771					-0.77873					-0.83239
-0.84445					-0.53737					-0.17942
-0.22148					-0.09774					0.08601
-1.05789					-0.51424					-2.27398
-1.08452					-0.26271					-0.12531
-1.84177					-0.42523					-1.56443
-0.35017					-0.74877					0.41533
-0.43303					-0.000577312					-0.68517
-1.44367					-0.34342					0.57759
-0.73456					0.18697					-0.63072
-1.11989					-1.22941					0.21209
-1.32712					-1.06739					-0.62989
-0.17222					-1.18873					0.0516
-0.04834					-0.80452					0.01483
-1.85208					-1.15886					-1.86119
-1.53151					-1.28339					-2.71023
-0.52971					0.11229					-0.24949
0.03769					-0.36237					-0.26863
-0.55806					-0.44043					0.24097
-1.05354					-0.52663					0.33547
0.12332					-0.12325					0.08503
-0.12547					0.24502					-0.52571
-1.62214					-0.04879					-0.41136
-0.07296					-0.78688					-0.38283
-0.69066					-0.39929					-0.63481
-1.10944					0.2773					-1.6711
-2.36178					-0.52465					-0.8115
-0.85592					-0.37218					-0.12817
0.02113					-1.18884					-2.74362
-0.85414					-0.16938					-0.11953
0.17724					0.14351					-0.88553
-0.21617					-1.299					0.18893
-1.43044					-1.6503					-0.43742
-1.65479					0.15974					0.46618
-1.77254					0.56828					-1.73382
-1.11656					-0.76723					-0.89293
-0.05558					-0.36227					-0.37769
-1.05984					-0.39818					-1.05161
-0.47013					-0.68466					-0.95888
-1.37702					-1.38309					-1.62055
-1.68482					-0.57172					-0.9524
-0.1115					0.46289					-0.07729
-0.80303					-0.35554					-0.06902
-1.00861					-0.54229					-0.00377
-0.80644					-0.49111					-0.31283
-1.76207					0.50549					-0.70089
-3.53548					0.27231					-1.10313
-1.15157					-0.43835					-0.17186
-0.2243					0.53454					-1.27439
-2.2627					-0.50094					-0.93529
-0.32585					-0.70231					-1.46413
0.3444					-0.25499					-1.47967
-0.56456					-0.24733					-1.04795
-0.9151					-0.79879					-0.71651
-0.03045					-1.73223					0.30047
-0.3324					-0.42422					0.15604
-1.44253					-0.0448					-1.01311
-0.49529					-0.03341					0.05066
-1.19396					-0.27157					-1.04315
0.56974					-1.21206					-0.54071
-1.08975					-1.10505					-1.52736
-1.59377					0.12961					-1.04565
-1.3733					-0.19104					0.07587
0.00938					0.35611					-0.54378
-1.9133					-1.17978					0.20222
-1.92053					0.46245					-0.34945
-0.90357					-0.68945					0.20065
-1.74973					0.11156					0.16001
-0.12539					0.32913					0.2335
-0.53915					-0.55097					-0.33613
-1.70231					-1.01068					-0.21127
-2.27286					-0.20076					-0.42975
-1.55076					-0.89693					-2.81926
-0.82702					-0.4995					0.20103
-0.43183					-1.14304					-0.86055
0.01662					-0.13655					-1.84425
0.49285					-1.67822					0.09476
-0.20124					-0.11691					0.48028
0.0124					0.36057					-2.52023
0.08348					-1.13119					0.41282
-0.7045					-0.2007					0.31017
-1.47154					0.5397					-0.53619
-1.11208					0.31697					0.26315
-0.59704					-0.01352					-1.74024
0.08385					-1.63952					-0.8915
-0.49998					-0.86085					0.17319
-0.07128					-1.56352					0.10288
-0.35591					-1.62836					-0.61214
-0.66981					0.13132					-1.36828
-1.69394					0.23525					-0.2611
-1.86015					-0.99173					0.39549
-0.50901					-1.60949					0.45889
-1.88682					-1.3046					-0.20297
-1.32362					-0.8439					0.23228
-0.77406					-3.41474					-0.41531
-0.16659					0.04342					-2.30692
-0.16126					0.14878					-1.61814
-1.69092					-1.1437					-0.59091
-0.98253					-0.32214					0.05291
-0.50505					0.09405					-0.9831
-0.98514					-1.5969					0.51286
0.06762					-0.02716					-0.55725
-1.92121					-0.11458					-0.94718
-0.79627					-0.0692					0.15025
-1.71737					-0.05906					-0.00356
-0.66688					0.45761					-1.328
-1.26544					-1.21175					0.51779
-1.32092					-0.52367					0.46553
-0.31677					0.4227					-0.87415
-2.13984					0.41821					-0.2977
0.12691					0.16097					-0.77374
-0.53866					-0.19006					-0.94586
-1.38549					-1.3365					0.13577
-2.73114					-0.39943					0.2253
-1.18381					-0.42749					-0.56859
0.03289					-2.34876					-0.01026
-1.5508					-0.58436					0.06374
0.14148					-0.24879					-1.17677
-0.08289					-0.99308					-0.96469
-1.27709					-0.01561					-1.54933
-1.71073					-0.37834					0.2254
-0.4598					-0.07601					-0.33537
-0.81655					-0.20874					-1.12239
-0.30379					-0.21381					-0.09237
0.01405					0.23773					0.01295
-1.94266					-0.00355					0.4954
-0.05619					-0.21455					-0.47547
-1.41646					0.22392					-1.23469
-0.96575					-0.91708					-0.74235
-1.7976					-0.16013					-1.2993
-0.22082					-0.54868					0.09595
-2.13432					-1.02112					-0.14907
-1.61396					-0.05863					-1.0537
-0.5717					-1.84622					0.03565
-0.61125					-1.58285					-0.68306
0.30432					-0.47811					-0.06393
-2.00593					-1.27538					-0.2528
0.44645					0.39669					0.30853
-1.74765					-0.45278					-0.05819
-1.00264					-0.87118					0.49064
-1.4947					0.4961					-0.24134
-1.02049					-1.31764					-0.05874
-1.54583					-0.81569					-0.66887
-0.44571					-0.23234					-0.14251
-0.21749					-2.06448					-0.95996
-0.4603					-1.88314					-1.38726
0.14977					-1.38679					0.09097
-0.18311					-1.45828					-0.00874
0.01648					-0.77218					-1.36388
-0.26795					0.30904					-0.16587
-0.4405					0.04916					-0.74349
-1.87288					-1.44786					-2.04976
-0.33959					-0.32128					-1.37311
-0.19721					-1.51087					-0.33417
-1.63736					0.11409					-0.03832
-1.52758					-1.62186					-1.53911
-1.88424					-0.66718					-0.03641
0.13767					-0.22437					0.27131
-0.31162					-0.98532					0.40186
-1.52487					0.10198					-1.20904
-0.81333					-0.1835					0.36923
-0.10434					-0.15335					0.14736
-0.5917					0.25333					0.39658
0.06011					-0.06613					-0.34463
-1.80406					-0.12052					0.37702
-0.76276					-0.75681					0.62545
-1.53665					0.12923					-1.4283
-0.61891					-0.64344					-0.01594
-0.58751					-1.54659					-0.37282
-0.01954					-1.09311					-0.52474
-1.34881					0.03366					0.45947
-1.51672					-0.512					-0.28
-1.57969					-0.01867					0.00132
-1.90463					-0.71454					-0.29517
-1.64026					-0.09267					-0.05967
-1.74568					0.4466					-1.43718
-1.02947					-0.08248					0.30715
-0.40728					-0.66734					-1.26731
-2.01388					-0.12046					0.12884
-2.0285					-0.02686					0.00382
-0.66172					-0.33822					-1.67032
-0.11047					-0.23127					-0.07771
-0.51721					-0.18129					-0.21584
-1.48863					0.46027					-1.08722
-0.30593					0.06751					0.36983
-1.90179					-1.53331					-1.56343
-1.51433					0.15595					0.49137
-0.95505					-0.05221					-0.82707
-2.23411					0.15768					0.01929
-1.33776					-0.25496					0.05883
-1.03332					-0.04103					0.4983
-0.77916					0.24337					-1.20041
-2.1598					-0.79178					-1.70332
-0.36629					0.67385					-0.64201
-0.47945					-1.57126					0.13553
-0.5149					0.28569					0.05011
0.05515					-0.9325					-0.20043
0.27148					0.35958					-0.1683
-0.34534					0.16623					-1.12026
-0.18616					0.37736					0.02735
-0.90857					-0.19768					0.16717
-0.15221					-0.55024					-0.08336
-2.00438					-0.14063					-0.98916
-0.66412					-0.20243					0.26264
-2.54469					-0.0531					-0.83101
-1.1895					-0.20807					-1.33356
-0.69106					-0.58266					-0.75426
0.02992					0.25245					-1.08165
-0.09009					-0.13547					-1.26884
-0.64699					0.31782					0.44822
-1.70356					0.42116					-1.45881
-1.10537					-0.0129					-1.499
-2.07869					-0.80558					-1.54986
-0.90353					-0.15605					-0.13433
-1.88103					-1.74734					-0.27359
-1.16496					-1.34538					0.46481
0.15468					-0.17542					0.2574
-1.34252					-0.03064					-1.73329
-0.76074					-0.14151					-1.00007
-0.04515					-0.3979					-0.37815
-1.24651					-0.71259					-0.98508
-0.16296					-2.11753					0.11236
-1.71751					-0.407					0.35832
-0.05523					-0.92966					-0.17689
-0.22585					-0.05145					-0.27464
-0.37374					-0.55054					0.04044
-0.10127					-1.24441					0.16216
-1.35139					-0.27964					0.29362
-1.58983					0.31396					-0.14416
-0.25484					0.2094					0.02037
-0.55345					-0.39493					-0.98991
0.09607					-0.38848					0.15945
-1.29361					-2.18324					0.18405
-1.26808					0.31794					-1.9095
-1.38286					-1.73623					-1.24113
-0.06392					-0.35827					0.25373
-0.16543					-1.56625					0.63992
-0.2013					-0.5721					-0.63176
-0.20123					-0.02018					-0.03204
-0.64047					0.52522					0.52819
-0.5307					-0.24432					0.51191
0.35467					-0.26214					0.3948
-0.57114					-0.50515					-0.5364
-1.32589					0.1973					0.41155
-0.12648					-0.24697					0.34534
-0.24294					-0.65745					-0.97915
-0.78256					-0.18867					-0.83896
-1.11851					0.23411					-0.27495
-0.6028					0.18174					-0.48665
-1.44903					-0.09125					-1.0889
-0.30567					-0.47355					0.29181
-1.11499					0.25309					-1.57316
-1.27964					-1.95331					0.31636
-0.53408					0.70473					0.24643
0.29291					-0.41816					0.20788
-0.00678					-0.000393052					-1.30289
-1.29197					0.28558					-0.65676
-0.42474					-1.03647					-0.37234
-0.78626					-1.61993					0.58582
-2.26392					-0.32638					-0.51216
-1.39493					0.52603					0.07813
-0.01355					-0.29427					-0.64165
-0.82485					-0.41796					-0.08633
-1.445					-0.92506					-0.84663
-1.14876					0.24145					-0.56405
-0.36233					-0.19758					-1.19204
-0.05707					0.47124					-1.14562
-1.5706					-0.19735					-0.15767
-0.37367					0.00373					-1.34457
-0.72472					0.31364					-0.29953
-1.01406					-0.03839					-0.19795
0.08747					-0.3486					0.52871
-0.06485					-0.55619					-0.10571
-0.31134					0.1517					-1.72413
-2.34688					-0.07991					-0.62696
0.3465					0.46953					-0.32657
-0.08507					-0.28978					-3.86168
-1.80965					0.03551					-0.67096
0.17782					0.45633					0.42632
-0.26774					-0.26761					-1.30378
0.14044					0.2002					-1.03842
-1.21895					0.40789					-3.5502
-2.08328					-0.36443					-1.05734
-0.6343					-0.21105					-0.35899
-1.17954					0.50908					-1.21655
-1.98524					0.30354					-0.89393
-1.38494					0.30799					0.1955
-0.22672					-1.1018					0.20984
-1.46673					-0.21796					0.3108
-1.48086					0.22672					-1.60222
-1.39463					0.4266					-0.69248
-0.37764					0.07195					-0.46153
-1.57323					-0.30344					0.12315
-0.64603					-0.54412					-0.23668
0.06419					0.25167					-0.70309
-0.32596					-1.88909					-0.07435
-0.81665					0.11001					0.16095
-1.79002					-0.66327					0.19537
0.18001					0.45083					0.20276
0.19947					-0.6405					0.36315
-0.12852					-0.25823					0.51301
-2.08134					-1.1684					0.42801
0.18747					-1.28117					0.20056
-1.27568					-0.10292					0.14944
-0.9124					0.29907					-0.93116
-0.18796					0.17878					0.17154
-1.76169					-1.51886					-0.50563
-1.20511					0.07004					-0.33243
-2.02175					-1.43523					0.01813
0.18743					0.27029					-2.30618
-0.50992					-0.55356					0.5745
-1.38967					0.06916					-0.40375
-1.22359					0.24381					-1.40543
-1.4459					-0.59971					0.45541
-1.99616					-1.1109					-0.18884
-2.0351					0.39379					0.32641
-1.05231					0.29565					0.32212
-2.04153					-0.25976					0.13739
-0.9748					-0.35082					-0.1513
-1.97645					-1.80029					-1.57084
-1.73714					0.19077					-0.00989
-1.56989					-0.30268					-0.54571
-2.14152					0.12856					0.40735
-0.97181					-0.87703					0.1066
-0.3843					0.48889					-0.02978
-2.92951					-0.86323					0.38829
-2.09817					-1.94037					0.0623
-0.24574					-1.73435					0.45472
-1.87976					-0.68774					0.53385
-1.02309					-0.51172					0.14711
-1.9694					-1.95989					-0.93504
-1.58766					-1.30208					-0.57129
-1.66108					-1.60488					-0.16452
-2.25717					-0.37135					0.33303
-1.45196					-0.25114					0.44995
-0.04705					-0.97089					-1.00736
-1.24462					0.03094					-1.25876
-1.81189					0.5041					-0.27422
-1.62116					-2.02323					0.31775
0.21357					-1.34454					0.53834
-0.1325					-0.47977					-1.42262
-0.88019					-0.41872					0.32674
-0.38751					-0.27801					0.11241
-0.07051					0.33138					0.46133
-0.20147					-0.89843					-0.46391
-2.50022					-0.15182					-0.61453
-0.24302					-0.18142					0.07178
-0.09224					0.5238					-0.37358
-0.65714					-0.03816					0.20729
-0.17721					0.49435					0.31142
-1.27182					-1.1313					-1.16905
-1.54655					-1.02972					0.26643
-1.29595					-1.01297					0.09659
-0.2005					-0.60505					-0.77222
-0.50949					0.43534					-0.19411
-0.99639					0.19307					-0.23127
-0.79125					-0.63296					0.297
-1.23134					-0.0691					0.03681
-0.30679					-0.76059					0.22341
-0.3449					-0.25836					0.02385
-1.4404					0.17351					-0.42712
-2.08416					-1.17389					-0.08552
-0.93334					0.09512					0.0235
-0.03662					-0.08027					0.17721
0.16249					0.3344					-0.46984
-0.25513					-0.05586					0.33745
-1.5708					-0.28341					-0.53066
-0.05748					-0.95893					-0.26406
-0.96629					-0.88914					-0.28347
-0.29317					-0.06454					-0.40367
-0.04728					-0.73822					-0.88247
-1.203					-0.44522					-0.04347
-1.68516					-1.08367					0.18293
-0.14182					0.18997					-0.17026
0.0558					-0.58674					-0.67695
-2.20897					-0.70367					-0.32803
0.10469					0.35679					-0.45129
-0.84698					-0.02003					0.05861
-0.38505					-0.07113					-0.35297
-1.22457					-0.22643					-1.64442
0.12936					-0.39352					0.07307
-1.01904					-1.11503					-0.01309
-0.7069					-0.46798					0.40764
-0.56506					0.15865					-1.48665
-0.6934					-0.46436					0.07398
-1.26626					-0.16343					0.43961
-1.57702					-1.40509					-0.25521
-1.7151					-0.43741					-0.27053
-0.0181					0.25751					-0.53099
-0.0986					-0.46736					-1.35846
-1.93281					-0.14517					0.1741
-0.26365					-1.59247					0.37691
0.07381					-1.76716					-0.81805
-0.9417					-0.56375					-0.60216
-1.03752					-0.50085					0.24792
-0.2291					-0.75824					-2.9187
-0.63494					-1.55614					-0.91106
-1.08003					0.04773					0.28776
-0.91715					-1.16152					0.55432
-1.35397					-0.23651					0.31003
-0.04793					0.12412					-0.36658
-1.89377					-0.28128					-0.2712
-0.94345					0.061					-0.46192
-0.37391					-1.19053					-0.17089
-0.94606					-0.3431					0.19209
-0.05441					-0.81079					0.30762
-0.84167					-0.15951					-0.84654
-0.31729					-0.3972					-1.07288
-0.8333					-0.58643					-1.1469
-0.66328					0.09427					0.52552
-1.40328					-2.03178					-1.24131
-0.96187					-1.03373					-0.51563
0.36497					-0.11216					0.07609
-0.97674					-0.82291					0.0981
-1.1421					0.2083					-1.06194
-1.92466					-1.43299					-0.74062
-1.58133					-2.30494					-0.75733
0.17462					0.34762					-0.02272
-1.5548					-0.49118					0.3445
-1.13162					-0.92112					0.35325
-0.43183					-0.66827					-1.47325
-0.99695					-1.91824					-1.45526
-0.67976					-1.19223					-1.97019
-0.67763					-0.55747					-0.81908
-0.03264					-0.29727					-0.81452
-0.28074					0.42739					0.0876
-1.13676					-0.01976					-0.84664
-0.24517					-0.22419					0.29182
-1.17937					-1.63628					-1.94253
-0.22839					-0.55099					-0.35473
-0.47976					0.02006					-0.03333
-0.83661					-0.52812					-1.27726
-0.66029					0.03067					-0.44757
-0.1835					-1.67647					0.08676
-0.10111					0.37136					0.43221
-0.97105					-0.69249					0.55069
-0.81484					-0.35042					-1.02574
-1.14496					-0.2902					-0.60185
-0.73867					-0.19856					-0.20454
0.11337					-0.78228					-1.68251
-0.78018					-0.5208					0.03633
-0.1358					-1.30446					-0.21726
-0.71331					0.05929					-0.08652
-0.20805					0.28212					-1.83
-0.40656					-0.20389					0.09658
-0.58495					0.16968					-1.47109
-0.45557					-1.05431					0.1304
0.33702					-1.46252					-0.67319
-0.12152					-1.09542					0.49167
-1.98607					0.52123					0.01494
-0.65235					-0.05027					0.01758
-0.18152					-0.32866					-0.56168
0.13726					-1.10357					0.53634
-1.53104					-0.19202					0.46818
-0.96711					0.29325					-1.05221
0.30406					0.05547					-0.38242
-0.61299					-0.88514					-1.23116
-0.59214					-1.05962					-1.26124
-1.69038					-0.6044					-1.34947
-0.43153					0.24666					0.17515
-0.70578					-0.20449					-0.23226
-0.22758					-0.36078					0.1342
-0.37143					-0.16158					-0.37172
-0.68868					-0.31385					0.26386
-0.4491					-0.66989					-0.27008
-0.87929					-0.56531					0.09567
-0.52564					0.4803					-0.40877
-0.96681					-0.05488					-0.30108
-0.3871					-0.0271					-1.38906
-1.21423					0.34287					0.28448
-1.37491					-0.86673					-0.9121
-1.35479					-0.18208					-0.04506
-0.27124					-0.3207					-0.47953
-0.76962					-0.31476					-0.42324
-1.3418					0.43681					0.4023
-1.28031					0.199					-1.02326
-0.95991					-1.36338					-0.6849
-0.28288					-0.51633					-0.96133
0.17955					-1.03806					0.07377
-0.03134					-0.1854					-0.32724
-0.63997					0.07945					0.23366
-1.86737					-0.21011					0.20939
-0.39243					-1.75144					0.50994
0.0483					0.54086					-0.43726
-1.33609					-1.06016					-0.23835
-0.16907					-1.12175					0.34005
-0.39653					0.14553					-0.20907
-0.88764					-0.30974					-1.15657
-2.40833					-0.27539					-1.80652
-0.16098					-0.47709					-0.21535
-1.85921					-0.45967					-0.94443
-0.87775					-0.2244					-0.39557
-0.40028					-0.57472					-0.0092
-0.36226					-0.35058					0.25503
-0.61676					0.24821					-0.44356
-0.37762					-1.59824					0.38603
-0.1972					-1.16173					0.23737
-0.26698					0.04425					-0.28946
-1.55353					-0.1785					-1.12424
-0.83704					-0.51249					-0.0904
-0.87035					0.01058					0.02219
-0.06257					-2.43948					-0.05391
-0.32173					-0.01221					-2.0582
0.00801					-0.88853					-0.32227
-0.88071					-0.88743					0.49986
-0.12373					-0.20858					0.3251
-1.93537					-0.02672					-1.33887
-0.22445					-0.71337					0.40991
-0.3099					-0.41075					-1.27775
-1.28838					-0.18384					-0.18901
-0.54356					-0.70834					-1.3082
-1.20094					-0.62803					-0.56494
-0.31725					-0.486					-0.12015
-1.66362					-0.58199					-0.14152
-1.08367					-0.56167					0.27988
-0.15172					-0.03903					-0.02074
-1.99723					0.06294					-0.1107
-4.29635					-2.39128					0.36498
-0.50903					0.01464					0.16728
-0.45594					0.38848					-0.34401
-1.16419					0.10861					-1.56955
-0.64469					-1.70578					-1.12119
-0.32626					0.30438					0.343
-0.61918					-0.2955					0.17099
-0.42327					0.00525					-0.75438
-2.0642					-0.4278					-0.02198
-1.72666					0.09952					-0.28945
-1.5912					-0.88638					0.42215
-1.65871					-0.78542					0.1606
-1.05381					-1.87431					-0.02636
0.33605					-1.54676					0.23031
0.0146					-0.13703					0.38339
-3.07119					-2.07794					0.49389
-0.19041					0.08372					-1.44297
-0.99788					-1.80269					-0.4843
-0.22496					0.11669					0.22939
-0.62082					0.22868					0.21338
-0.50365					-1.28505					-0.96977
-0.22089					-1.80733					-0.55832
-1.24699					0.55768					-1.67671
-1.40428					-1.39916					-0.10042
-0.3264					-0.38862					-0.51717
0.09681					-0.47536					0.29494
-1.28743					0.14378					0.01833
-0.0165					0.04321					0.39491
0.07567					-1.62662					-1.67334
-0.90963					-0.13063					0.14657
-0.31906					0.03393					0.01096
-0.48178					-0.86111					-0.09274
-1.30062					-0.30831					-0.64297
-0.79467					0.14006					0.02269
-0.24257					-0.15906					0.36119
-0.04105					-0.03507					0.31647
-0.53009					-1.53769					0.26776
-1.28351					-1.40776					-0.11377
-0.23209					0.12641					-1.52273
-0.75933					-0.52062					0.28908
-0.59156					0.43866					-1.89888
0.22184					0.06696					0.53546
-0.42191					-0.61353					0.54191
0.10061					-0.77213					-0.26878
0.06921					-0.89696					-1.4894
-0.28263					-1.989					-0.4737
-0.79208					0.07756					0.33178
-1.20261					0.16087					0.56071
0.28046					0.18217					-0.02239
0.09165					-0.496					0.45734
-0.20904					-1.38567					0.48108
-1.83372					-1.34742					0.69694
-0.63759					-0.95934					-0.61039
-0.02603					-1.31456					-0.38095
0.05275					-0.90211					0.03513
0.20903					-0.12652					0.43914
-0.4665					-0.4172					0.3198
-0.75535					0.24794					-0.78389
-1.44736					-2.9253					-1.87587
-0.07157					-0.65916					-0.11386
-1.7199					-0.07529					-0.04811
0.11265					-0.52685					-0.01778
-0.92238					-0.86468					0.1101
-0.14269					-0.19359					0.26886
-1.55838					-0.19728					-0.8507
0.28555					-0.62353					-0.59794
-0.86868					-0.31072					-1.23598
-2.47489					-0.70893					-0.94666
-0.76769					-0.20978					0.31838
-0.48599					-0.00607					-1.7115
-0.29343					0.10057					-0.74496
-1.07009					0.42795					0.12955
-0.16153					0.14602					0.10276
-1.6709					-2.07916					-1.54041
-0.38292					-0.04713					-0.87951
-1.62664					-2.01563					0.28232
-0.50072					-1.84796					0.23635
-0.0175					0.26907					0.04514
0.27558					0.61262					-0.11531
-0.01313					0.25571					-1.82358
-0.22447					-1.02576					-0.20484
-1.44622					-0.99003					-1.31627
-0.17374					-1.6247					0.16647
-0.14218					-0.32543					-1.48215
-1.17909					-0.00505					-0.21407
-0.53434					0.01457					-2.17134
-1.26139					-0.6417					-0.45442
0.06827					-1.18214					-1.20938
-0.63698					-0.61249					-0.14494
-0.66003					-1.00079					0.1534
-1.56032					-1.29185					-0.88833
-0.91728					-0.354					0.22882
-1.46005					0.09164					-0.21436
-1.52257					-0.02988					0.07944
-0.11329					-0.33893					0.13722
-0.8816					-0.28216					-0.91382
-0.8744					-1.737					-0.000894045
0.14232					-0.21718					-0.21572
-1.32944					-1.55794					-1.16205
0.38515					-0.09861					0.33091
-1.6071					-0.033					0.38886
0.23042					-0.20135					0.31399
-0.9552					0.02228					-0.13682
0.20917					-0.68477					-0.54591
-1.06183					0.18695					-0.26924
-0.31468					0.26429					-0.01687
-0.11722					-0.65826					0.23673
0.3396					-0.29147					-0.55332
-0.44623					-0.47304					-0.44847
-0.00531					-0.30776					-0.2562
-0.78102					-0.30422					0.2335
0.306					0.09288					-2.25307
-0.37009					-1.3516					-1.11355
-1.55441					-0.76194					-0.70326
-0.74131					-0.92676					-0.69621
-1.8111					-1.41907					0.21488
-0.09637					-0.18218					-0.74814
-0.147					-1.46394					0.14901
-0.82363					0.0826					-0.28422
-1.81607					-0.39897					-0.16518
-0.14901					0.2246					0.4497
-0.6874					0.56505					0.23962
-1.96324					-1.20936					-1.25111
0.22654					-0.12997					0.28609
-1.37155					0.16351					-0.35898
-1.37082					-0.92178					0.24652
-0.55352					-0.61337					-1.00486
0.15281					-1.27839					-0.02977
-1.03091					-0.52304					0.06134
-1.69506					-0.15713					-0.36946
-0.31416					-1.42852					0.24452
-0.89095					-0.06624					-0.194
-0.1084					-0.21412					-0.14093
-0.06939					0.13169					0.26621
-0.5095					-1.1196					0.33644
-0.39342					0.1583					-0.238
-1.41989					-2.31817					-0.07827
0.20003					-0.62764					0.20103
-0.58094					-0.36156					-0.96483
-0.36538					-0.00274					-0.6589
-2.31145					-0.48475					-0.89726
-0.50912					-0.46226					0.25368
-1.65997					-0.00199					0.52064
-1.11802					-0.48523					0.04397
-0.07455					-1.03721					-0.23101
0.0641					-0.84324					0.33042
-0.97116					-0.41332					-1.20995
-0.6458					-0.16335					0.21673
-1.26542					-0.23324					0.15895
0.23577					-2.12896					-0.09095
-1.13545					-0.40586					-0.28604
-0.251					-0.19845					-0.72639
-0.38431					-1.98638					-1.28462
-1.36873					-2.14784					-0.59074
0.28175					-0.7068					-1.29549
-1.68535					-0.60211					0.11253
-0.84821					0.06293					-1.7629
-1.52694					-0.5261					0.14013
-0.59545					-0.33905					-0.27728
-1.10619					-0.30178					0.36919
0.30445					-0.09247					-0.66523
-1.14547					-0.73149					-0.3029
0.01486					-0.52431					0.23032
-1.51813					-0.72726					-1.91221
0.10424					-1.67173					0.22876
-0.44228					-0.04028					0.01816
-0.69178					-0.76235					-0.13156
-1.52815					-0.60702					0.07255
-0.19254					-0.9608					-0.10827
-1.65394					-0.00854					0.52661
-1.64421					-0.58513					0.05583
-0.13058					-0.09465					-0.93374
-0.63711					-0.71234					-1.03881
-1.01875					-0.75034					0.12195
0.21778					-0.1939					0.37717
-0.9543					-0.73486					0.13685
-1.25776					-0.97577					-0.02954
0.07484					-2.2783					-0.64036
-0.42454					-0.40709					-1.57813
-0.62607					-0.43381					-0.49463
-1.43517					-0.57328					-0.14917
-0.23047					-0.65814					-1.0558
-0.69861					0.05272					-0.12074
0.33546					-0.82298					-0.56195
-1.27302					-1.57292					-0.49306
-0.33424					-0.74323					0.11584
-0.4435					-1.03117					-1.74641
-0.06764					-0.35391					0.09346
0.12257					-0.90234					0.57384
-1.84427					-0.16498					-0.09518
-0.57982					-0.60115					-0.58361
-0.44873					-0.19466					-1.12348
-0.14339					0.35861					-1.79483
-1.05492					-0.50369					0.07475
-0.26111					-1.8948					-0.88642
-1.61546					-0.51181					0.26925
-0.46689					-0.32836					-0.39483
0.05989					-0.78428					-3.50532
-1.82482					-0.13456					-2.40739
-0.02036					-0.55195					-1.79603
-0.49078					0.43765					-0.40158
0.24922					-1.74005					0.53451
-1.86705					-0.65086					-0.34557
0.16826					-0.3199					-1.77569
-0.82973					-1.13313					0.53858
-0.10989					-0.76354					0.27358
-1.11441					-0.43253					0.02785
0.19791					-0.85273					0.35694
-0.49524					-0.98085					-0.64731
-1.32287					-0.25554					0.36082
-0.88546					-0.5721					-1.19892
-1.84685					-0.71375					-0.5567
-1.00771					-0.64099					0.22451
-0.29043					-0.30333					0.03194
-0.84534					-0.55757					0.16334
-0.41491					-0.54535					-0.87843
-1.27522					0.33808					-1.34798
-0.98219					0.03056					-1.32142
-1.20939					-0.80925					-0.86031
-0.82525					-0.52795					-1.69476
0.12908					-0.4892					-1.70408
-0.50203					-0.34095					0.61989
-1.36033					-0.52532					-0.69202
-2.14635					-0.41765					-0.46201
-0.97407					-0.45915					0.31895
-0.77354					0.52336					-0.59215
-0.6965					-1.38157					0.37214
-0.58035					-0.53669					-0.14579
-1.29081					-1.13344					-1.95339
-1.35622					0.18642					0.19866
-0.10977					-0.70395					0.1029
-0.3719					0.32367					-1.20995
-0.6565					-1.03947					-0.81068
-1.62014					0.37633					-0.22187
-0.09509					0.22368					-1.99957
-0.26523					-0.49908					0.24281
-0.43084					-0.90643					-0.29581
-0.41539					0.4779					-0.63674
-0.48792					-0.33327					-1.41849
-0.61325					-0.32046					-0.52178
-0.93716					-0.92597					0.14301
-1.15397					-0.11176					-0.29788
-0.90026					-1.86685					-0.11949
-0.93302					-0.82781					0.39406
-0.37718					-0.46018					0.30887
-2.18652					-0.72779					0.13344
-0.92094					-1.29857					-2.20231
0.38513					-0.2953					-0.45143
-0.54043					-1.81712					0.45566
-0.34817					0.02372					-0.03518
-0.96508					-0.13288					-0.31024
-0.37046					0.11608					0.12049
-0.69971					-0.33406					0.15024
-1.71779					-0.50129					0.1385
-1.35387					0.20055					0.23627
-0.29037					-0.23952					0.09457
-0.41484					-0.27064					0.33605
-0.5841					0.01017					0.04228
0.12433					-0.33605					0.0119
-0.63339					0.38002					-0.00933
-1.14229					0.24959					0.49815
-0.25044					0.15666					-1.98006
0.26925					0.23796					0.34335
-0.4838					-0.18704					-0.52223
0.06274					-1.37588					-1.14703
-2.03601					-0.07433					-1.98928
-1.34554					0.18153					-1.10486
-0.57045					-0.94733					-0.16306
-0.12539					0.0723					0.17632
-0.03596					-0.62574					0.01342
-0.15148					-0.05334					0.18293
-0.53956					-0.04929					-1.78214
-0.5666					0.21306					0.03243
-0.2822					0.37933					0.05435
-0.43861					0.16195					-0.33723
-0.3491					-0.17878					0.6971
-1.10387					-0.1132					-0.21645
-1.46743					-0.6082					-0.51271
-0.59117					-0.2301					-0.63736
0.01483					0.49294					-1.88691
-1.90934					-0.50941					0.14876
-0.88457					-0.69403					-1.09974
-0.0205					-0.99287					0.11437
-0.4049					-1.58824					-0.7951
-1.14244					-0.14903					-0.12456
-0.0225					0.11559					0.26136
-0.39183					-0.90163					-1.01498
-0.55607					-0.1655					-0.42498
-1.44176					-0.69222					-0.38742
0.000601096					-0.70494					-0.58184
-0.48996					-0.76825					-0.57307
-0.38624					-1.13815					-0.24362
-0.23073					-0.88337					-0.97911
-1.47318					0.10665					-1.43065
-0.38977					-0.66852					-0.86163
0.20709					-0.58021					-1.53363
-1.12067					-0.219					0.28454
-0.43296					-0.9083					-0.23368
-0.43922					-1.49901					-0.34449
-0.22843					0.41922					0.27592
-0.72309					0.1414					-0.45458
-0.25826					-0.68507					0.08515
-0.30511					0.05278					-0.53855
-0.08422					-0.99956					-0.57145
-0.71233					0.17986					-0.13361
-1.03612					-0.36201					-0.79161
-1.50853					-1.16883					0.57863
-0.53335					-2.1734					-0.15849
-0.25913					0.18688					-0.06177
-1.05495					-0.27486					-0.53009
-1.02654					0.31754					-0.03411
-0.50568					-0.3175					-0.71563
-1.55602					0.40026					-0.02762
0.12765					0.00244					0.02042
-0.61579					0.02613					-1.66139
-0.55088					-0.03762					-0.1617
-0.73534					-0.70205					-0.39755
-0.12922					-0.22786					-1.8126
0.49166					-0.03589					-0.02643
-1.36393					0.02578					-0.96634
-0.37193					-0.18518					0.05397
-1.91119					0.01796					-0.61581
-0.3504					-0.92568					-0.02548
-0.41573					-1.074					-0.17507
-0.70757					0.45646					-2.10796
-0.43261					-0.46011					-0.81625
0.11204					0.24186					-1.09808
-0.71405					-0.74335					0.30823
-0.15944					0.31534					-0.43791
-1.20838					-0.40189					-0.13414
-2.67958					0.37646					0.09253
-0.4574					-0.697					-0.52407
-0.21453					-0.27228					-0.49792
-0.91031					-0.43307					0.08496
-0.11544					0.0436					0.10338
0.1347					-0.27842					-1.23793
-1.91794					-0.11989					-0.40505
-0.5208					0.0084					-0.72514
0.07147					-0.7313					-0.28205
-0.65601					0.03878					0.3107
-0.40834					-0.73857					-0.03769
-0.91207					-1.0675					-0.09987
-0.05781					-0.30657					0.36402
0.00777					-0.35775					-0.51285
-0.01945					-0.44618					-0.15466
-0.99371					0.24202					-1.33709
-0.28381					-1.43677					0.19748
-0.70755					0.08899					-0.48001
-1.52309					-0.14707					-0.1984
-0.48569					-0.00147					0.156
-0.61979					-0.15972					-0.29868
-0.01057					0.08277					-1.68744
-0.69923					-0.08725					0.15689
-1.25034					0.30754					0.05455
-1.62236					-0.31035					-0.50284
-0.01799					0.42492					0.28243
-0.30268					0.20174					-0.67445
-1.87164					-0.40077					0.52387
-1.00338					-0.68981					0.41164
-1.43658					0.16714					-0.61188
-0.65594					-0.52655					0.25354
-0.71219					-0.11277					-0.53373
-0.0914					-0.77991					-0.11587
-0.16047					-0.09615					0.10931
0.15663					-1.92575					0.53071
-0.70945					-1.12942					-0.7562
-0.12818					-1.86521					-0.65692
0.01637					-1.33622					-0.41639
-0.85182					-1.17401					0.33258
-0.09549					-0.21385					-0.2272
-1.25777					-0.46845					-2.15566
-1.24985					-1.52075					-0.89942
0.08585					0.00995					-1.74948
-1.23641					-0.17109					-0.05506
-0.78626					-0.23565					0.02327
-0.09534					-0.4225					0.0942
-0.03384					-0.57502					0.01564
-0.20688					-0.10015					0.06681
-0.31909					-0.55257					-0.14382
-0.30863					-0.41596					0.03431
0.14163					-0.82796					0.24461
-0.14245					-0.09919					0.09086
-0.05387					-2.50599					-0.09284
-0.4818					-1.78211					-1.02332
-0.57008					-2.10462					0.1747
0.04829					-0.45131					0.37089
-1.03547					-1.77457					-0.48478
-1.86628					0.31627					-0.02749
-1.74144					-1.52875					0.25153
-1.35931					-0.40806					0.23569
-0.90556					-0.14841					0.26095
-0.47032					-0.45609					0.08118
-2.089					-0.156					-1.28448
-0.97965					-0.60928					-1.16855
-1.29449					0.31759					-0.52266
-0.97767					-0.18259					0.22721
-1.4681					0.40096					-0.65266
-0.44758					-0.18575					-1.64086
-1.21745					-0.56812					-1.07097
-0.63706					-1.00775					-0.46882
-0.59846					-0.46138					0.29825
0.20614					0.49502					0.56648
-0.17214					-0.18674					-0.14104
0.20917					0.16189					0.11848
-1.041					-1.77797					-0.36814
-0.77027					0.41305					-0.67989
-1.52659					0.16252					0.1595
-0.69031					-0.55698					-0.04342
0.2341					0.42598					0.18648
0.09822					-0.93351					-0.23289
-0.18633					0.38733					0.11244
-0.12718					-1.12252					0.0939
-1.66942					-1.27037					0.000259952
0.14794					-0.29391					0.07671
-0.96051					-0.37364					-0.23219
-0.85511					-1.02705					-1.23164
-1.73031					-1.44448					-1.11203
-0.21565					-1.90798					-0.67668
-1.33439					-0.50883					0.29976
0.35049					0.18384					-0.29467
-0.23136					0.44591					0.15676
0.21707					-0.44222					-0.20775
-1.29457					0.27704					-0.51115
-0.28316					-0.27292					-0.04328
0.00128					0.15003					-0.49175
-0.17768					-0.49076					-0.53117
-0.36879					-0.89329					-0.7936
-1.13579					-1.22849					-0.20533
-0.04243					-0.38438					-0.06186
-0.2564					0.36321					-1.35192
-0.55557					-1.55703					0.26483
-0.03083					-0.43577					-0.49831
0.08686					-0.2873					0.35451
-0.56483					-0.19935					-0.34952
-2.05741					0.50786					0.02834
0.06376					-0.10627					-0.06307
-1.14582					-0.17337					0.35718
0.03365					-0.04012					-1.04911
-0.54964					0.26115					-0.4685
-0.04859					-0.49663					0.17613
0.05906					-0.23515					0.18022
-1.12775					-0.98358					0.21236
-0.15851					0.06669					0.27954
-0.23246					-0.26674					-0.12
-0.97718					-0.58854					-1.27382
0.0886					-0.8223					-0.84505
-1.53049					0.30894					0.03853
-1.25432					0.17111					-0.69287
0.13053					0.38713					-0.00942
-0.10405					-1.04866					0.04182
-1.17704					-0.24063					0.13687
0.28135					0.23019					-0.09718
-0.1668					0.42627					0.39636
-0.2357					-0.18416					0.15398
-0.5026					0.18313					-0.0935
-0.53188					0.10637					-1.24155
-1.73876					-0.03754					0.37418
-1.1668					-0.1909					-0.21006
-1.36749					0.2063					0.27228
-0.21695					0.11519					-0.79056
-0.16111					-0.81789					-0.07985
-0.37449					-0.29074					-1.9318
-1.2928					-0.20999					-0.58319
-0.15433					-0.217					-0.4674
-1.63142					0.2662					0.2211
-0.3652					-1.67922					-0.12267
-0.77561					-0.5536					-0.30064
-1.41467					-0.27901					-1.07149
-1.39686					0.14197					-2.03522
0.2147					-0.07818					0.05015
-0.18421					0.0957					-0.81549
-0.15682					-1.43736					-0.80343
-0.8257					-0.61253					-1.19848
-0.49329					-0.36748					0.14944
-1.03485					0.2061					-0.40613
-0.37716					0.28646					-0.06384
-0.52119					-0.48251					-0.06875
-0.84185					0.03055					-2.62231
-2.23602					-1.67309					-0.50942
-0.53024					-0.05752					-0.64026
-2.90589					0.38327					0.017
-0.22926					-0.01595					-1.15395
-1.12726					-0.71485					-0.54838
-0.95101					-0.39718					0.14887
-1.43963					0.01813					-0.85093
-0.66632					-1.17035					-0.5889
-0.78386					-1.63571					-0.58352
-0.38499					-2.89064					0.15826
-1.38975					-2.17009					-0.33592
-0.21296					0.09548					-0.90443
-0.51008					-0.09767					-0.11071
-0.55548					0.11115					0.16199
-0.73483					-0.48994					-2.38135
-0.19					0.33554					-0.5941
-0.81716					-0.77853					-0.03107
-0.56505					-1.82612					-0.25054
-1.39792					-0.06064					-0.49718
0.0546					-0.36018					-0.02695
-2.36628					-2.24808					-2.536
-0.64817					-0.87844					-0.14373
-0.99331					-0.16202					-0.50204
-0.54197					0.05782					0.25426
-0.84268					-0.63316					-0.6572
-0.95253					-0.33282					0.06155
-0.23132					-0.82224					0.00401
-0.46623					-1.09349					0.58583
0.23266					-1.33797					0.06532
-0.22742					-0.05998					-1.47574
-0.9865					-0.66103					-1.68662
-0.45691					0.23267					-0.27607
-0.81333					-0.58162					0.23339
-1.6455					-0.28163					-0.39809
-0.45692					-0.2069					0.11605
-1.46743					-0.46784					-1.64339
-0.81147					-0.0785					-1.2229
-0.3836					0.54455					-0.48982
0.10205					-0.25914					-0.57795
0.1739					-0.10286					0.25533
-0.37643					0.16136					-0.44426
-0.56531					-0.09067					0.10494
-0.03078					-0.37576					0.49021
-1.36825					-0.34333					-1.07313
0.04066					0.01561					0.32993
-0.81078					-0.19578					0.19184
-0.19021					-1.26692					-0.2648
-0.91907					-0.17784					-0.49452
-0.32359					0.32004					0.13318
-0.83494					-0.46042					0.67683
-0.45202					-1.77128					-0.14364
-0.46804					-0.3527					0.02743
-1.23165					-0.28184					-1.37186
-0.94529					0.24938					-0.81281
-0.3056					0.45584					0.08504
-0.07028					-0.28537					-1.21722
-0.46162					-0.37471					0.39206
-0.62898					-1.32328					-0.88519
0.06045					0.09047					-0.10872
-1.21639					0.13884					0.80709
-0.1584					-0.35245					-0.51001
0.10136					-1.68892					0.02922
-0.58455					-0.16167					-1.33843
0.31409					0.39734					0.26378
-0.47209					-0.26048					-2.71362
-0.12674					-0.03212					0.24911
0.03367					0.4382					-3.2903
-0.92172					-0.62847					-0.31027
-0.20827					-0.09803					-0.94248
-0.74332					-0.46786					0.38195
-1.4896					-0.03414					-0.39046
-1.66814					-0.18837					-0.45145
-2.94647					-0.78847					-0.9454
0.01089					-0.472					0.42102
-0.62167					0.21647					0.45057
-0.45466					0.29933					-0.22952
-1.355					-0.42248					0.22742
-0.11998					-0.81734					0.23786
-2.21507					-1.63955					-0.63003
-0.96547					-0.26554					-0.30398
-0.62745					-1.14076					0.04939
-0.61289					0.05852					-1.47798
-0.27907					-0.21721					0.1263
-0.99051					-0.15616					-1.03317
-0.26399					-0.57194					-0.04593
-1.03463					-0.16336					0.14138
0.01576					-1.01942					-0.16649
-1.02655					-1.37112					0.01137
-0.42564					-0.35047					-0.91078
-0.78912					-0.41984					-0.09007
-0.45815					-0.21819					-0.61285
-0.19308					-0.30696					0.37058
-1.41331					-0.16019					-0.29592
-1.08552					0.224					0.03658
-0.91728					-0.88867					0.27427
-0.39231					-0.33377					0.14229
-1.04091					-1.78738					-0.09512
-0.0589					0.082					-1.09528
-1.78924					-0.51816					-0.17347
-0.96225					-1.51096					-2.18249
-0.31677					0.19475					0.1855
0.10146					0.1437					0.21965
-0.14997					-0.98321					0.37081
-0.19036					-0.19042					-1.78367
-0.78507					0.45027					0.33024
-1.33442					0.50952					0.23338
-0.69191					0.02038					-1.63437
-1.74779					-0.15115					-0.72333
-0.68325					0.03785					-1.5355
-0.81038					-0.36279					-0.2707
-0.29031					0.06586					-0.8081
-0.33769					0.1991					-0.06581
0.04855					-0.35995					-0.77538
-0.27531					0.37517					-0.03589
-1.92293					-0.0918					-0.27072
0.2257					-1.05168					-0.15603
-0.03486					0.32492					0.02924
-0.54333					-0.45285					-0.01228
-0.1965					-0.16984					-0.9383
-0.47436					-0.65702					-1.63994
-0.86383					-0.77203					-0.81522
-1.31025					0.06631					-1.57113
-2.00111					0.28871					-1.32989
-0.62353					-0.73584					-0.69196
-0.5204					-0.69679					-1.3503
-0.878					-1.47318					0.28576
-0.10462					-0.58902					-1.22
-0.66006					-1.5213					-2.11857
-0.96452					0.38856					-1.35372
-0.52167					-1.6037					-0.22973
-1.49352					-0.38581					-0.55416
-1.5161					0.39513					-0.17798
-1.74326					-0.04583					-0.25051
-0.11798					-0.07321					-0.25204
-1.82515					-0.28194					-0.9626
-0.02446					-0.54395					0.15485
-1.63053					-2.34855					-0.18244
-0.09762					-0.49195					0.06602
-0.00238					-0.1536					-1.51706
-1.13278					-0.05179					-1.45776
0.05089					-0.17505					-0.77882
-0.3927					-0.77184					-0.14821
-1.53					-0.20585					-1.86877
0.40134					-1.43275					-0.18269
0.27537					-0.15038					-0.8165
-0.02618					-0.07162					-1.49884
-0.77546					0.02934					-0.69998
-0.20532					-0.64639					0.07944
0.45879					-0.4806					-0.04853
-0.89042					-0.58354					0.32253
-1.1796					0.17875					-0.52637
-0.4953					-0.4375					0.13884
-0.32216					-1.17251					-1.90914
-0.40046					-1.42876					-1.6374
-1.07095					-0.60603					-1.70698
-0.01072					0.09423					-0.14456
-0.18097					-0.47999					-0.84625
-2.32741					-0.33552					-1.3712
-0.08026					0.08939					-0.54927
-0.32006					-0.04436					-1.96091
-0.69073					-1.55327					0.13308
-1.46603					0.22648					-1.78022
-0.13563					-1.01126					0.6756
-0.73012					-1.68951					-0.60773
-0.17445					0.17186					0.44347
-1.78898					0.14381					0.06417
-0.04354					0.16465					-2.15771
-0.0723					-0.65526					-1.95038
0.23054					0.37487					-0.22769
-1.34773					-0.24921					0.31655
-0.69325					-0.38605					-1.52677
-0.21645					0.07478					-1.53768
-0.89139					-0.78561					-1.59201
-0.23361					-0.11627					-1.25739
-0.41685					-0.2986					-0.06051
-0.04053					-0.38624					-1.20168
-0.6688					-1.10951					-0.90085
-0.09569					0.51734					0.10562
-0.07746					0.28953					-0.624
-1.04072					-0.49274					-0.23928
-0.1149					0.00751					-1.62485
-1.02605					-1.07824					0.1893
-0.89088					-1.05933					0.41274
-1.42475					0.07324					0.40709
-0.41625					-0.28983					-0.77197
-0.44558					0.23425					-0.35835
-0.54699					-0.15512					-0.57807
-0.59699					-1.25028					-0.81424
-0.55483					-0.60406					-0.11518
-1.75824					0.26709					0.39409
-1.53654					-1.29814					-1.35685
-0.25779					-0.01451					-1.7417
0.31084					0.24624					-1.47175
-0.31489					0.13084					0.03484
-0.63147					-1.32662					-0.36179
-0.45691					-0.94948					-1.69986
-0.04669					-0.4004					0.40773
-0.92016					-2.03386					0.24992
-0.25929					-0.27523					-2.0831
-1.24976					-0.52257					-0.01238
-0.17532					0.07652					-0.00987
-1.05491					-1.01947					-0.67543
-0.09184					-0.23363					0.27037
-0.49192					-1.23443					-1.69488
-0.33895					-1.77273					-1.07742
-0.94863					-0.10736					-0.11731
-1.00435					-0.11934					-0.26163
-0.42001					-0.03957					0.04593
-0.99995					0.30586					-1.26003
-1.73857					-0.85819					-1.50514
-0.80636					0.46146					0.15879
-1.61677					0.1319					-0.89173
-1.66211					-0.45746					-1.03337
-1.14085					-1.34933					0.18119
-1.0634					-0.13309					0.28596
-1.66831					-0.55383					-0.53377
-0.0539					0.21388					-1.01988
-1.01558					-0.83681					-0.2527
-0.00326					0.11518					0.16789
-1.44849					-0.00665					-1.06669
-0.47628					0.45158					0.03822
-1.04773					0.0732					-1.46972
-0.22859					-0.04215					0.13028
-1.12014					0.40874					0.23718
-1.22171					-0.46194					0.29057
-0.7575					0.5304					0.23553
-0.46862					-0.61035					-1.28038
-0.56454					0.29062					0.26987
-1.69999					0.38721					-1.52788
0.09609					-0.28095					-0.76226
-0.92676					-2.05579					-0.7963
-0.15634					-1.14941					-1.24809
0.279					-1.76601					-1.92294
-1.76062					-1.2253					-1.76801
-0.42081					0.000792546					-1.0561
-1.36547					-0.5751					0.09386
-1.0881					0.10924					-0.60514
0.24456					-0.41116					-0.75313
-1.68695					-1.37086					0.22185
-0.68522					-1.73635					0.49767
-2.85283					-1.37205					-1.0687
-0.19741					-0.43172					-1.47682
-0.42453					-0.96511					-0.7787
-1.27017					-0.75183					-2.11615
0.28214					-0.42103					0.33737
-0.36125					-0.15406					-0.81788
-0.72932					-0.5743					0.32714
-1.57155					-1.21261					-0.45359
-0.15431					0.40843					-0.04052
-1.00437					-0.32357					-0.25222
-1.27119					-0.03404					-1.68305
-0.312					-0.30852					-1.20154
-1.16308					-0.64241					-1.61571
-1.29705					0.15206					-0.47979
-0.6664					-0.66875					-2.12264
-0.84419					-0.61151					-0.86919
-1.64269					-0.68027					-0.87187
-0.24617					-0.55822					-0.30653
-0.85702					-0.78934					-1.1251
-1.76005					-1.38011					-1.82291
-0.69945					-0.50601					-0.1365
-0.85844					0.42912					-1.71042
0.16638					0.23389					-0.07794
-0.61577					-1.97526					-0.76859
-0.77781					-0.0757					-1.50057
-0.33079					-0.2527					0.30708
-0.6406					-0.31417					-0.84497
-1.20036					-0.57665					-0.0628
0.34658					-0.31584					0.51379
-0.93385					-0.39903					-0.76031
-0.58473					-0.17045					-1.14284
0.16421					-0.43485					-0.17783
0.07892					-1.3074					0.16075
-1.46855					-0.16107					0.26644
-1.28166					-0.14717					-1.35465
-0.3515					0.11989					0.23301
-1.78295					0.15224					-0.58101
-1.3948					-0.53527					0.36149
-0.33009					0.07539					-0.80503
-1.60399					-1.61623					-0.22885
-1.3953					-0.01186					-0.44841
-0.28191					-1.20059					-0.82079
-0.34835					-0.67391					0.30248
0.22541					0.47254					-0.29178
-2.52353					-0.36697					0.07874
-1.29544					-0.4514					-0.06774
-0.25585					-1.36764					-1.05697
-0.99643					-1.58359					-1.21878
-0.73935					-1.59924					-0.18864
0.03439					0.3158					-0.44
0.03326					-0.14166					-0.51749
-0.58575					-0.50169					0.36877
-1.67933					-0.61069					-0.00666
-1.75596					-0.20963					-1.57562
-1.39165					-2.4822					-0.41907
-0.51811					-0.63641					0.04883
-0.62405					0.07068					-0.35194
-1.10106					0.264					-1.46758
-0.73712					-0.27929					0.2466
-0.23946					-0.12651					0.01911
-1.20809					-0.5061					0.30928
-1.28212					-0.01652					-1.83144
-0.27026					0.21469					-1.16844
0.30782					0.03824					-1.34543
-0.17986					0.20211					0.20959
-0.75807					-1.14217					-0.08626
-1.04879					-1.00681					-1.16456
-1.25973					-1.02639					-0.67956
-0.21283					0.35586					-0.76957
-0.44189					-0.82242					0.703
-0.18668					-0.25002					-0.24071
-0.49354					-0.30571					-1.62078
-0.16892					0.29682					-1.47125
-1.20056					-0.43121					0.13608
-0.78967					0.19833					-0.3221
-0.15864					-1.11042					0.25807
-0.63929					-0.65772					0.65443
-0.36635					0.11571					-0.62858
-0.07821					0.53065					0.12546
-0.87335					-1.75					0.34478
-0.16434					-0.40571					-0.17174
0.05622					-0.58545					-0.23058
-0.15912					0.23677					-1.29987
-0.92391					-0.54516					-1.16243
-1.3057					0.01304					-0.13181
-1.54756					-0.71109					0.44358
-1.68717					-0.03852					0.27982
-0.27141					-0.77291					-0.12231
-0.52929					-0.06604					-0.31073
-1.22304					0.40016					-1.58977
0.02625					0.19595					0.19878
-0.67594					-0.89882					-1.7864
-0.05464					0.14691					0.54881
-0.44601					0.27975					-1.18692
-0.06081					-0.88667					-0.15154
-0.29421					-0.0421					-0.1792
-0.78537					-1.88371					0.41426
0.20035					-0.44731					-1.27479
-1.37438					-0.27368					0.09733
-0.03792					-0.47619					0.17845
-0.36747					-0.39095					-0.94405
-0.0831					-0.83036					-1.22772
-0.1513					0.24281					-1.32936
0.06393					0.39741					0.12008
0.09314					-1.0216					-0.21291
-0.95742					-0.03093					-1.34903
-0.67527					0.03855					0.26487
-0.00316					-0.45626					-0.40516
-0.90481					0.36962					0.32595
-2.15236					-1.31683					-1.62404
-0.59881					0.26938					0.55522
0.17911					0.05243					-0.1805
-0.65249					-0.69705					0.27803
-1.53612					-0.76701					-1.31412
0.09417					0.33943					-1.45442
-0.73053					-0.36596					-0.04905
-0.51661					-0.71951					-0.50554
-0.41838					-0.5292					0.10418
-2.16667					-1.09914					0.29461
0.32882					0.15934					0.37069
0.09868					0.53638					-0.40808
-0.22374					-0.74965					-0.18748
-1.58532					-0.57198					0.06903
0.45543					-0.75946					-2.81394
-0.95679					-0.7111					0.47177
-0.10713					-1.76143					0.4762
-0.09803					-0.58483					-0.51817
-2.35784					-0.21135					0.34644
-1.50342					-0.66642					-1.67048
-0.96721					0.35943					0.20821
0.21923					0.36227					0.09098
-0.54068					-0.4332					0.28543
-1.71467					-0.64818					0.42333
0.0688					-0.84365					-1.87182
-0.90919					0.07753					-0.0429
-1.74625					-0.67955					-1.42715
-0.62697					-0.46788					-0.7015
-0.63998					-0.49065					0.10258
-1.44529					-0.6781					0.49154
-0.65175					-0.53774					-0.63518
-0.03677					-0.95238					-0.06977
-0.13063					-1.44844					0.70572
-0.777					0.03736					0.41148
-1.40249					0.14562					-0.39723
-0.1717					-1.17655					-0.68019
0.16027					0.38514					0.14468
0.20972					0.21881					-0.75164
0.08546					0.42233					0.28624
-0.42989					0.10995					-0.21792
-2.44531					-0.22062					-2.25696
-0.59467					0.49555					-0.89667
-0.7673					0.35671					-0.40908
-1.81916					-2.67733					0.25232
0.29018					0.61272					-0.14335
-0.27957					-1.2496					-0.23652
-0.875					-0.01373					-0.20364
-1.53703					-1.6675					-0.33301
0.07806					-0.70553					-1.74737
-0.86592					-0.21348					0.09217
-0.55248					0.33815					-0.04313
-0.90909					-0.86294					0.99784
-0.31259					-0.49086					-0.37586
-0.22089					0.11661					-0.28397
-0.91899					-1.06854					0.35727
-0.61858					-0.20345					-0.18176
-0.75057					-0.51327					0.10832
-1.30974					-0.06487					0.64951
-0.15617					-0.28248					0.45757
0.13032					0.24379					-1.17242
0.22852					-0.02463					0.44042
-0.5579					-0.01261					-2.48117
-0.86195					-0.46858					-2.0092
-0.36701					-0.66901					0.0486
0.12387					-0.02786					-1.60978
-0.66936					-0.38863					-1.51577
-1.26875					-0.5688					-1.73972
-1.87476					0.25427					-1.63677
-0.84903					-1.90703					-1.2568
-0.54227					-0.40056					0.39005
-0.40321					-0.83196					0.35163
0.04099					-1.27384					-2.13077
0.50854					0.13421					-0.55863
-0.15635					-0.36687					0.31657
-0.56062					-1.1205					-0.85344
-0.98654					0.05051					-0.30748
-0.25037					-0.61783					-0.23556
-1.74598					-0.10921					-0.30582
-0.35407					-0.35784					-1.59976
-0.7491					-1.59842					-1.80621
-0.32329					-0.09292					-1.53432
-1.06638					-1.97918					0.3056
-0.74894					-0.69218					-1.05815
-0.8882					-0.27642					-0.03472
-0.76723					-0.74627					-0.02624
0.20016					-1.59171					-0.36338
-0.27995					-0.94331					-1.91678
0.29283					-1.38718					0.45126
-0.57304					0.1246					-0.16091
-0.53597					-0.02468					-2.39811
-0.0258					-0.17576					0.19574
-1.39509					0.31121					-1.68368
-0.30648					-0.00477					0.06879
-0.32445					-0.09162					-0.02999
-0.64075					-0.08109					-1.83406
-0.000218343					-0.01084					-1.26751
-0.06224					-1.2967					-0.33459
-1.76242					-0.61522					-0.2173
-0.02702					-0.6092					-0.94902
0.06073					-0.79833					0.02148
-0.43039					-0.70303					-0.08952
-0.14678					0.48382					-0.07226
-0.12087					0.00422					-0.12871
-0.16598					-0.79307					-0.05606
-0.59915					0.1368					-1.38132
-2.16942					-1.27748					-1.06563
-0.04014					-0.44924					-0.83258
-1.31833					-0.45237					0.13015
-0.64056					-0.80187					0.38562
-0.62239					-0.00187					-1.73472
-1.54135					-0.38283					0.43009
-0.76365					-0.23963					-0.50225
-1.22609					-1.71627					0.38625
0.17175					-0.74006					-0.71601
-1.45518					-0.62792					0.07267
-0.07624					-0.8024					-1.08288
0.3329					0.05322					0.20108
-1.14491					-0.31097					-1.40382
-1.4831					-1.84203					0.19936
-0.13366					-1.80703					-0.97855
-0.19553					0.34472					-0.32248
-0.28813					-0.83717					0.09833
-0.79001					-2.52311					-1.69573
-0.48589					-0.40285					-0.28065
-1.45062					0.04294					-0.16376
-0.94057					-0.14275					-1.45603
0.46655					0.38073					-0.71198
-1.42414					-0.19843					-0.33393
0.06403					-0.46928					0.34284
-2.32283					-0.01176					0.44954
-0.39717					0.02072					-0.05215
-0.41408					-0.51821					-0.44492
-1.65412					-1.6082					0.07988
-0.26683					-0.15376					-1.19479
-0.91858					-0.52408					-0.71852
-1.63577					0.06424					-0.93273
-0.31876					-0.451					-1.14298
-1.66533					-0.19592					-0.20371
-0.17065					-0.53043					-0.93428
-1.28392					-0.56344					-0.00148
-0.30486					0.29087					-0.84414
-1.58326					-0.23799					-0.20888
-2.05558					0.54931					-0.84881
-1.01093					0.35573					-1.88311
0.09487					0.06986					-0.04656
0.08518					0.11388					0.15442
-1.62764					-0.4396					-0.12611
-0.33025					-0.51327					-0.47341
-1.29884					-0.20713					-1.08991
-1.55941					0.02136					-0.31243
-2.01123					0.18813					-0.07439
-0.74971					-0.94529					-0.30195
-1.39981					0.28972					-0.65023
-1.27686					-0.39897					-0.82662
-1.3694					0.03388					-1.35213
-0.9237					-0.31829					-1.74176
-0.76003					0.15334					0.01924
-1.51527					-0.94446					-1.20746
-1.84264					-1.65893					-0.28104
-0.14714					0.11951					0.3117
-0.45345					-0.5761					-0.74948
-0.09099					-0.38278					-0.03598
-0.29938					-0.93196					-1.30897
-0.91923					0.23299					-1.27993
-3.88611					0.39779					0.07331
-1.51878					-0.33401					-1.55848
-0.06172					-0.89842					-0.22396
-0.04771					-1.25096					-0.50917
0.2486					-0.89962					-0.0911
-0.28586					-0.29999					-0.77031
-0.86978					-1.56252					-1.22111
-0.69204					0.14041					0.12464
-1.40201					-0.49433					-0.57081
-0.56473					-0.35443					-0.18524
0.12743					-2.32828					-0.34531
0.23218					-1.14848					-0.87657
0.07485					-0.57274					-0.98067
0.28221					-0.40734					-0.13872
-0.65					0.03427					-0.65321
-2.4722					0.12839					-0.55264
-0.56203					-0.80197					-1.14258
-0.38709					0.26526					-1.6466
-1.0434					0.5455					0.03377
-1.15159					-1.91465					-0.9648
-2.09099					0.07568					-1.6726
-1.74821					-0.08827					-0.70821
-1.10823					0.20583					-0.60364
-0.04821					0.45643					-0.05053
-1.9165					-1.1041					-1.28099
0.00905					-0.03529					0.49693
-0.96207					0.04336					0.44925
-1.08987					-0.00253					-0.31107
-1.37112					-1.03489					0.1285
-1.07025					-0.63458					0.03098
-1.51493					0.41403					-0.89948
-1.64201					0.37727					-1.36395
-1.61222					-0.62451					-1.42983
-1.88498					-0.04467					-0.08061
-0.79716					-0.09386					-1.20855
-0.15001					-1.06243					-1.39445
-0.04361					0.18015					-0.07952
-1.15081					-0.14552					-0.35486
-0.94528					-0.3581					-1.56669
-0.68133					-0.09234					-0.11076
-0.80045					-0.60356					-0.62951
-0.64578					0.00108					-0.68137
-0.77403					0.052					-1.80843
0.16559					0.0997					0.07538
-0.02377					-0.76185					-0.35276
-1.62467					-2.80475					0.06077
-0.79621					0.39331					0.24294
-0.74654					-0.11362					-0.41341
0.03786					-1.21059					0.07852
-1.96943					-1.3803					-1.40616
-0.12439					0.31975					-0.97005
-0.50598					-0.49425					-1.34515
-0.44123					0.40392					-1.45656
-0.61277					0.40418					-0.95565
-1.3807					-0.9375					-1.64663
0.09096					0.19619					0.15984
-0.93219					0.25098					-1.40026
-1.48614					-1.11786					-1.31644
-0.05867					0.1493					0.19003
-0.55768					-0.54552					-0.75453
-0.93295					-0.32626					-0.39254
-1.55992					-1.07876					-0.58962
-0.56546					0.17944					-0.10965
0.23055					0.10941					-0.90327
-0.82545					-0.28291					0.02733
-0.79846					-0.14676					-0.90605
-0.59584					-0.30365					0.09855
-0.73326					0.13589					-1.62515
-1.58054					0.55508					-0.18542
-1.41323					0.09518					-0.28671
-3.58521					-0.18699					-0.73024
-1.15843					-1.50615					0.11325
-0.41673					0.17704					0.3264
-0.8674					-0.00829					-1.93101
-1.35662					0.07263					-1.38724
-0.01592					-0.3202					-2.48069
-0.35056					-0.14395					-0.66741
-0.65306					0.31466					0.00692
-0.64445					0.48001					-0.3418
-0.00515					-0.33523					-0.34004
0.03416					-0.3513					0.16149
0.27954					0.41197					-0.16035
-0.07532					0.19919					-1.19509
-0.52575					0.2647					-1.50491
-0.4995					-0.10892					-1.38311
-1.98865					-0.21371					-1.87265
-0.6808					-2.15247					-1.51744
-0.67295					0.47415					-1.21334
-0.59311					0.01323					-0.73678
-0.93318					-0.55079					-0.84625
-0.94901					-0.41386					0.03971
-1.11188					0.28204					-1.64482
0.31492					-0.26064					-1.50437
0.0686					0.49096					-0.15666
-1.29136					0.44607					0.17177
-0.43525					0.29749					0.59707
-0.83449					-0.97727					-1.18367
-0.47779					-0.25096					-0.3537
-0.85246					-0.45309					-0.23868
-0.36982					-0.51047					0.00208
-1.18808					-0.7909					-0.96029
-0.68178					-0.82445					0.32529
-0.07974					-0.37669					-1.38259
-0.63226					-0.36069					-0.40605
-0.16698					0.35963					0.12173
-0.51321					0.35632					0.45253
-1.40301					0.25299					-0.15097
-0.69971					0.33183					-0.55516
-1.58007					-0.85404					0.65993
-0.25242					0.12645					-1.4274
-1.32558					-0.34739					-0.23063
-0.15982					-0.41951					-0.04199
-0.69364					-1.327					0.1043
-0.86027					-0.36697					-0.27474
-1.31096					0.38722					0.28554
-1.20333					-0.9374					-1.36871
-1.81078					-0.4693					0.18189
-1.50834					-0.04662					-0.35189
-0.89695					-0.75424					0.28939
-0.24347					0.07997					0.28296
-1.63833					0.07875					-0.14152
0.08143					-0.98279					0.34664
-0.44749					-0.18422					-0.29339
-0.61261					-0.45306					-0.42573
-0.62017					-0.41841					-1.19024
-0.58494					-0.54961					-0.13396
-0.85802					0.3539					0.12143
-0.65016					-0.67646					0.01429
-2.47193					-0.19151					-0.14354
-0.92706					0.39818					0.82718
-1.517					0.08336					0.24244
-0.57378					-0.25596					-0.01815
-1.15658					0.12361					0.1079
-0.9429					0.14322					-0.49343
-1.61091					-0.50102					0.20889
-1.33944					-0.38164					-0.91495
0.3122					0.07228					-0.05089
-1.74447					-0.07297					-0.03522
-1.79709					-0.49116					-0.44885
-1.7633					0.20656					-1.39398
0.20399					-1.40812					-0.33191
-0.67711					0.24826					-2.24023
-0.79913					-1.52689					-0.09048
-0.17502					-0.34948					-0.7852
0.22435					-0.80977					0.21539
-0.83444					-0.60851					-0.38561
-0.51907					0.31824					0.43907
-0.34722					0.03895					0.29401
-0.45632					-0.23417					-1.08727
-0.59987					-1.10828					-0.15619
-0.97423					-0.25537					-0.02676
0.18347					-0.26725					-0.8006
-0.25528					-1.48067					0.10837
-1.21947					0.06577					0.32558
0.07303					-0.78586					0.28412
-1.29463					-1.92142					0.20636
-0.18648					-0.31478					-0.15934
-0.33552					-0.13207					-0.20087
-1.59204					-0.14931					-0.06994
-0.25257					0.07731					-0.17797
-1.52735					-0.08232					0.43457
-0.76648					0.70778					-1.49394
0.18958					-0.5957					0.24928
-1.21987					0.15839					-0.0754
-1.68111					0.12008					-1.52303
0.46674					-0.32823					0.0649
-0.34982					-0.06355					0.32894
-0.78078					-0.49608					-0.72638
-0.7323					-0.42225					-0.22515
-0.15009					-0.28618					-0.28771
-1.78019					-0.23114					0.50235
-1.2193					-0.33104					-0.08176
0.22448					-0.09771					-0.27757
-1.39907					-1.02874					0.2999
-1.08689					-0.4304					-1.85682
-1.05878					-0.00335					-0.49989
-0.43018					-1.46863					-1.94546
0.14662					-0.04725					-0.921
-1.05146					0.30326					-0.46095
-0.29758					-1.62496					-0.33866
-1.53415					-1.48324					-0.06263
-1.32547					-0.01265					-0.12657
-0.42239					-1.20376					-0.61756
-0.34068					-0.36667					0.3101
-1.18179					-0.68917					0.23097
-1.86499					-0.57308					-0.14088
-1.03593					0.01972					0.45101
-1.73918					-0.42044					0.1494
0.09197					0.2126					-1.12395
-1.36026					-0.03373					0.19502
-0.69575					-0.33591					-1.94513
-0.43366					0.22565					0.17829
-1.55643					-0.42009					-0.09636
-0.96564					-0.39908					-1.79669
0.17825					0.0969					0.44561
-0.52195					0.04935					-0.25081
-0.2063					0.32114					-0.10009
-1.32836					-0.60465					0.54779
-0.01442					-0.23474					-0.32783
-1.66396					-1.14438					-1.20387
-1.20066					-0.1463					-0.00854
-1.48668					0.20327					-0.33095
-1.80571					0.0257					0.30173
-0.39311					0.06233					0.24838
-0.59973					-0.25092					-0.38837
-1.28609					-0.04807					-1.37764
-0.42455					-0.65598					-0.26068
-0.85706					-0.18698					0.21169
-0.84129					0.15012					-0.0112
-1.21752					0.06984					0.23091
0.01373					-0.77009					-0.27478
-1.45871					-0.46477					-0.88181
-0.28902					0.17064					-0.00868
-0.61447					-1.16156					-0.66522
-1.7925					-0.2556					0.65927
-1.60291					-0.60478					-2.49724
-0.75427					0.01123					0.12068
-1.12603					-0.81562					-0.91315
-0.00527					0.10723					0.28831
-1.41847					-1.486					0.1449
-0.26397					-0.85726					0.29064
-1.30148					0.07388					0.18875
-0.45486					-0.5426					-0.03026
-1.57849					-0.16005					-0.94792
-1.60241					-0.10612					0.37787
-0.85283					-0.41896					0.28954
-1.25389					-0.18323					0.21774
-0.87074					0.41198					0.19636
-0.114					-0.59292					0.7972
-1.10124					-0.19472					0.04296
-0.80298					-0.48622					0.01674
-1.16368					-1.199					0.20119
-0.2447					0.28646					0.35348
-3.18153					0.28073					-1.06917
-1.83029					-0.3386					0.17913
-0.436					-0.13563					-1.58703
-1.52533					0.09311					-0.3846
-1.00879					0.23441					-1.21042
-0.61853					0.19356					-2.14633
-1.34869					0.21382					-1.02403
-1.85989					-0.22911					0.12944
-0.34506					-0.85042					-0.18743
-0.24843					-0.96979					-0.11217
-1.49476					0.33902					-1.05654
-0.57764					-0.00142					0.51739
-0.18059					-1.33425					0.15869
-0.66279					-1.71152					0.47715
0.2085					-0.67489					0.54282
-0.96497					0.04375					-0.29761
-1.61571					0.16904					-0.21715
-0.04737					-1.32179					-0.62901
-0.25917					0.10058					-0.83431
-0.64973					0.4965					-0.49757
-0.12979					-0.11709					-0.4604
-0.24329					-0.10733					-0.28531
0.04775					0.55828					0.4823
-0.86561					-0.37206					-1.02458
-0.08885					0.12496					0.05313
-0.19368					-0.68111					0.56387
-0.47567					-0.07538					-1.18988
-0.61595					0.06307					0.1381
-0.44571					-0.41103					0.36514
-0.03904					0.13873					0.46489
-1.80135					-0.03899					-0.96776
-0.72983					-0.74447					0.18607
-0.1502					-0.85611					-1.0739
0.03364					0.1518					-0.51429
0.20833					-0.11522					-1.02335
-0.48589					-1.17486					0.44313
-0.21822					-0.63937					-0.02361
-0.24914					-1.082					-0.28313
-0.50261					-0.15304					-0.08844
0.47238					-0.23892					-1.81652
-0.05258					-0.63129					-0.81935
-0.00442					0.03518					0.5065
-0.54842					0.02692					0.46947
-0.39934					-0.0565					-0.17095
-0.13965					0.14947					0.51949
-0.20813					0.39604					-1.01299
0.00441					-0.57204					-0.17727
0.04294					0.09165					-0.01025
-0.65666					-1.19118					-0.77844
-1.34616					-0.09097					0.2098
-0.81081					-0.95484					-0.23611
-0.42763					0.08897					-0.91459
-0.24029					-1.57838					0.40612
-0.46434					0.38605					-0.27768
-0.52635					0.03024					0.00762
-1.2383					-0.08924					0.50566
-0.91196					-1.3145					-0.46855
0.06053					-0.4612					-0.20742
-0.11299					0.10607					-1.77428
0.16952					-0.6195					0.01157
-0.52568					-0.49551					0.19547
-0.16084					-0.04322					-0.86287
-0.1688					-1.22172					-0.46984
-0.27355					-0.39545					-4.24563
0.14242					0.11742					-0.76941
-0.84213					-0.82012					-0.20068
0.2191					0.51139					0.37773
-0.70391					-0.044					-0.37405
-0.57987					-0.61814					0.13069
-0.75163					0.02723					0.16103
0.00237					-0.61664					0.11721
0.34842					0.23115					0.21879
-0.13393					0.16273					-1.42158
-0.39805					-1.59633					-1.52377
-2.13425					0.07832					0.42681
-0.63577					-0.79214					0.30258
0.10632					-0.03201					-1.32768
-0.09463					-0.97834					0.34611
-0.50176					0.01126					-0.48338
-1.43391					-0.38148					-2.11321
-0.64245					-1.4342					-1.02872
0.02199					0.05965					0.47329
-0.14775					0.20173					0.24949
-0.39066					-0.1361					-0.64467
-1.34939					-0.66563					-0.79212
-0.61942					-0.40584					0.42218
-0.3749					0.36371					-1.09887
-0.00571					-0.40471					-1.81513
-0.24514					-0.93548					-0.25329
-2.39971					-0.02101					-1.82522
-0.15826					-0.21332					-1.69027
-0.69119					-0.47898					-0.02193
-0.57184					-0.65044					-0.28021
-0.47854					-0.25398					-1.09888
-0.76922					-0.11433					-1.50193
-0.62184					0.06355					-0.42736
-0.11708					-1.73958					-1.24595
-0.02932					-1.4839					-1.88486
0.02122					-0.58231					-1.55353
-0.68534					-0.81555					-1.78459
-0.42262					-1.25127					-1.36005
-0.34802					0.49912					-0.6609
-0.74192					-0.25906					-1.62031
-0.04375					-0.21201					-0.85438
0.14583					0.20481					-1.45181
-0.35655					0.21695					-0.80781
-0.70339					-2.46571					-1.50405
-0.015					0.22024					-0.58842
0.04315					-1.06625					-0.85293
-0.1737					-1.17108					-1.27705
-0.17309					-0.00295					-1.50074
0.13976					-0.57299					-0.08385
0.02553					-0.95543					-0.12725
0.31522					-1.27155					-0.40689
-0.20292					0.00144					0.34703
-0.11437					0.19326					0.08688
-0.20752					-0.27709					-0.86265
-0.42588					0.30427					-1.52967
-0.01749					0.00525					0.38264
-1.21566					0.15787					-1.47236
-0.77086					-0.58517					-1.42962
-0.38493					0.24632					-0.45981
-0.1392					-0.80126					-0.42337
-0.15661					0.06626					-0.46191
-0.36762					0.0526					-0.00639
-0.16239					-0.7622					-0.2705
0.04498					-1.06365					0.29058
-0.57354					0.00987					0.30823
0.01721					-1.31875					0.33356
-0.15029					-0.72054					0.13263
-0.12997					-0.68079					-0.71458
0.499					-0.11469					0.2914
-0.64995					-1.46863					-0.16442
0.0273					-1.41346					-0.36125
-0.51622					-0.77518					-0.79824
-1.731					-1.14646					0.08281
-0.04863					-0.28112					0.2146
0.00388					-0.55011					0.35387
-0.39428					-0.68427					-0.63678
-0.42769					-1.32251					-0.21401
-0.26703					-0.38065					-0.68653
-0.51661					-0.19196					0.12718
-0.0361					-1.62114					-0.32392
0.14163					0.17418					-0.2624
0.04737					-1.32427					0.1199
0.18903					-0.36197					-2.22747
-0.47712					-0.48625					-1.28053
-1.41077					-0.01914					0.72626
-1.2011					-1.07812					-1.70761
0.20128					-0.17296					-0.2789
0.1095					-0.01062					-0.37674
-0.50901					0.08279					-0.79614
-0.21523					-0.4367					-0.12555
0.0358					-0.3131					0.49938
0.07007					-0.30118					-1.52068
-0.01807					-1.37578					-0.36186
-0.76657					-0.4911					0.29732
-0.60317					0.20618					0.11944
-0.04965					-0.45197					-1.24102
-0.75568					-1.23024					-0.38912
0.06143					0.25952					-1.33029
-0.74485					-0.04775					-0.09568
-1.54464					-1.16138					-0.68111
-0.00623					0.21408					0.51642
0.00731					0.24318					-2.10132
-0.08323					0.29591					-0.36294
-1.43247					-0.11699					0.34511
-0.87727					-0.25766					-0.40984
-0.13532					-1.15795					-1.31298
-0.17724					-0.32947					-0.77112
0.03777					0.32056					-0.63551
-0.27221					-1.61667					-0.16631
-0.1817					-1.04064					0.00196
-1.53282					-1.92456					-0.27297
-0.67319					-1.19804					-1.05993
-0.10922					-0.21615					-0.09295
0.08594					-1.17469					0.2822
-0.73352					-0.19106					-1.22084
-2.12891					-0.01906					-1.46444
-0.93617					-0.57069					0.24998
-0.10378					-0.58039					0.04896
-0.02283					0.3446					-0.33241
-0.73914					0.38535					-0.44488
-0.09588					-0.42821					0.1393
-0.26301					-1.84381					-0.08416
-0.99514					-0.65436					-1.53628
-0.58253					-1.16777					-0.79439
-0.05043					0.47027					0.28304
0.25118					-0.83879					-0.59368
-0.33704					0.19315					-0.5954
-0.40329					-0.08641					-0.95558
0.01004					-2.9225					0.39939
[truncated: 6,153 more rows]

## Sheet: Figure 2-figure supplement 1C
HaloTag-Cbx8&Y-Eed in Eed KO					HaloTag-Cbx8&Y-Ezh2 in Ezh2 KO
Log (Dm)	X-axis	Relative Frequency			Log (Dm)	X-axis	Relative Frequency
-0.45984	-3.4	0			-0.97387	-3.4	0.000531915
-1.70959	-3.2	0.00101			-1.40464	-3.2	0.000531915
-1.10668	-3	0.000505817			-1.33055	-3	0.0016
-1.30562	-2.8	0.00152			-1.76061	-2.8	0.00359
0.29983	-2.6	0.00506			-1.56041	-2.6	0.00598
-1.83739	-2.4	0.00961			-0.73332	-2.4	0.00718
-1.94004	-2.2	0.01265			-1.50375	-2.2	0.01277
-1.5833	-2	0.02377			-0.94728	-2	0.02301
-1.20206	-1.8	0.04299			-1.34982	-1.8	0.04814
-1.45689	-1.6	0.0607			-1.00907	-1.6	0.05758
-0.48719	-1.4	0.07334			-0.46424	-1.4	0.06436
-0.72477	-1.2	0.0779			0.19069	-1.2	0.06729
-0.64799	-1	0.06879			-0.97525	-1	0.07035
0.16278	-0.8	0.08548			0.05095	-0.8	0.07287
-2.14364	-0.6	0.07941			-0.87906	-0.6	0.09415
-0.99515	-0.4	0.087			-0.80614	-0.4	0.10226
-0.72284	-0.2	0.10774			-0.22614	-0.2	0.12274
0.48456	0	0.10572			-2.92016	0	0.12527
-0.13822	0.2	0.07992			-1.58633	0.2	0.08684
-1.14609	0.4	0.0607			-1.01389	0.4	0.03072
0.31111	0.6	0.01517			-0.59052	0.6	0.00199
-0.72829	0.8	0.00101			-0.24366	0.8	0.000132979
-0.54441	1	0			0.16965	1	0.000132979
-1.36781	1.2	0			-0.23765	1.2	0
-0.1028	1.4	0			-1.5003		0
-0.72579					-1.47302
-0.78267					-1.40536
-0.42588					-0.19325
-1.32422					-0.21661
-1.14875					-0.75607
-0.72539					0.52169
-1.12242					-1.84343
-0.60605					-0.16117
-0.03006					-0.5622
-0.4362					-0.48852
-1.27719					0.16813
-0.01153					-2.03267
-0.8893					-0.43823
0.08072					-0.32511
-0.9669					-1.34316
0.07595					-1.78773
-0.81859					-0.79654
-1.4416					-0.48723
-0.3177					0.12646
-0.43429					-0.28745
-2.20646					-0.74022
-2.4502					-0.84398
0.06141					-0.16359
0.159					0.46903
-0.04114					0.11681
-2.30936					-1.85851
-0.97009					0.0009587
-0.39936					0.31274
0.09921					-1.19903
-3.29472					-1.81464
-2.04932					-1.47655
-0.63566					-1.74551
-1.83761					-1.63298
-2.23572					-1.79388
-0.94087					-1.26268
-0.17787					-2.5836
-0.97965					-0.5094
-0.84257					-1.19174
-1.10076					-2.12524
-1.36504					-1.60773
-0.22385					-0.83783
-1.01558					-0.99603
0.22777					0.03418
-0.96173					-2.45852
-0.36655					-0.68753
-0.70242					-1.37109
-1.21419					-0.6565
-0.0539					-1.31136
-0.6205					0.14639
-1.42652					-0.43021
-1.03306					0.27263
-1.12847					-0.86564
-1.10996					-0.80387
-1.55619					-0.84983
0.08422					-2.042
-0.17638					-1.3526
-1.26535					-0.06544
-1.28208					-1.55493
-1.00633					-0.24173
-1.74626					-0.76065
-1.63955					-2.09672
-1.74509					-1.03878
-1.38431					-0.9438
-1.37632					0.15039
-1.25162					-0.05291
-0.83399					0.1206
-0.58186					-0.39374
0.40232					0.24027
-1.32329					0.29482
-0.43152					-1.48336
-1.54493					-2.07185
-2.66076					-0.30535
0.01305					-2.02262
-0.32756					-0.50673
-0.5442					-0.37588
0.5212					-1.43754
-1.6648					-0.74543
-1.52727					-0.98797
0.22412					-0.28313
-0.39707					-1.439
-1.30288					0.32109
-2.01808					-1.07858
-1.05419					-0.25703
0.55603					-0.39517
-0.01538					0.16942
-0.23992					-0.00251
-0.27342					-0.22685
-2.53897					-0.65522
-1.01607					-0.81866
-0.43048					0.43044
-0.18386					-0.95224
-0.33035					0.2714
-0.83959					-0.11471
-1.70693					-1.43736
-1.78233					-0.04844
-1.70123					-0.27723
-2.24592					0.20681
-0.14709					-0.41322
0.26733					0.01131
-0.54944					-1.39234
-0.48265					0.03285
-0.19333					-1.52087
-0.20346					-0.37856
-1.99528					-0.51193
0.32504					-0.62838
-0.15718					-0.48714
0.46904					-0.63738
-1.86064					-1.71054
-0.30451					-1.79412
-0.40724					0.1635
-1.59332					-2.16289
-1.18858					-1.16517
-0.09966					0.07901
-1.21495					-1.98086
-0.82764					0.13606
-1.50855					-1.69057
-1.02735					0.03561
-1.82984					-1.98975
-1.53946					-0.86541
-0.61781					-1.55553
-0.93644					-0.49971
-1.61268					0.36873
-0.14811					-2.21139
-0.36049					-1.40219
-0.33939					-1.47588
-1.47374					-1.53082
-0.19143					-0.03695
-1.85525					-1.82956
-2.36607					-0.38737
-0.89606					-1.27265
-1.46906					-1.03866
-0.37765					0.16017
0.27057					-1.43965
-0.50181					0.04755
-0.19142					-0.7043
-1.18972					-0.56851
-1.65279					-0.00326
-0.54527					-0.13511
-0.74809					-0.84687
-1.29287					-0.12389
-1.11807					0.20366
0.22506					-1.1829
-1.49659					-1.69807
-1.07974					-0.99852
-1.12552					-1.0257
-1.63669					-1.30144
-0.88949					-0.2936
-1.22109					-0.33315
-1.59671					-2.65186
-2.0717					0.00869
-0.34276					0.3246
-0.98561					-3.02489
0.05747					-1.86381
-0.12244					-2.75859
-0.93505					0.06659
-0.82952					-0.79468
-1.30287					-0.69987
-1.60832					-1.58529
-1.24958					-0.88203
-0.35968					-1.7845
-0.27674					-0.68561
-0.88641					-0.60854
-0.26936					-1.14267
-0.14596					-0.73601
-0.04118					0.13236
-0.31627					-0.52292
-0.96412					-3.35556
-0.11286					0.34
0.37546					-1.60116
-1.29627					-0.01273
-1.45731					-0.49066
-1.85315					-1.16661
0.0889					-0.7729
-0.09922					-2.27814
-0.18077					-0.20394
-0.68224					-1.11891
0.03168					-1.3992
-0.132					-1.14583
-0.17064					-1.54938
-0.09574					-1.68388
-0.23583					-1.18126
-0.75784					-1.48545
-0.777					-0.00683
-0.57759					-1.4745
-1.21212					-1.25434
-0.46001					-1.19962
0.15979					0.01218
-0.06805					-2.20668
0.1903					-0.01477
-1.03773					-2.32549
-0.28632					-1.04929
0.33045					0.05931
-1.36583					-0.31249
0.04842					-2.64257
-1.47548					0.1616
-0.48486					-1.43536
-2.22345					-1.9279
0.30924					-1.23263
-0.81705					0.4341
-0.73269					-2.59634
-0.85758					-0.05997
-1.60587					-1.5977
-1.15021					-1.93816
-0.75583					-1.99196
-0.93928					-0.64114
-1.65858					-0.26416
-0.52199					-1.50081
0.13559					-1.48705
-2.29256					-0.87497
-1.65644					-0.22442
-0.1271					0.17207
-1.52256					0.36767
-0.41616					-0.47511
-0.01542					-1.47812
-0.61032					-0.0529
0.40338					0.15307
-0.46033					-0.65874
-1.25035					0.1623
-0.6594					-1.73719
-2.63322					0.19254
-1.4142					0.01765
-1.52293					-0.21297
-0.69244					0.33784
-0.33788					-0.30816
-0.42559					-0.74076
-1.59993					-1.13305
-1.42552					0.05413
-0.80163					-0.84311
-1.27329					-2.79858
-0.87439					-2.17201
-0.22573					-1.17508
-1.68599					-0.8429
-1.35136					-1.05557
-0.73869					-1.01941
-1.48533					0.01612
0.036					-0.16574
-0.20819					0.01986
-0.00806					0.04022
-0.93162					-1.28018
0.00901					-0.8495
-0.46242					0.18233
0.25358					0.19229
0.06504					-0.06416
-0.91631					-2.20308
0.01425					-0.62005
-0.31378					-0.41493
0.13365					-1.77341
-0.64228					-2.11872
0.07989					-1.30283
-1.73068					-0.66849
-0.00782					-1.29916
-0.11349					0.3313
-0.06192					-0.88509
-0.22017					-1.58615
-0.12453					-0.87255
-0.16736					-0.0463
-0.35765					-0.55285
-1.61938					-0.07856
-0.29426					-0.14576
0.05582					-0.81265
-0.04689					0.02209
0.26413					0.21424
-0.22656					-0.51093
0.09038					0.12451
-1.34555					0.16931
0.0972					-0.8459
0.24635					-2.85245
-0.63					-0.77967
-1.15078					-2.53839
-0.5362					0.04676
-1.50949					0.31579
-1.59588					0.16359
0.32					-1.52207
-0.36952					-0.29656
-0.87411					-1.25802
0.30511					0.18422
-0.3168					-2.04212
-0.29978					-0.16564
0.15828					-1.9267
-2.27841					-1.66178
-0.71656					0.03538
-0.20801					-1.48311
-0.42915					0.23499
0.34462					-1.00747
-0.02224					-2.18064
0.35946					-0.88588
-0.59567					-0.25562
-1.37052					-0.42998
-2.44519					-1.3514
-0.17789					-1.85478
-1.17575					-1.25272
-0.52652					-1.59161
-0.6333					-1.82968
0.03196					-1.2107
-1.03824					-1.00246
-0.02772					-1.03679
-1.91095					-0.7
-0.97041					-0.40049
-0.40705					-1.3984
-1.38249					-1.23253
-0.49344					-0.8434
-1.41208					-1.49553
-0.13226					-1.20908
-0.66782					-1.40089
-1.02747					-0.65511
-2.46785					-1.21597
-1.30346					-1.24089
-0.1312					0.22368
-0.11747					-1.54643
-0.05214					-1.90885
-1.91177					-1.30344
0.47241					-1.49801
-0.89127					-0.36796
-1.15696					-0.29057
0.49382					-0.93931
-1.79837					-1.51563
-0.30809					-1.17087
-0.26148					-0.25612
0.15884					-0.17827
-0.0036					-0.38039
-1.00148					-0.40102
-1.06975					-0.61967
0.1206					0.03698
-0.73955					-2.85207
-1.44367					-0.26863
-0.42745					-0.94269
-0.10255					-0.72135
-0.05772					-1.42754
0.06425					-1.14768
-3.78523					-0.91358
-0.38668					-0.08362
-0.51364					-0.79494
-0.47322					0.12454
-1.47178					0.09623
-0.03342					-0.00421
-1.39493					-1.10306
-1.24618					-1.18988
-0.04353					-1.0382
-0.15038					-2.18267
-0.06987					-0.4259
0.5312					0.03383
-0.19684					0.09381
-1.70067					-0.89465
-0.60685					-1.01127
-1.10692					-1.0013
-2.24333					0.06704
-0.13125					-0.42911
0.4385					-0.83856
-0.02795					-0.25408
0.28046					-3.30038
-0.98277					0.01223
-1.54096					-1.62752
-0.2956					-3.06822
-1.03145					-0.63823
-0.55445					-0.11147
0.00591					0.16156
-0.25419					-0.8035
-1.61327					-1.07666
-2.206					-0.95836
-1.52945					0.06555
0.38001					-1.13288
0.10548					-2.02419
-0.57227					0.3196
-0.83019					-0.20741
0.08713					-1.12443
-1.35923					-0.13148
-1.34158					-0.18533
-0.31735					-0.5618
-2.11856					-2.27204
0.49221					-1.55842
-1.53117					-1.10213
-0.26498					-0.30692
-0.16081					-1.51327
-0.82211					-1.72155
-0.12595					-0.65464
-1.36021					-0.74076
-1.22263					-1.42565
-0.01391					-1.31052
-0.10449					-0.31357
0.02358					-0.46362
-1.70626					-1.66145
-1.46565					-0.91946
-0.95308					-1.19967
-0.1331					-1.61654
-1.21143					-0.88394
-1.28963					-0.50169
-1.22668					-1.63736
-1.10267					-1.50981
-1.77204					-0.96758
0.48545					0.1475
-0.7918					-1.15915
-0.09524					-1.52168
0.12031					0.30719
-0.47297					-1.10376
-0.43278					-0.58098
-0.4337					-0.68371
-0.2138					-0.74495
0.10276					-1.49641
-0.5817					-2.53181
-1.36618					-0.89705
-2.05776					0.28065
-0.52421					-1.47415
-0.8278					-1.91572
-1.93592					-0.53374
-0.13391					-0.44676
-0.83171					-1.65522
0.16346					-1.81325
-1.28953					-1.59081
-1.73971					-1.7209
0.40703					-0.86939
-1.61213					-1.01456
0.42094					-0.60121
-0.60966					-1.52832
-2.03689					0.00512
-1.54121					-0.94512
-1.82643					-0.22393
0.05615					-1.68425
-0.17545					-0.45131
-0.38262					-1.96517
-0.84951					-1.25428
-1.32859					-1.21127
0.13184					-0.89713
-0.23775					-0.22149
-0.27012					-1.32007
-2.58128					-1.30766
0.16657					0.05914
-0.61095					-1.51834
-0.08457					-1.77816
-0.29763					-1.45005
-0.08097					-0.17759
-0.09072					-2.52448
-2.37218					-0.3301
0.28785					-1.76899
-0.23322					0.14153
-1.39197					-1.69458
-0.9311					-0.3682
-0.7648					-1.18249
-0.00534					0.18357
0.55359					-0.06447
0.23299					-0.57534
0.52887					-1.27609
-0.92017					-0.69993
-0.83233					-0.3851
-0.18479					0.17474
0.30817					0.30234
-1.74873					-0.47137
-0.55089					-0.71339
-0.27465					-1.1918
-1.67326					-0.26236
0.04993					-0.54918
-2.02861					-1.30287
-1.1429					-2.51269
-1.07622					-1.27043
-1.13975					0.32479
-0.11413					-0.17927
0.36065					-0.43545
0.36789					-2.22248
-1.79059					-0.60037
-0.64647					-0.55547
-0.21439					-0.00778
-0.19856					-1.89599
-0.73836					0.1607
0.03949					0.193
-0.31502					-0.87456
-1.06146					-1.86512
-0.17268					-1.57075
-1.05644					0.13728
-0.74829					-1.26041
-0.8919					0.18022
-0.33775					-1.47236
0.00957					-1.58091
-0.75793					0.0603
-1.82503					-0.17042
-0.61119					-1.73315
-0.25604					0.12364
-1.57252					-2.5674
0.52613					-0.72198
-1.37149					-0.10486
-1.3286					-1.8813
0.18989					-1.32884
0.24237					-0.15199
-0.61469					-0.44411
-0.12257					-0.14363
0.18262					-1.63463
-0.06456					-1.98933
-0.93502					-1.8431
-0.3835					-1.0971
-1.89119					-1.35587
0.26007					-1.08276
-0.38999					-1.8891
-0.34203					-1.64059
-0.22538					-0.42462
-1.89784					-0.6081
-0.45723					-1.1915
-1.27621					0.10694
-1.00049					0.13909
-0.15837					-0.38183
-1.17719					0.06265
0.02711					0.07335
-0.97282					-0.66174
-0.86049					-0.40254
-0.64527					-1.69339
-0.21403					-1.31725
-0.65879					-1.42414
-0.26223					0.06124
-0.54702					-0.27709
-1.15146					-0.94754
-1.20868					0.0879
-0.98192					-1.52824
-0.1754					-1.56279
-0.92443					0.1094
-0.37792					-0.94818
0.19788					-1.22647
-0.36739					-0.51652
-0.44304					-0.3231
-0.30827					-0.35765
-0.74708					-0.97606
-1.19339					-0.23436
0.19524					-0.02601
-0.60944					-1.29441
-1.58494					-1.09645
-1.05486					0.22148
-1.69635					-0.54427
-0.66642					-0.44045
-0.13923					0.29415
0.35705					-1.01495
-0.32997					-0.41766
0.49202					-1.38161
-0.91216					-2.2412
0.02082					-0.15782
-0.67612					-0.09469
-1.77989					-1.68188
-1.30413					-1.48583
-1.75121					-0.20361
-0.08378					-0.10307
-1.15612					-0.51996
0.05669					-0.13034
-1.2935					-2.23394
-0.18921					-0.34824
0.33309					-2.76875
-1.65844					-0.71948
-0.02617					-0.73973
-0.27358					-1.73297
-0.82723					-1.19533
0.09439					-1.74223
-0.83196					-1.63815
-0.8698					0.14418
-0.23438					0.08629
-0.55093					-1.75835
-0.01377					-0.30489
0.04483					-0.34163
-0.01674					-0.58372
-1.15275					-0.85229
-0.80219					-0.58867
-0.44768					-0.43907
-1.00202					-0.97992
-0.4473					-1.39274
-0.34862					-0.51048
-0.04796					-0.10904
-0.15107					0.06991
0.28779					-0.70728
-0.26039					0.00416
-0.49785					-1.36484
-1.01452					-2.0018
0.51556					-0.97251
-0.26514					-1.89992
-0.90366					-0.23689
0.08355					-1.42395
-1.25333					-0.4768
0.28476					-0.53731
-0.31099					-1.05505
-0.55649					-0.23223
-0.31407					-1.66111
-0.57642					-1.10547
-1.0123					-1.56772
0.0782					-1.95907
0.23771					-2.02921
-1.12946					0.03035
0.3995					-1.20538
-1.09885					-1.04691
-0.73511					-1.81763
0.54487					-1.63844
0.15292					-0.9988
0.21471					-1.00851
-0.93065					-1.6758
0.33488					-1.78732
-0.81775					-0.95388
-2.02344					-2.45864
-0.94699					-1.22322
-0.23437					-0.89206
-1.60016					-1.72292
-1.2323					-0.30168
0.14235					-1.82352
-1.42978					-0.25766
-1.10002					-1.15377
-1.82156					0.0295
-1.15326					-0.2971
0.08403					0.11459
-0.69117					0.29137
-0.29133					-0.44685
0.58249					-1.27531
-0.82974					-1.50168
-1.16807					-1.35178
-1.47901					-1.74148
-1.20042					-0.4001
-1.02128					-1.67668
-1.24067					-0.05763
-0.11413					-0.19034
-0.07959					-1.80287
-0.85665					-0.84388
-1.1942					-0.99947
-1.85341					-1.25979
0.05185					-1.90871
-0.34929					-1.67657
-1.24723					-1.42679
-0.16674					-1.78703
0.45735					-0.0937
0.40512					0.18323
-1.22969					-1.00719
-0.95834					-0.77283
-0.75242					-0.26581
-1.16741					-0.32808
0.23454					-0.64518
0.05459					-0.00871
-1.51671					-1.85846
-1.25796					-1.57663
-1.44544					0.03511
-1.80588					-1.27591
-1.36049					-0.48124
-1.75622					-1.55453
-0.04368					-1.27664
-1.65915					-1.03599
-0.35673					-1.41663
0.31386					-0.57506
-0.65486					-1.14407
-0.14393					-1.6542
-1.16573					-1.835
-0.24903					-1.07463
0.48896					-1.17321
-1.72241					-0.95658
0.07932					-0.62568
-2.44018					0.13192
-2.04883					0.31297
-1.45194					-2.19542
-1.42408					0.06311
-0.50138					-1.32621
-0.78132					-0.6859
-0.78132					-2.03708
-0.78132					0.21106
-0.78132					0.16941
-0.78132					-0.09655
-0.78132					-0.39054
-0.78132					-0.83466
-0.78132					-1.3374
-0.78132					-0.23802
-0.78132					-0.95395
-0.78132					-0.77221
-0.78132					-2.10222
-0.78132					-0.34121
-0.78132					-1.89148
-0.78132					-0.39592
-0.78132					-1.1524
-0.78132					-0.08194
-0.78132					-0.23187
-0.78132					-0.70296
-0.78132					-0.01683
-0.78132					-0.42795
-0.78132					-1.0501
-0.78132					0.26197
-0.78132					-0.94826
0.32791					-0.25812
0.14485					-1.52725
-0.47327					-0.04382
-1.05026					-0.08804
-0.35737					-0.29327
-1.07105					-0.06863
-2.33838					-1.08928
-1.00157					-1.11693
-1.53006					-2.50161
-0.64741					-1.55297
-0.5977					0.04179
-0.95709					-0.50638
-0.53758					-0.01837
0.15237					-0.4843
-1.39553					-0.24401
-0.09317					-1.27303
0.49502					-0.5583
0.19645					-0.05278
0.03589					-0.33033
0.06878					-1.82678
0.22668					-1.2549
-0.501					-1.67268
0.30976					-1.62383
-0.33784					0.03651
-0.71692					-0.24621
-0.97287					0.06706
0.24318					0.34575
-0.05364					-0.63368
-1.23454					-0.87028
-0.17733					-0.10381
0.43209					0.40931
-1.18766					-1.64742
-2.55936					0.09026
-0.22964					0.07769
0.17743					-1.66666
-0.26095					-0.53414
-0.12917					-1.55103
-1.53936					-0.98135
-0.13139					-1.13671
-0.11059					-0.30515
-1.96525					0.07752
-0.93869					-0.09636
-0.22553					-1.15766
0.52031					-1.08212
0.40804					-0.38812
-0.0693					0.07739
-0.93834					-1.12457
-1.76237					-0.11494
-0.2058					-1.95303
-0.39147					-1.5908
-1.44197					-0.02483
0.45636					-1.14713
0.66038					-0.41762
-0.23566					-1.35487
-1.06319					-1.41283
-0.89195					0.31675
0.21701					-0.99007
-0.71136					-0.16919
-0.85146					-0.69577
-0.52662					-1.59642
-0.55805					0.01437
-0.61278					0.25065
-1.90138					-2.03066
-0.29656					-0.56404
-1.81192					0.07862
-0.02262					-1.08543
-1.1193					0.0704
-1.86151					-0.8373
0.20072					-1.24954
-1.61374					-0.47752
-0.15359					0.15779
0.09019					-0.753
-0.32371					-1.89982
-0.70337					-1.56421
0.16321					-1.24846
0.04963					-0.60183
0.04227					-1.14854
-1.39233					-0.82143
-0.31927					-1.7407
-2.15919					-0.91304
-0.31221					-1.05649
-1.42056					-1.19883
0.13738					-0.29064
-1.30111					-0.39105
0.43179					-0.24579
-0.43208					0.14432
-0.69213					-1.80531
-0.90793					-0.27127
0.08221					0.37011
-1.1726					-0.33124
-1.9052					-0.39817
-1.11404					0.32332
-0.14258					-0.23531
0.35093					-0.28076
-1.13947					-1.19742
-0.10622					-0.18307
-1.60492					-0.89361
-1.31891					-0.16229
-0.01543					-1.1861
0.12459					-1.87882
-0.99751					-0.17998
-0.68853					-0.28207
-1.20198					0.44376
0.27673					-0.99966
-0.85384					-1.07855
0.03888					-0.04041
-1.64427					-0.52018
-0.24633					-0.8675
0.46403					0.25881
-0.58611					-0.52509
-0.32756					-1.30296
0.16459					-1.93326
-0.56479					-0.46921
-0.8719					-0.20408
-2.81414					-0.48068
-1.52454					-1.86652
-1.13598					-0.39314
-0.54469					-0.19024
-0.84496					-0.88737
-1.00487					-0.32172
-1.4016					0.04638
-0.74902					-0.47583
0.3522					0.03841
0.16508					-0.47519
-0.39719					-1.39117
-0.94616					0.07312
0.05324					-1.21803
-0.50639					-0.65029
-1.02425					-1.60042
-0.67992					-0.11929
0.08288					0.18519
-0.86595					-0.83226
0.45726					-1.04287
0.10466					-0.00897
-1.11803					-1.48785
0.08684					-3.01027
0.26418					-0.93028
-2.50506					0.47666
0.16799					-1.11391
0.45988					-0.28021
-0.07749					0.07347
-2.86305					-1.79774
0.54589					-1.81111
-0.57124					-1.18436
-1.46186					-0.12805
0.39907					-1.88491
0.42639					0.03145
-1.44173					0.03468
0.11522					-1.03392
0.30444					0.01305
0.20049					-0.36988
0.00561					-0.57405
-1.67891					-0.97655
-1.13363					-1.18239
-0.11451					-0.36134
-2.0248					-0.51339
-1.21755					-0.52744
-0.85459					0.2075
-0.73888					-0.85097
-0.4118					-0.74674
-0.48549					0.22577
-2.25168					-0.00267
-0.0946					-1.66407
-0.81525					0.2725
-0.25599					-1.92201
-0.43932					-1.22508
0.37404					-0.0742
-0.13036					-0.11671
-0.68751					-2.11248
-0.66654					0.20925
-0.9426					-0.99918
-0.52486					-0.30915
-0.04496					-1.47037
-0.49354					-0.1507
0.22701					0.31547
0.52714					0.02713
0.33241					-0.31657
-0.41797					-0.06466
0.1274					0.12752
-0.35569					-0.99514
-1.53891					-0.22285
-0.0491					-0.33214
0.2666					-3.31098
-0.34792					-2.12747
-0.72924					-1.95905
0.12265					-0.11135
-0.01124					-0.41134
-0.69601					-0.03729
-0.88577					-0.09585
-1.14659					-0.65053
-1.14942					-0.53285
-2.00155					-0.87353
-1.44951					-0.4591
-0.42314					-2.28149
-1.46243					-0.65007
-0.1154					-0.39399
0.09744					-1.34791
0.31547					-0.71901
-0.09549					-0.219
0.29932					-0.28816
0.04034					0.17086
0.26045					-0.05714
-1.89781					-0.79352
0.24128					0.24355
0.17399					-0.91063
-0.79643					-0.48531
0.46966					-0.06034
0.1429					0.14965
0.05983					0.11287
-0.01798					-2.35112
-0.29774					0.1348
-0.09148					-1.57675
-3.50159					0.3192
-1.69932					-0.02873
-1.6549					-0.04936
-0.31493					-0.13441
-0.06097					-0.52217
-0.0874					-0.40425
-0.68623					-0.59658
0.0157					-0.07263
0.29304					-0.24319
-0.56332					-0.86153
-0.0961					-0.68179
-1.82272					-0.42994
-1.06435					-0.27265
0.19629					-1.44784
-1.62095					-1.75544
-1.56455					0.32614
0.23877					-2.81432
0.30487					0.01144
-0.26018					-0.54047
-0.3655					-0.33722
-0.76093					-1.33277
-0.0284					-1.88057
-0.05651					-1.49427
-0.92362					-2.06022
-0.05748					-0.44702
-0.35227					-0.54465
0.0112					-0.66621
0.23554					-1.71373
0.20242					-0.66975
-0.29455					-1.9501
0.4963					-0.57521
-0.61809					-1.63631
-0.56475					-1.93466
0.07216					-1.24265
-1.32916					-1.28217
-0.69303					-1.47453
-1.15659					-0.0807
-0.84334					-2.16043
-1.08548					-1.24632
-3.12019					-1.58476
-0.22049					-0.60396
-0.77867					-0.21256
0.16605					0.00632
-0.87733					0.0173
-0.12568					-1.07699
-0.00324					-0.29476
-0.39964					0.33287
-0.99694					-1.12596
-0.12335					-1.59132
-0.06441					-0.36098
-1.15481					0.06763
0.49834					-0.16508
-0.23963					-1.60863
-1.76409					-0.70007
-0.29181					-0.07587
-0.44973					0.05777
-0.11491					-0.15568
-1.54841					-0.80233
0.24336					-0.56964
-0.26419					0.28785
-0.01056					-0.25041
-0.76908					-0.65419
0.13973					-0.06811
-0.12575					0.11723
-1.34016					-0.14937
-0.67788					-1.31827
-1.16584					-0.29823
-1.31741					-0.94766
0.02813					-0.03877
-0.18611					0.1157
-0.37767					-0.13964
-0.3635					-0.5507
0.30456					-0.3487
-1.17833					-0.13533
0.81627					0.09766
0.05253					-0.57523
-1.17402					0.06392
-0.44072					-0.81927
-1.10308					-0.36081
-1.72025					0.13849
0.13645					-0.15363
-0.04832					-1.33872
0.17312					-1.0753
0.62375					-0.0658
0.05287					-0.2128
-1.37671					-0.83757
-0.90963					-0.23628
-0.28375					-0.48437
-0.81655					-1.40037
-0.46257					-0.49039
-1.2326					-0.93603
-0.25865					0.03884
-0.73732					-1.15778
-0.29925					0.20954
0.131					-0.50251
0.42721					0.22428
-0.33083					-0.13053
0.32461					-0.61572
0.33971					-0.16252
0.30806					-0.02943
-0.15477					-0.1641
0.18998					0.31728
0.24727					-0.10681
-1.68868					-1.66281
0.10718					0.01303
0.06809					-0.12324
-1.2754					-0.68392
-0.60678					-0.51419
-0.60669					-1.46738
0.30931					-0.4513
-0.20216					-1.79047
0.02252					-0.78078
-0.22118					-0.28194
-1.02664					0.24153
-1.13922					0.18726
-0.60739					-1.58987
-0.54355					-0.85126
-1.16708					-0.21709
-0.23524					-0.43155
-1.22565					0.12812
0.11535					0.21481
-0.12833					-0.25156
-1.68329					-0.68658
-0.57					-0.50517
0.41336					0.20266
-0.77633					0.35164
-1.17117					-0.94138
-0.16458					0.30036
-0.35769					-1.39877
0.02455					-0.22151
-0.75055					-0.4127
-1.64676					-0.51618
0.30593					0.11249
-1.46108					-0.03191
0.20109					-0.51774
-0.2782					0.20266
0.00385					-0.51223
-0.32135					-1.57589
0.28253					0.07027
0.12649					0.04822
0.18818					0.26914
-2.36487					-0.46528
-1.12813					-0.29
0.01872					-0.4884
-0.94174					-0.04941
-1.51216					-0.22876
-0.90579					-0.53697
-0.52851					0.25418
-0.77046					-0.00363
-0.15534					0.06895
-0.47615					0.04192
-0.63936					-0.20414
0.02765					-0.17183
-0.54228					-0.85994
0.04768					-0.84411
-0.24072					-0.26245
-0.65814					-0.86852
-0.52517					0.20795
0.50198					0.12921
-0.57644					0.29164
-1.20624					-0.10946
-0.75634					-1.13086
-0.47448					-1.78642
0.50003					-0.60853
0.03826					-1.23493
0.45522					0.1805
0.07349					-0.40909
0.26681					-0.29213
-0.63097					-0.37566
-0.09309					-0.67149
-0.06237					-0.36584
-1.51902					-0.44888
-0.32425					-0.53864
0.46867					-1.6232
0.42705					0.09782
-1.22247					0.07305
0.42255					-0.48253
-0.86272					-1.37744
-0.81723					-1.15167
-0.54132					-0.11527
0.20293					-1.48643
-0.2135					-0.86895
0.06338					0.01694
0.44862					0.31844
0.30406					-1.85504
0.39785					-0.79875
-0.30885					0.1088
-1.63354					-0.14528
-0.86064					-0.25031
-0.03974					0.41491
0.34598					0.01624
0.41853					-0.00186
-0.40401					-0.53381
-0.50842					-0.23504
0.56057					-0.92686
-0.07772					-0.42498
0.0364					-0.92881
-0.96356					0.18759
0.50807					-0.37445
-2.18394					-0.27163
-1.95652					-0.22886
-1.86948					-1.14752
-1.44581					-0.29601
0.50459					-0.5355
-1.44643					-0.4892
-0.68578					0.12762
-0.59488					-0.45821
-1.57624					0.01282
-1.21544					-0.39848
-1.33235					-0.07208
-1.48848					-0.76887
-0.99122					-0.11126
-0.00232					-1.29126
-0.44969					-0.02514
-1.6824					-0.15627
-1.74587					0.02712
-0.43879					-0.13302
-0.34706					-0.39544
-1.15473					-0.47628
-0.12249					-0.09894
-0.14867					-0.05632
-2.05704					-0.38019
-2.98232					0.09545
0.51306					-0.88466
-0.67489					-1.57353
-1.39082					0.1884
-1.10946					-0.07779
-1.30511					0.05914
-1.24696					0.19195
-0.15434					-1.81489
-1.37781					-0.09093
0.27504					0.37062
-0.13833					-0.16194
-0.16161					-0.97407
0.01971					-0.77857
-0.8591					0.26206
-1.06901					0.14746
0.5061					-0.09952
-1.50718					-1.77817
0.29642					-0.15474
-1.54711					-0.7017
-1.43895					-0.05392
0.33906					-0.1724
-2.09719					-0.50412
-0.83865					-0.61029
-1.98664					-0.89487
-0.0482					-1.48634
-1.22461					0.30043
-0.18448					0.16395
-1.76571					-1.47778
-1.30273					-0.21824
-1.63062					-0.03149
-0.76645					-0.10611
-1.88577					-0.31675
-1.40735					-0.80658
-0.85016					-0.78976
-1.46249					-0.60649
-0.34328					-0.44801
-1.27395					-0.16694
0.33535					-0.44275
-0.46452					-0.15199
-0.19538					-0.85443
0.03976					-0.5903
-1.54028					0.09173
-0.30677					-0.08843
0.02696					-0.29127
-1.22233					0.16964
-0.53542					-1.04783
0.10961					-2.34021
-0.0962					-0.56953
-1.78477					-1.115
-0.05828					-0.76919
0.10816					-0.13054
-0.74132					-1.14388
0.24272					-0.72201
-0.53476					0.0973
-0.1374					0.31981
-0.4915					-0.09194
-0.93799					-0.36841
-0.67914					-0.02013
-1.27954					-0.70369
-1.20255					-0.18607
-2.72524					-0.12204
-0.85621					-1.49825
-1.66719					0.23009
-1.49517					-1.29787
-0.46512					-0.23083
-1.60196					-0.47456
-0.92492					-0.94727
-1.10944					-0.44056
0.02104					-1.62025
-0.42829					-1.01086
-1.64622					-1.29245
-1.81819					-0.74999
-1.4262					-0.57493
-1.64779					-0.01501
-1.36858					-0.01031
-1.40718					-0.08835
-0.69928					-1.51882
-1.08764					-1.25505
-0.75593					-0.58757
-1.69745					-0.19824
-0.07182					-0.6463
-0.30106					-1.33837
-0.01898					0.03942
-0.00305					-0.68422
-0.98907					-0.1306
-0.65049					-0.18744
-0.98137					0.20927
-2.50044					-2.06107
-0.55405					-0.52781
0.37463					-1.69325
-1.40929					0.10771
0.43415					-0.04997
-0.51693					-0.50924
-0.3413					-1.11011
-1.77836					-0.07498
-0.596					0.14982
-1.92052					-0.04864
0.26721					-1.83568
-0.17034					-0.11936
-1.8514					-0.09766
-1.86214					-1.23361
-0.18315					-1.9145
-1.11501					-1.84159
-1.46265					-1.71381
-2.58797					-0.54638
-1.12617					-0.31101
-0.31545					-0.65799
-0.04329					-0.22946
-0.15496					-1.38745
-0.21684					-0.41356
-1.0028					-2.94028
-0.28458					-1.38271
-0.61333					-0.25794
-0.05958					-0.79422
0.22106					-1.12933
-1.08722					0.13458
-1.22892					-0.12405
-0.11062					0.04296
-1.35618					-0.07828
-1.45334					-0.65569
-1.49605					0.24203
-0.28742					-1.02269
-0.39879					-0.11749
-1.3772					-1.63135
-0.06725					-0.6057
-1.69482					-0.63353
-1.11164					-1.47611
-1.90489					0.05112
-1.19833					-0.06409
-1.1974					-0.44361
-0.71851					-0.26639
-0.23865					-0.09682
-1.71904					-0.00319
-0.3699					-0.14901
-0.72476					-0.08112
-1.99531					-0.34615
-2.0187					0.20207
-0.9106					0.03524
-1.44127					-0.13272
-0.94288					-0.58161
-1.22423					0.03356
0.08783					-0.64549
-0.84556					-0.32181
-1.51331					-1.4446
-1.51964					-0.92366
-1.67869					-1.65527
-1.75236					-0.30652
-1.13143					-0.56237
-0.76074					-0.50338
-0.70149					-0.85466
-0.39939					-2.05306
-0.4384					-1.13292
-1.45094					0.02472
0.45779					0.30973
-1.70887					-1.02375
-1.30578					-1.11005
0.09978					-1.50932
-2.35431					-0.34498
-0.91603					0.3795
-1.45851					-0.2236
-1.36059					-0.3705
0.29463					-0.04579
-1.2419					-0.76929
-0.51726					-1.36181
0.34267					0.23472
-0.98728					0.23935
-2.21194					0.11076
0.49721					0.22067
-0.33667					-0.0762
-2.07109					-0.80208
-0.62183					0.05556
-1.93865					0.05465
-1.48835					-1.07039
-1.8693					-0.26013
-0.40449					-0.26085
-0.53253					-0.35353
-1.96455					-0.47735
-0.7432					-0.09972
-0.84414					-1.14279
-0.55167					-0.08854
0.20143					-2.02179
-1.98742					-0.19385
-1.86406					-0.15466
0.18677					0.20556
-1.61593					-1.06672
-2.19626					-0.51809
-0.94997					0.0354
-0.3687					-1.54
-1.45697					-0.56145
-0.31973					0.39905
-0.31834					-0.0189
-0.26346					-0.8719
-0.76461					-1.31829
-0.53034					-1.39666
-1.43375					-0.10056
-0.40232					-0.62093
-1.35695					-0.37989
-1.12659					-0.83782
-1.68793					0.26994
-0.75122					-0.16327
-1.51987					-0.03966
-1.39862					-1.56474
-0.0681					-0.93452
-1.03777					-0.51888
-1.25787					-0.96498
-1.67477					-0.69197
-1.83662					-1.61171
-1.83041					-0.06186
-2.18469					-0.17831
0.40546					-0.99015
0.1403					-0.46313
-0.73561					-0.91969
-0.959					-0.22028
-1.60748					0.0083
-1.68026					-0.69954
-0.2165					-0.53025
0.50856					0.3038
-1.08483					-0.39717
-1.8173					-0.26526
-1.35557					-0.87959
-1.77662					0.00293
-1.59039					-0.20542
0.15477					0.29772
0.10699					0.20064
-0.07585					-2.6402
-2.40247					0.00508
-1.44197					-0.51942
-1.11478					-1.59037
-0.72524					0.06931
-1.0402					-2.0812
0.13902					-1.07931
-1.47934					-1.12165
-0.71811					-1.97072
-0.55864					0.0157
0.23612					0.02413
-0.80245					-0.86901
-0.76625					0.06105
-0.32803					0.16126
-2.09292					-0.96592
-1.72237					-1.25849
-0.74422					-0.05815
-0.01656					-0.01539
-0.83338					-1.63302
-0.8125					-1.50072
-0.95984					-1.33285
-1.52499					-0.99034
-1.30812					-0.18809
-0.67435					-1.4873
0.17692					-1.48585
-0.76086					-1.56271
-0.78112					-1.29345
-1.61721					-2.04071
-0.69266					-1.57483
-1.90154					-0.66126
-1.5926					-1.01223
-0.70378					-0.8896
0.02575					-1.1432
-0.86959					-0.18468
-2.03604					-1.27127
-0.1478					-0.33062
-1.27257					-0.52162
-0.41318					-1.70977
-1.9557					-0.11313
-1.25765					-1.13956
0.36683					-0.3009
-0.9544					-1.22406
-0.59395					-1.51511
-1.48228					-1.64541
-1.07765					0.02347
-1.41128					-0.17326
-1.46454					0.07797
-0.99976					-0.85359
-0.57167					-0.06378
-1.45652					0.33541
-2.04067					-0.32757
-1.31867					-0.20566
-0.32595					-0.02456
-0.63052					-0.32293
-1.02074					0.03516
-0.34905					-0.46896
-1.21233					-0.53179
-0.67207					-0.2517
-0.13706					-0.71354
-0.57877					-1.40993
-1.18459					-1.13382
0.02732					-1.05019
-0.03367					-2.66039
-1.47937					0.07161
-0.32325					-0.59581
-0.75343					-0.69075
-1.03863					0.0735
-1.72588					-0.71415
-1.85294					0.30624
-0.61603					-1.57263
-0.26619					0.18302
-0.42131					-0.77354
-2.33676					-0.42787
-1.79068					-0.10858
-1.53824					-1.52368
-1.54749					-0.8234
-0.90058					-0.94074
0.24767					-0.59085
-0.69461					-0.26083
0.12853					0.2331
-0.04414					-0.4933
-1.69117					-0.71409
0.18529					-0.41284
-2.16451					-1.26578
-1.70462					-0.72214
0.1058					-0.11162
-1.35975					0.21051
-0.10157					-0.51847
0.2436					-1.84995
-0.10944					-0.15011
-0.28865					-1.50555
-0.32141					-0.42572
-1.01469					-0.35244
-0.88434					-0.56593
-1.27154					-0.28491
-1.77956					-1.7254
-1.30395					-2.86232
-0.29263					-1.48613
-1.73751					-2.09515
0.41885					-0.25118
-1.17141					-0.55086
-0.67362					-0.03399
-0.40028					0.000850971
-0.45747					-1.29584
0.11421					0.05481
0.24887					-1.1177
-0.38437					-0.60827
-0.33546					-0.27778
0.17248					-0.3443
-0.61012					-0.09018
0.60169					-0.51354
-0.86086					-1.41558
-0.01632					-1.09091
-1.44301					0.11535
-1.02064					-1.7318
0.4599					-0.2138
-1.15624					0.0037
-0.92411					-1.37327
0.17832					0.26501
-1.59269					-0.50288
-1.48079					0.06108
-1.78142					-0.33891
0.43202					-0.28838
0.36017					-0.0382
-0.09209					-1.24141
0.29803					-0.66916
-1.45707					0.04709
-0.74457					-1.77043
-1.54661					-0.72242
0.43588					-1.11081
-1.10547					-0.20118
-0.1939					-0.59356
-1.69923					-0.60192
-0.11842					-1.35012
-1.54099					-1.70462
-1.04873					-1.40849
0.18714					-0.27663
-0.06271					-0.32804
-1.20094					-0.08136
-0.06427					-0.9159
-1.59667					-0.63272
-0.42156					0.00489
0.28757					-1.7784
0.23907					-1.51137
0.09495					-1.27826
-1.14757					-1.57728
0.08277					-0.44503
-0.91424					-0.30079
-0.35242					0.35251
-0.64158					-1.63018
0.16032					-1.2903
-0.48026					-0.99398
-0.62031					-0.12588
-1.53067					-0.27605
0.18036					-0.87504
-1.80077					-0.00804
-1.33661					-0.35969
0.14464					-1.12039
-0.78979					0.00734
0.16766					-1.89227
-0.36821					0.07887
-1.741					0.09274
-0.49868					-0.17274
-2.31274					-2.12274
-1.41406					-0.61374
0.21755					-0.94389
-1.5521					-1.48779
-1.70915					-1.14183
-0.80906					-0.93017
0.36871					0.14142
-0.10035					-0.16511
-0.04031					-1.30997
-0.36375					-1.0121
0.4448					-1.62005
-0.57522					-0.21729
0.0698					-2.1062
-0.61174					-0.07308
0.21127					0.18036
-0.23778					-0.1901
-1.98674					0.02028
0.33592					-0.8192
-2.1828					-1.17327
0.35892					-0.11159
-0.12157					0.06522
-0.38264					-0.28959
-0.27095					0.31642
-1.24625					-0.50222
-0.0625					-0.21594
0.28672					-1.00112
0.20483					-0.79681
-0.06641					-0.89435
0.24858					0.33589
0.44104					-0.91067
-0.22008					-0.92575
-0.84344					0.48073
0.42806					0.12671
-0.71324					-0.53593
-2.22155					0.09855
0.12072					-2.0311
0.27394					-0.11948
-0.06308					0.31962
-1.77416					-1.43365
-0.13316					0.2555
-1.18751					-1.99664
0.32484					-1.59906
-1.33587					-2.43818
0.41891					-0.09361
-1.9402					-1.87883
0.26656					-0.54823
-1.27735					-0.43559
-1.08745					-0.70242
-1.75363					-0.06422
-1.1515					-0.07437
-0.64819					-0.69394
-1.55474					-1.39596
-2.29063					-0.78578
0.0454					-1.21804
-1.56156					-1.15948
0.47629					-0.08163
-0.61816					-0.89182
-1.47112					-0.15385
0.27641					-1.50823
-1.32771					-0.18697
-1.22226					-2.76042
0.10474					-0.24362
-0.21023					-1.71322
-1.56889					0.15667
0.37004					-0.7415
-0.1261					-1.84589
-0.63144					-0.59181
-0.51456					0.2906
0.42068					-1.12223
0.4214					-1.44251
-0.21283					-0.44899
-1.25623					-0.75907
-2.16184					0.03946
-1.40469					0.088
0.02937					0.23546
-0.38319					-1.24698
-0.11469					-0.27815
-0.46077					0.16128
-0.29183					0.12464
0.47617					-0.04576
-0.55032					-0.55746
-1.26896					-1.29303
-0.65384					-0.48236
0.10499					-1.92877
0.43196					-1.57715
0.40744					-0.19358
-1.01818					-0.76581
-0.3417					-0.44035
-0.67228					-0.56209
-1.23778					-1.49966
0.04994					-0.13151
-0.77546					-0.4419
-0.3389					-0.60637
0.2262					-0.87283
-0.18249					0.13225
-1.91041					-0.52157
-0.44235					-0.56361
0.04952					-1.43615
-1.94643					-1.09965
-1.98784					-0.49
-0.35057					-1.74925
-0.07309					-0.50359
-0.17271					-0.35716
0.20476					-1.64415
-1.41501					-1.86583
-1.34499					-1.09352
-1.25591					0.00528
-0.05812					-0.96265
0.20605					-0.56789
-0.30213					-0.23055
-1.47627					-0.8562
-0.3183					-1.17547
-1.02217					-0.26521
0.39221					-2.01382
-1.49953					-0.1903
-0.32157					0.07405
-1.43559					-1.59464
-0.6644					-0.58576
-1.1135					-1.19476
-0.95447					-1.01365
-1.27723					0.1238
-0.90078					-0.06775
-1.34001					0.14976
-0.08535					-0.22966
-0.53359					-1.5437
-0.71789					-1.03612
-0.67802					-0.20183
-1.07713					-1.76636
0.52867					-0.56477
-2.26265					-0.23194
-0.95252					0.40624
-0.05731					0.14164
0.2551					-2.25281
-1.40131					-1.90123
-0.94066					0.06926
-0.05842					-0.21402
-1.18934					-1.71025
0.1219					-0.35869
-0.80853					-1.11515
-0.31552					-1.79339
-0.32321					-0.46269
-2.32781					-1.48855
0.363					-0.4116
-1.75201					-0.07658
-1.45072					-1.66756
-1.53577					-0.36324
-1.49632					0.2047
-0.68376					-1.31604
-0.33587					-0.01712
-0.4139					-1.02227
-0.86543					0.06476
-0.21743					0.20855
-0.53672					0.31547
-0.27001					-3.17636
-1.46703					-0.99216
-1.66695					-0.48233
-1.39794					-0.42627
0.05207					-1.32709
0.04733					-1.41987
-0.01414					-0.96627
-0.92083					0.50963
-1.42756					-0.1355
-0.38219					-1.38143
-0.73969					-1.52721
-0.05079					-2.73385
-1.75756					-0.11195
-0.39604					0.16662
-1.11234					-0.1389
0.24717					0.10831
-0.89806					-1.60593
-2.15824					-1.36304
0.79325					0.25856
0.49814					-0.15116
0.05893					0.06631
-1.08561					-1.53824
-2.16074					0.04135
0.28672					-1.3881
0.07619					0.22083
-0.70002					-1.527
-1.19753					0.42211
-1.59136					-0.21851
-0.78146					-1.81233
-0.22008					-0.25212
-0.19176					-1.10939
-2.03391					-0.90723
-0.7119					-0.23549
-0.66277					-2.51025
0.33748					-0.45214
-1.79841					-1.53009
0.12051					-0.59775
-0.11822					-1.09206
-0.00772					-0.6791
-0.45445					-2.05941
-1.70054					-2.60912
-1.52003					-0.82078
0.02291					-1.06061
0.20347					-0.68408
-0.14121					-1.39088
-0.30444					-1.22696
-0.96048					-1.74136
0.32205					-1.90637
-0.18319					-1.53325
-1.31866					-0.99992
-0.64838					-0.4268
-1.28502					-0.6772
-0.29867					-0.59259
-0.4377					-0.55997
-1.91082					-0.70351
-1.10751					-2.47716
0.27124					0.0065
-1.60881					-0.19226
-0.03392					0.27397
-1.23773					-1.01562
-1.08246					-1.36716
0.46137					-2.23577
-0.21827					-1.62136
-0.34588					-0.34735
-0.07305					-0.95768
-1.79047					-1.19081
-1.04647					-1.41892
0.27458					-0.09139
-0.3009					-1.18325
-0.84009					-0.7169
-0.82554					-0.29788
-0.13239					-0.11197
-0.11008					-1.27564
-2.3454					0.20363
-0.17478					-1.12947
-1.14717					-0.39489
-1.47066					-0.02051
-1.50198					-0.7176
-2.33682					-0.07615
-0.93491					-1.27032
0.09147					-0.47808
-0.14266					-0.44351
-1.46559					0.19365
-1.59193					0.19361
-1.92699					-1.0393
0.3674					-1.46665
-1.46272					-0.90861
-0.5707					-0.65922
0.34934					-1.39867
-0.07314					-1.4511
0.5302					0.04092
-1.34616					-1.40014
-1.33665					-1.77253
-0.74853					0.32049
-0.30229					0.2544
-0.50956					-1.65744
-0.82008					-0.22995
0.33263					-0.04029
-1.17354					-2.17216
-0.06914					-1.65252
0.5269					0.98607
-0.2582					-1.69255
0.12696					0.36282
0.39965					-0.21615
-0.36131					-2.79642
0.52883					-0.90718
0.2668					-0.34219
-0.00204					-1.07292
-0.19275					0.2678
-0.27719					-1.2275
-0.10543					-0.15724
0.20901					-0.06091
0.42984					-0.13548
-0.16308					-0.10373
-0.43749					0.1503
-0.11316					-0.11556
-0.53151					-0.88629
-1.06487					0.07479
-0.96071					0.1111
-1.15288					-1.40747
0.05879					-0.78593
-1.03456					-0.49352
-0.01113					0.3834
0.13338					-1.70516
-0.15667					-1.01048
-0.04525					-0.07649
-0.1109					-0.9961
-0.56314					-2.04622
-0.34233					-0.47779
-0.17806					0.14403
-1.01525					-0.31746
-1.98391					0.1495
-1.52691					-0.75575
-0.54218					-0.06103
-0.98356					0.14896
-1.13339					0.26334
-1.37885					-1.39044
-0.99386					-0.56266
-0.07744					-1.61768
-1.53373					-0.05687
-1.67317					-1.51224
0.64165					-0.31733
-0.94047					-2.03251
0.02346					-1.77327
-1.78207					-0.51567
-0.08144					-1.12688
-1.43154					-0.17428
-0.95015					-1.25361
-0.51833					-0.49884
-1.80153					-0.24564
-0.32857					-0.07914
-1.03077					-1.20797
-1.83456					0.06138
-0.18699					-0.04361
-0.26171					-0.82072
-1.78172					-0.07616
-0.11404					-1.22567
-1.12372					-0.01146
-1.54289					-0.49324
-1.51374					0.26411
-0.58602					0.207
-1.16144					-0.4745
-0.69951					0.0138
-0.12099					0.467
-0.32186					-2.00061
-1.13022					-0.01014
-1.51444					-0.7647
-1.29506					0.49756
-1.44063					-0.78793
-0.01645					-1.19915
-0.40225					-0.32582
-1.5271					0.29136
-1.19017					-1.49636
0.45308					-0.77672
-0.13132					-0.15198
0.03024					-0.24108
-0.10156					-0.61033
-0.58204					-1.66047
-0.50783					-0.02262
-0.82021					-1.32154
-1.35082					-0.21771
-0.18204					-0.26236
-0.91005					-0.11781
-1.44023					-1.07147
-0.32242					-0.41592
-1.49349					-0.04954
-0.75804					0.32199
-1.67037					-0.0137
-0.45634					-0.30236
-0.34718					0.22341
-1.29042					-0.04764
-0.64256					-0.41642
0.22071					-1.86766
0.36835					-0.0095
-1.03543					-1.00903
-1.57786					-0.48907
-0.52591					-0.35792
0.2991					-1.02224
-0.92016					-1.67464
-2.43405					-1.09855
-1.47018					-0.2429
-2.32636					0.114
-1.24606					-0.1151
-2.08532					-0.2861
-1.34249					-0.33173
-1.83321					-0.77283
-1.3142					-0.16022
-0.02673					-1.70934
-0.71208					-1.52912
-0.62464					-0.99446
-0.97047					-1.28908
-1.6731					-1.14725
-0.1794					0.34814
-1.02684					-1.03617
0.11952					-0.000204172
-0.44919					-0.07558
0.53041					-0.1477
-0.29673					-0.06571
-1.32884					0.16497
-0.09652					-0.04974
-1.01816					0.04967
-1.19692					-0.10789
0.49038					-0.0425
-0.05583					-0.05611
-1.84792					0.25247
-0.66045					-0.56981
-0.25647					-1.1206
-0.11188					-1.52125
-0.64726					-1.16212
-0.50612					0.0087
-1.17271					-0.44051
-0.15881					-0.47755
-0.90968					0.07591
-0.27195					-0.14605
-1.67159					-1.24731
0.00992					-1.40405
0.47438					-0.1301
-1.45613					-1.75064
-2.35473					-1.51699
-1.61709					-0.59475
-1.54126					-1.39543
-2.06605					-0.64641
-0.57561					0.35356
-0.27224					-1.30578
-0.06598					-0.40878
-0.86982					-2.38374
0.11475					-0.70224
-1.16936					-0.13031
-0.87413					-0.12547
-0.31688					-0.03467
-0.59867					0.16356
-0.99059					-0.29476
-0.07045					-0.1134
-1.27512					-0.24873
-0.10867					-0.43573
-0.27476					0.25861
-1.15499					-0.8067
-1.58796					-1.42869
-0.1513					-0.04966
-0.96162					-1.2275
-2.25896					-1.11704
-0.78639					-0.09919
-0.16354					-0.26196
-0.52661					0.19741
-0.892					-1.3972
-1.692					-0.19445
0.14499					-0.51757
-1.8566					0.32141
0.29944					-0.38566
0.59094					-1.01721
-0.70967					-1.10264
0.22519					-0.01927
-1.43497					-0.4497
0.43275					-0.09585
-0.79494					-0.42471
0.2053					0.33159
-1.71436					0.34267
-0.19244					-0.46601
0.27661					-0.09095
0.33325					-0.23047
-1.80732					0.25945
-0.18407					-1.38357
-1.61712					-0.24693
0.18169					-0.11199
-1.57146					0.04217
-0.01245					-0.44884
-2.02737					-0.64339
-0.67982					-1.23832
-0.09788					0.09563
-0.11581					-0.0873
-0.27121					0.27116
-0.52402					-0.33353
-0.44638					-0.3601
-1.85203					-0.42711
-2.67344					-1.44823
-2.5413					0.30262
-1.40531					-0.70615
-0.9519					0.12907
-1.78313					-0.39193
0.34482					-0.26106
-0.64892					-0.58663
-1.68345					-0.24328
-0.83105					-2.3467
-0.04499					-1.32191
-0.67865					-0.06948
0.45145					-1.55668
-0.09229					-1.51635
-0.22285					0.22263
-0.82493					0.15199
-0.89893					-0.06394
					-2.4342
					-0.94673
					-0.07501
					-1.39184
					-1.39212
					-0.68473
					-0.16896
					0.25672
					0.02563
					-0.06662
					0.000643356
					-1.57923
					-1.03587
					-0.42041
					0.07531
					-0.82439
					-0.18648
					-0.64299
					-0.88023
[truncated: 5,525 more rows]
