# Supplementary material for: Live-cell single-molecule tracking reveals co-recognition of H3K27me3 and DNA targets polycomb Cbx7-PRC1 to chromatin
Source: eLife. 2016 Oct 10;5:e17667. doi: 10.7554/eLife.17667 (PMC5056789; doi:10.7554/eLife.17667)
Supplement: Figure 3—source data 1. — DOI: http://dx.doi.org/10.7554/eLife.17667.034 [file elife-17667-fig3-data1.xlsx]

## Sheet: Figure 3B
HaloTag-CDCbx7					HaloTag-Cbx7F11A					HaloTag-Cbx7deltaCD
Log (Dm)	X-axis	Relative Frequency			Log (Dm)	X-axis	Relative Frequency			Log (Dm)	X-axis	Relative Frequency
-0.38881	-3.4	0			-2.03566	-3.4	0.000531632			-1.41809	-3.4	0.000383877
0.13402	-3.2	0.000303076			-1.52651	-3.2	0.000531632			-1.05941	-3.2	0.000191939
-0.65688	-3	0.000151538			-0.76258	-3	0.00159			-1.10933	-3	0.000191939
0.47696	-2.8	0.00106			-1.80048	-2.8	0.00213			-0.89534	-2.8	0.0025
-0.27549	-2.6	0.00121			-1.61621	-2.6	0.00159			-1.28655	-2.6	0.00307
-0.679	-2.4	0.00197			-1.48082	-2.4	0.00478			-0.66802	-2.4	0.00345
0.27306	-2.2	0.00394			-1.76886	-2.2	0.00744			-1.19079	-2.2	0.00595
-1.22612	-2	0.00773			-1.18688	-2	0.01223			-0.54069	-2	0.0096
0.11437	-1.8	0.01349			-1.53592	-1.8	0.02658			-0.53386	-1.8	0.0167
0.23825	-1.6	0.01985			-2.46533	-1.6	0.03721			-1.2482	-1.6	0.03244
-0.36056	-1.4	0.02319			-0.3917	-1.4	0.03509			-0.1298	-1.4	0.03916
0.09056	-1.2	0.02894			-0.624	-1.2	0.05051			-0.44964	-1.2	0.0405
0.34521	-1	0.03925			-0.77709	-1	0.06061			-0.93513	-1	0.04645
0.42693	-0.8	0.05486			-1.83709	-0.8	0.06964			0.04142	-0.8	0.05106
0.37686	-0.6	0.06819			0.00804	-0.6	0.07921			-0.26986	-0.6	0.06795
-1.07801	-0.4	0.0888			-0.39516	-0.4	0.11005			-1.28761	-0.4	0.08004
0.42548	-0.2	0.12244			-0.12281	-0.2	0.12865			-2.24521	-0.2	0.10614
0.4208	0	0.15245			-1.57239	0	0.15045			0.11519	0	0.1476
0.45153	0.2	0.17684			-1.02177	0.2	0.12068			-0.63736	0.2	0.16161
0.01482	0.4	0.15124			-1.18116	0.4	0.08453			-1.75096	0.4	0.13282
-0.15564	0.6	0.04016			-0.21868	0.6	0.01329			-0.72241	0.6	0.04242
0.22389	0.8	0.00364			-0.68071	0.8	0.00213			-1.14876	0.8	0.00902
0.21534	1	0.000303076			-1.2653	1	0			-0.59249	1	0.000575816
-0.16578	1.2	0			-0.44354	1.2	0.000531632			-0.03962	1.2	0.000191939
0.441	1.4	0			-1.01168	1.4	0			-2.88758	1.4	0
0.4887					-0.76061					-0.76038
0.08908					-1.50468					-0.87566
-0.48904					-0.8636					-0.12828
-1.99718					-1.85362					-0.61822
-0.38577					-1.10123					0.36371
-0.0749					-0.51308					-0.96935
0.30535					-0.31089					-0.98273
0.07193					-1.65759					-0.50508
0.16537					-0.90576					0.07905
-0.82854					-1.0324					0.23448
0.19949					-2.16263					-0.51345
-0.19509					-1.82422					-0.10366
-0.22083					-2.24668					-1.08898
0.31579					-0.63642					0.31417
-0.08834					-0.26593					-0.99448
-0.53048					0.28051					-0.96252
-0.80151					-2.02326					-1.48978
-0.31469					-1.31752					0.26455
-0.96742					-0.50366					-0.44605
0.09205					0.05979					-0.78982
0.00784					-2.40992					-0.70629
0.37164					-0.50081					-1.07389
0.05551					-1.80403					-1.35376
0.07733					-0.54654					-0.18015
-0.57328					-0.57369					0.12343
-1.62128					-0.31474					-0.2104
-1.93012					-0.35474					-0.0754
-0.10909					-0.52248					-1.43057
-1.81089					-0.72062					-0.72543
-0.61717					-0.31608					-0.458
-0.29658					0.39011					-1.49412
-1.7581					-0.32632					-0.50764
-0.09086					-1.73548					-1.2827
-0.24493					-0.05991					-1.53434
-0.00372					-0.18061					-0.93964
0.08315					-1.98383					-0.07795
0.32589					0.04983					-0.88566
0.09309					-0.56334					-0.02814
-0.00926					-0.51797					-0.146
0.24867					-0.67503					-0.1066
0.10152					-1.6341					0.46337
0.1373					-0.01609					-1.64138
0.01339					0.25963					-0.82857
0.19101					-0.66286					-0.86145
0.29132					-2.31755					-1.8266
0.17966					0.02118					0.20442
-0.33937					-0.66049					-0.7949
-0.22136					0.00996					-2.3477
0.09751					0.10649					-0.79147
-0.88004					-0.23188					-0.55499
0.42047					-1.32164					0.15031
-0.20905					0.34307					0.24943
0.47147					0.17149					-0.73331
-0.58758					-1.17629					-1.09556
0.00562					0.08237					0.65375
-0.03027					-0.2996					-0.14388
0.18671					-0.10813					0.33566
-0.01035					-0.02335					0.08788
-1.23897					-0.33216					0.30174
-1.76597					-0.52577					-1.79556
-0.39926					-0.06972					0.6115
0.22981					-0.40975					-0.10705
0.46494					0.05762					-0.4498
-1.05204					0.33233					-0.88696
0.52629					-0.28348					-1.26056
0.62482					-0.33165					-1.18614
0.57033					-0.0783					-0.89179
0.38788					-0.10865					-0.25896
-1.81755					0.13353					-1.54906
0.14322					-0.11733					-0.88996
0.43372					-0.17629					-0.04704
-0.04917					0.11045					-1.28026
-0.75607					0.19071					-0.12159
-0.7231					-0.03027					0.0809
-0.2513					-1.1735					0.01175
0.57369					-0.38187					-1.75145
-0.46864					-0.18559					-0.39423
-0.48704					-0.0859					-0.53077
0.41196					0.35963					-1.87182
-1.58604					-0.1215					-0.51676
-1.84471					-2.76755					-0.89274
-0.38272					-0.49527					-1.63006
-0.09417					-0.16074					0.10264
0.43374					0.1614					-0.51469
0.42569					0.46553					-0.05079
0.21007					-0.05214					-0.81604
-0.66725					0.03733					0.30224
-1.33241					-0.18583					-0.71809
-1.21771					0.6014					-2.36296
0.30153					-0.68226					-0.98475
0.66739					-0.45024					-0.86398
0.29235					0.4005					-0.24964
0.31275					0.22265					-0.69755
0.57076					0.01234					-0.95662
0.27225					0.16304					0.22069
-1.17451					0.11126					0.29786
-0.01505					-0.97889					0.37723
0.11871					-0.65755					-0.85241
-1.95486					0.57115					-1.82006
0.14316					-1.51633					-1.01242
0.37994					0.20258					0.37919
-0.71186					-0.61824					-0.0835
0.47917					-0.88445					0.51422
-0.16384					-0.83447					-1.49973
0.40935					0.25893					-0.86161
0.12431					-0.39327					-0.52717
0.01493					0.14645					-0.40661
-0.23685					0.47401					-1.06227
0.47302					0.34385					-0.76462
-0.59086					0.7792					-0.06007
-0.11816					-0.02672					0.61618
-0.04095					-0.20892					-0.4624
0.07605					-0.417					-1.0613
-0.10658					-0.2027					-0.31711
-0.48238					0.26709					-0.1553
-0.70899					-0.76355					-0.03229
-0.40867					-0.322					-0.95151
-0.85284					-0.32764					-0.66237
0.31942					-0.27574					-0.00147
-0.01906					-0.30508					-0.565
-0.18309					-1.8474					-1.71696
0.04857					-0.15037					-1.2726
0.27139					0.51537					-0.06749
0.17615					-0.50119					-1.92483
0.33551					-0.02208					-0.10591
-0.01422					-0.40503					-0.64277
0.5043					-1.1888					-1.86751
0.22282					-1.14798					-0.1072
-0.04688					-0.49346					-0.24219
0.3525					-1.13867					-0.77391
-0.28553					0.45688					-0.99347
0.10702					-0.75307					-0.28767
0.17835					-0.86855					0.40547
0.49857					-0.7989					-0.20673
-1.40748					-1.24831					-0.46828
-0.25802					-0.218					0.61943
-0.0019					-1.26231					0.0343
-0.77211					-0.19445					-1.01491
-0.60225					-1.20014					0.40291
0.00637					-1.02789					-2.32702
-1.98016					-0.46668					-1.28778
0.3327					-1.06808					-0.55758
0.37928					-0.46457					0.78563
-0.62311					-0.9405					-0.16652
-0.83226					-0.41392					-0.76925
-0.67167					-0.04895					-1.32353
-0.21751					-0.80614					0.39936
0.5253					-0.65844					-1.44605
0.05022					-0.09847					0.11372
-0.78998					-0.41227					-0.02724
0.45899					0.02439					-0.58314
0.0516					-1.77707					-1.67767
-1.76421					0.13698					-0.21926
-0.06827					-0.96355					-2.18988
-0.90156					-0.46734					-1.38606
-0.19949					-0.63683					-0.88072
-0.37247					-1.41475					-0.46632
-0.79814					-0.11005					-0.76751
-1.60277					0.11654					-0.1084
-0.06581					-0.77931					-0.31776
0.15601					-0.65399					-1.29449
-0.51772					-0.25585					0.34696
0.05627					0.25181					0.09672
-0.28576					-1.8601					0.07052
-0.15711					-0.95893					-0.80158
-0.89184					-0.32017					-0.51973
0.44803					-1.99985					-0.41827
0.12967					-0.60088					0.56065
-0.06813					0.06553					-1.55426
-1.04273					-1.95128					-0.22935
-1.0388					-1.61999					-1.35546
-0.37817					-0.39923					-0.92825
0.35597					0.32119					0.55677
-1.22319					0.27739					0.66224
0.1131					-0.28176					0.24612
0.14601					-0.16444					-0.78865
-0.51855					-0.09749					-0.0597
0.03542					-0.66135					0.17541
0.20891					-0.92171					0.26571
-0.52175					0.36453					0.20709
-0.33544					-0.00756					0.47544
0.02672					-1.25152					-1.0581
0.18417					-0.88385					0.12158
-1.25736					-0.48396					-0.4206
0.21549					-1.00542					-0.18342
0.47672					-0.32234					-0.43485
0.24481					-0.51627					0.2934
-0.13434					-0.66573					-0.65024
0.03374					-0.42355					0.000714252
0.14185					-0.11955					0.70103
-0.00437					-1.95572					-0.14683
-0.13276					-1.77556					-1.01318
0.1973					-0.02375					-0.93327
-0.76358					-0.33958					-0.8356
-0.66762					0.23904					0.2772
-0.11987					-0.41975					0.0283
-0.48077					-0.13411					0.48599
-0.15312					-2.36079					0.46083
-0.21626					0.0527					-0.08804
-0.69743					-0.29992					-1.16711
-0.10314					-0.19465					-1.69761
-0.89992					-0.92109					-1.43599
-0.08549					-0.14748					-1.56763
-0.00464					0.56565					-0.54611
0.0665					-1.54136					-0.17915
-0.06425					-0.24114					-1.48485
0.25025					-0.86347					0.35023
-1.45483					-0.65895					0.48024
-0.56727					-0.04377					0.01685
0.36398					0.2376					-1.06288
-1.60837					-0.74395					-0.01526
0.36959					-0.87383					-0.25201
-1.19138					-0.20236					0.51837
-0.05966					-0.39718					-0.27555
0.30699					-0.30573					0.05377
-0.02966					-0.92531					0.15966
0.58284					-2.21187					0.2122
0.41665					-0.00691					-0.03522
0.40847					-0.26392					-0.77525
-0.02237					-0.93323					-0.9937
0.09545					-1.62089					-0.00742
0.21721					0.1455					-1.03268
0.44833					-0.57717					0.43694
0.31841					-1.04717					-0.97388
0.17963					-1.77503					-0.70745
0.11262					-1.066					-0.26138
-1.37901					-1.04472					-0.8331
0.21994					-0.91498					-0.77875
-0.46673					-1.5738					0.43789
-0.11298					-0.56483					-0.98078
0.29754					-0.02521					-0.33141
-0.38134					-1.02359					0.346
-0.45884					0.05501					0.50637
-0.99151					-0.23617					-0.64689
-0.60276					-0.82067					-0.93199
-1.27205					-0.2017					0.02864
0.28866					-0.03418					0.11037
-0.31521					-1.80122					-0.69766
-0.52298					-1.68508					-1.53375
0.05013					-1.95817					0.29072
0.41812					-1.37916					0.12788
-0.47907					-1.86685					-1.04717
-0.03974					-0.27445					-0.86892
0.25505					-1.30661					-2.11507
0.21052					-0.04125					0.30834
0.32583					-1.37101					-0.30011
0.03869					-0.60399					-0.65785
-0.54232					-0.31254					0.07184
0.08105					-1.28436					-0.42624
-0.00709					-0.94651					0.38091
0.28621					0.2642					-1.54409
0.15388					-0.12166					-0.34444
-0.52935					-0.152					0.00442
0.38894					-1.51058					0.488
-0.20243					-1.5829					-1.24847
-0.64561					-0.41969					-1.66901
-0.03389					-0.62046					-1.07898
-1.8765					-0.11566					-1.25737
0.48733					-0.09813					-0.06232
-1.56658					-0.03774					-0.37176
-0.02458					-1.25126					-1.52683
-0.63775					-1.37212					-0.04137
0.44544					-0.58825					0.05214
-0.3516					-1.81421					0.24263
-0.6891					-3.00989					-1.4858
-0.84341					-1.4543					-0.95356
-0.07107					0.31545					-1.52953
-0.06253					-1.49358					0.17249
-0.34911					-1.60203					-0.3196
-1.98995					-0.69103					-0.12196
-0.69979					-1.29534					-1.01063
0.53292					-0.60669					0.19647
0.32319					-0.75625					-0.23864
0.37097					-0.26223					0.28434
0.19172					-1.10836					0.21817
-0.73466					-0.30902					-0.33884
-0.35444					-0.33336					-1.50156
0.56406					-0.71792					0.0787
-0.56647					-0.57809					-1.91865
0.08441					-0.24568					-0.10413
0.19935					-0.85236					-0.97037
-0.18492					0.15542					-0.23078
0.31508					-0.79472					-0.96584
0.15093					-0.65612					0.2425
0.19666					-0.46879					0.22788
-0.6705					-0.26917					0.16444
-0.13873					-0.05618					-0.60573
-0.00545					-0.02695					-0.45991
0.23895					0.04912					-0.36534
-0.4099					0.06221					0.41488
0.15997					-0.08499					-1.44922
-0.26316					-0.05863					0.58592
-0.19721					0.02016					0.09177
-0.23666					0.471					-1.14919
-0.03558					-0.7814					0.37252
-0.3096					0.05692					-2.70756
0.05591					-0.1425					0.00848
-0.90169					0.40399					-0.40621
-0.81311					-0.17796					0.27998
0.49652					-1.29499					0.69781
-0.55749					-0.13454					-1.79404
0.35264					-1.02733					-0.97651
0.20621					-0.32672					0.05007
-0.45997					-0.99426					-0.60144
0.35019					-0.07331					-0.01707
0.36911					-0.20647					0.45131
0.44526					-0.54478					-0.09973
0.32908					-1.00923					-0.97168
0.44779					-0.77805					0.51282
0.13198					0.0681					0.26904
0.00377					-0.62866					-0.70712
-1.38389					-0.04492					0.19118
-0.50078					-1.25056					0.24129
0.49419					-0.46117					-1.50517
-0.3902					-0.0594					-1.9001
0.29429					-0.17825					0.42221
0.48196					-0.27098					0.02912
-1.07262					-2.6168					0.45069
0.27239					-0.24124					-1.90147
0.20919					0.209					-0.1891
0.21062					-0.53236					-1.66938
0.19196					-0.43182					-1.24474
0.37338					-0.75926					-1.93119
0.39053					-0.18651					-0.16784
0.46972					-0.97784					0.33359
-0.15853					-0.43689					0.1156
-1.11556					0.21589					-0.41838
-0.33878					-0.7788					-2.01996
0.32579					0.19004					0.27606
0.18806					0.4567					-1.29875
-1.30576					-0.47044					-0.07879
-0.14898					-0.07464					-1.74062
0.16627					-0.07978					-1.5174
0.29249					0.08183					-1.1106
0.24608					0.39034					-1.53017
0.12995					0.34122					-0.47643
-0.32204					0.44968					-1.11356
-1.49369					-0.73031					0.39333
-0.87747					-0.00594					-2.25195
0.26095					-1.39709					0.05851
-0.97533					0.47319					0.33139
-1.90985					-1.55905					0.14916
-0.3164					-1.06621					0.13703
-0.14678					-0.04252					0.79409
-1.58476					0.04225					-1.22045
-1.15632					-1.46185					-1.23905
-1.69833					0.35092					0.34334
0.26537					0.29507					0.32787
0.57165					-0.16812					-0.9479
0.18378					-0.16365					-0.43103
-0.01111					0.46079					-0.72984
0.2028					0.07178					-0.26621
-1.23681					0.01092					0.32637
-0.67506					0.07288					0.36772
-1.43698					0.2588					-1.08733
-0.40065					0.24804					0.38609
-0.18705					-0.01816					-0.4217
-0.62316					0.01406					-0.87722
-0.01457					-0.33408					0.04776
0.43287					0.2974					-0.1396
-0.51482					-0.27539					-0.21683
-0.34617					-0.79333					-0.88108
-0.37734					0.29273					0.33366
0.18977					-0.744					0.14606
-1.25882					-1.08651					-0.53998
-0.18846					-0.83531					0.19084
-0.34042					-0.16206					-1.91529
-1.22371					-0.35875					0.28169
0.36475					-0.12315					0.04
0.2433					0.0516					-0.0086
0.40587					0.42456					-1.5436
-0.05237					-0.73717					-0.5573
-0.40715					0.41884					0.18943
-0.18481					-0.60383					-1.58744
0.50533					0.12253					-0.48493
0.46983					-0.00325					0.24596
0.0677					0.49378					0.00909
-0.02198					-0.31515					-1.36833
-1.37132					0.32802					0.33854
-0.10087					-0.44907					-0.06747
0.47806					0.36657					-0.4618
0.2713					0.08748					-1.69859
-0.41652					0.42008					-1.2291
-0.47606					-0.01629					0.32001
0.47081					0.3779					-0.5928
-0.89357					-0.36402					-1.69486
0.27518					-1.44811					-0.8201
0.41935					-0.5687					-0.26981
-0.05461					-1.20149					-0.45317
0.27523					-0.69775					-0.21488
0.21577					0.29869					0.14452
0.38889					0.25876					-0.27952
-1.8374					0.06577					0.54352
0.30286					-0.09859					-0.13089
-2.10183					-0.75443					-0.12383
-0.07023					-1.56665					-0.69323
-1.22089					-1.52287					-0.97547
0.01097					-0.59252					0.10347
-0.2413					0.05816					0.02574
0.45418					-0.45834					-0.15528
-0.33835					-0.30778					0.15652
-0.11488					0.37701					-0.46632
0.18538					-0.21773					0.39263
-1.61017					0.08458					-0.57315
-0.37383					-0.25241					-0.933
-1.50546					-0.48189					0.27532
0.21406					0.33392					-0.5555
0.13399					0.40766					0.24102
-0.20839					0.21189					-0.91301
0.11433					0.22713					0.32164
-1.70749					-0.25754					0.47025
-1.67301					0.34798					-1.41514
0.03221					-1.10416					-0.57901
-0.64991					-0.25035					-0.02964
-1.01639					-1.75705					-0.64274
0.22947					-0.23771					-1.20971
-0.59371					0.22646					-0.34745
-0.64624					-0.91158					-1.13806
0.30021					-0.98398					0.53103
0.08285					0.08495					-0.6094
0.04998					-0.10007					0.50107
0.37855					0.07637					-0.29839
0.28178					0.49827					-1.5347
-0.33815					-1.75971					-0.67379
0.46451					-0.02485					0.00121
0.3794					-3.08536					-0.95011
-0.37703					0.21146					-0.96369
-0.0028					0.11264					0.22339
-0.05491					-0.18698					-3.64524
0.09576					-0.04963					0.19329
0.20468					0.16903					-0.60926
-0.20555					-0.51503					-1.42359
0.05951					0.09799					0.2445
0.47847					0.0052					0.21585
-0.28199					-1.34749					-1.08265
-0.55815					0.1963					-1.80562
-2.07913					0.29157					0.41585
-0.55694					0.10929					0.24254
0.18587					0.35819					-0.4796
-0.43049					0.52899					0.08479
0.05473					-0.52195					0.06026
-0.18658					-2.08214					0.44739
-0.81209					0.24948					0.24648
0.50885					-0.92352					-0.41659
-0.28526					-0.19582					0.4806
-0.16301					-0.06511					0.2733
0.18349					-2.18687					-1.55606
-0.10846					0.16733					-0.0485
-0.59703					0.30333					0.4801
-0.44529					0.23397					-0.43496
-0.16236					0.05439					-1.44093
-0.32343					0.08117					-0.08919
-0.69686					0.40526					-1.05534
-0.39054					-0.33094					0.05392
-0.46956					-1.96183					-0.02525
0.08379					-0.03858					-0.33421
-0.60539					0.42735					0.51852
-0.6589					0.30384					0.48
0.14592					0.36065					0.05563
0.3411					0.23932					0.39402
-0.63438					0.4648					-0.56094
-0.20622					-1.59719					0.24839
-0.84483					0.40205					-0.1071
0.1282					-1.09994					0.15027
0.65648					0.1853					0.25044
0.55921					-1.23645					0.30127
0.00607					-1.06544					-0.57797
-1.42696					0.3141					0.13172
-0.78627					-1.88116					-1.62192
0.33669					0.18488					-0.05113
-0.7292					-0.06158					-0.75182
-0.92858					-0.35128					0.0758
-0.73351					0.17005					0.23199
-0.39263					-0.07116					-0.08134
-0.25812					0.17253					-0.75082
-0.06072					-0.27932					0.17747
-1.56535					-0.36987					0.08431
-1.68657					0.00738					-0.07321
-0.49822					-0.19329					-0.07282
-1.20938					-0.2061					-0.32893
0.1531					0.47351					0.1825
0.46689					0.07653					-0.04329
-1.59752					0.03033					0.12405
-1.10959					0.29363					0.48138
-1.00977					0.09935					-0.52705
0.612					0.29372					-0.08332
-0.75625					0.20454					-1.66602
-0.13529					-0.00875					-0.26958
-1.62261					-0.1154					-1.72324
0.09624					-0.4865					-1.9534
-0.18903					-0.35893					0.27591
0.28182					-1.22084					0.27208
0.24788					-0.25353					-0.14029
-0.43279					-0.32276					0.26881
0.38701					0.18905					-0.79049
0.36718					-0.13216					-2.47433
-0.21868					0.32109					0.19064
0.30217					-0.63901					-1.15745
-0.23471					-1.07527					-0.31579
-0.44621					0.67831					-1.59266
0.09328					0.05468					-2.52822
0.43822					0.00919					0.15088
-0.44115					0.27123					0.09026
-2.14325					0.0042					-0.13918
0.26911					0.13827					0.33086
-1.11589					-0.06348					-1.05055
0.28434					0.31906					0.38342
0.39363					-0.13871					-0.19687
0.47101					0.02549					-0.72788
-0.02719					-0.08679					-0.49947
0.40959					0.09701					-1.39259
0.3846					0.32155					0.05875
-0.2048					0.38079					-0.09036
0.28482					-0.33756					0.48796
-0.2235					-0.5552					0.45848
-0.84834					-0.14525					-0.51836
0.30821					-0.31529					0.48303
-1.1165					-0.23744					0.07842
-1.35291					-0.20311					0.51907
0.39108					-1.31082					0.25582
-0.38608					-0.70531					0.12253
0.30726					-0.14967					0.33393
0.22126					-1.68479					0.30552
-0.19649					-0.09311					0.02048
0.34477					-0.8292					0.14966
0.28603					-0.70702					0.64074
-0.9961					-0.38318					0.01568
0.20217					-0.46738					0.79667
0.01141					-0.75358					-0.11008
-0.92922					-0.83319					0.41348
-0.78033					0.03804					-0.83946
-0.39882					-0.1772					0.41431
-0.38836					-0.03353					0.055
0.49847					-1.73476					-0.08869
0.38796					0.09802					-0.5637
0.29861					-0.41241					0.01125
0.1321					-0.05899					-0.38481
0.02303					-1.2946					-1.11825
-0.08867					-0.48664					-1.25357
0.4635					-1.79029					0.34893
-0.27665					-0.11853					-1.22503
-0.92758					-0.37843					0.17436
0.00247					-2.11857					-0.46869
-1.55042					-0.30146					0.18343
-1.31922					-0.27188					-0.50352
0.27393					0.0093					-0.25815
0.27688					0.25128					-0.2984
-1.33196					0.33305					0.36736
0.68722					-1.1318					-1.13371
0.51121					-0.387					-0.05499
0.03664					-0.33191					-0.34169
0.56904					-0.15491					-0.00346
-0.01386					-1.00561					0.24457
-0.35602					-0.44088					-1.13043
-0.41242					0.26019					-0.58914
0.31122					-0.30154					-0.04085
-0.30962					-0.44184					-1.06922
0.11332					-0.73236					0.25331
-0.40821					-0.38616					0.04657
-1.31613					-0.07573					-1.33186
0.03237					0.06138					-0.08262
-0.22782					-0.59354					-0.01928
0.12493					-1.12565					-0.23827
-1.07388					0.14213					-0.22318
0.30381					-0.43596					0.19119
-0.77191					-0.05339					0.31996
0.04925					-0.13328					-0.35312
-0.37328					-0.84549					0.23615
0.39673					-0.07252					0.27964
0.29271					-1.67185					0.21948
0.00468					-0.74109					0.07049
-0.05508					-0.58254					-0.15988
-0.11895					-0.13321					-0.06316
0.53074					-0.21577					0.26882
0.28022					-1.35077					0.0446
0.52391					-0.35248					-0.26115
0.46671					-0.21441					-0.55478
-0.72288					-0.1					0.35564
-0.23672					-0.13336					0.61247
0.26078					-0.47167					-0.43121
-0.605					-0.47659					-0.05193
0.13249					-1.24001					0.11945
0.21843					-2.12581					0.22666
-1.15505					-0.33184					-0.68816
-0.24852					-1.71348					-0.00775
-0.24828					-0.31534					-0.04374
-0.02805					-0.25915					-1.24255
0.20389					-0.72532					-0.21177
-0.80075					0.31583					-0.32091
0.00362					-0.05794					-0.74117
-0.04008					-1.55077					0.14333
-0.46408					-1.69634					0.1071
-1.87323					-0.15236					-0.43174
0.37498					-0.62534					0.10058
0.06464					-0.52262					0.27072
-0.59508					0.12595					-0.23608
-0.15677					-1.29385					0.324
-0.81579					0.15881					-0.32023
-0.4404					-1.39558					-2.72771
-0.5467					-0.5463					0.05225
-1.10555					-0.17463					-0.3405
-0.41905					-0.69101					-0.26333
0.04737					-0.54672					-1.17059
0.25528					0.17722					-0.04511
-0.064					-0.17138					0.50728
0.46926					0.15952					-0.1632
-1.54187					-0.2376					-0.40611
-0.77796					-0.62236					0.30788
-0.000801749					-0.2693					0.34749
-1.18309					0.17749					-0.54865
-0.27739					-0.29452					0.28094
-0.02277					-0.04956					-0.3036
-0.08644					0.04039					-1.01593
0.14446					-0.85005					0.81615
0.24058					-0.52036					0.044
-0.14617					-0.78778					0.01522
-0.49876					-0.17988					0.1566
0.03764					-0.1982					-0.14797
0.07279					-0.49575					-1.45095
-0.232					0.47198					-0.05178
0.03569					-0.23976					0.21479
-0.97398					-0.05387					-0.27596
0.0533					-1.44778					0.25675
-1.16962					-0.37548					-0.04104
0.19727					-0.16216					-0.65627
-0.1431					-0.40357					-0.00403
0.51967					0.28369					-0.08192
-0.1758					-0.24792					-0.08084
-1.02409					0.1882					-0.31496
0.4257					-0.14822					-1.39515
0.13664					-0.71211					-1.97955
0.38795					-0.18477					0.19341
-0.98717					0.198					0.50729
-0.50454					-1.85971					-0.1389
-0.03313					-0.09563					0.09315
0.43412					-0.12689					0.34034
-0.65467					-0.45033					0.49722
0.3296					-0.82916					0.31552
0.42241					-0.4854					-0.35641
0.26566					-1.14575					0.25331
-0.07559					-1.37624					0.06981
-1.66283					-1.8454					0.27126
-0.0547					-1.84565					0.13957
0.16422					-1.90525					-0.37076
-1.31603					-1.62939					0.1939
-0.39038					-1.28079					-0.20258
-0.37922					-1.39326					0.07127
0.41267					-1.19983					-0.62004
0.03631					-0.66276					0.36678
-0.32955					0.38942					0.54463
0.36002					-0.01001					-1.48858
0.19339					-2.06232					0.24865
0.18282					-2.81995					-0.13742
-0.00573					-0.35001					-0.1043
-0.37348					-1.36511					0.12257
0.4229					-1.58292					-0.15627
-0.906					-0.71985					-1.55025
-0.45147					-1.42594					-0.07436
-0.15735					-0.73662					-0.79099
-0.7372					0.07671					-1.16529
-0.54707					0.50125					0.37588
0.166					-1.04234					-0.71047
-0.22053					-1.02109					-1.20962
0.01302					-0.03717					-0.53041
0.27898					-0.62873					-1.34626
-0.86124					-1.49608					0.45509
-0.89542					-2.34139					-0.09957
0.36058					-1.65765					-1.69678
-1.0524					-1.88379					-1.37025
-1.41084					0.34211					0.93548
0.35489					-1.03733					-0.22419
-0.92048					-1.72081					-1.20643
0.30803					-2.81647					0.76467
0.1141					-1.91435					0.17403
0.04437					-2.25929					-1.36269
-0.60893					-2.24592					-1.32324
-0.44798					-0.45306					0.64886
0.4425					-0.0879					0.69807
0.76627					-0.87603					0.05553
0.08661					-1.40529					-0.13785
0.24906					-1.80452					-2.31522
-0.49968					-1.83551					-0.48039
0.33332					-1.74677					-0.04686
-1.79017					-1.10183					0.19145
0.28624					-0.45899					0.07975
-1.338					-1.66386					-0.99882
-0.0619					-1.08565					-0.41822
-0.00403					-0.96444					0.44282
0.16924					-0.00935					-1.17244
0.12035					-0.13306					0.54448
0.71436					-1.50957					0.59573
-0.51874					-1.2365					0.43287
-0.24741					-0.72333					-1.51623
-1.366					-0.16725					0.82245
-0.11799					-1.40188					0.84897
-1.5854					0.05268					-1.21695
0.14396					-2.03543					0.40874
0.31085					-1.9627					-0.75297
0.52179					-1.99323					-1.70062
-0.59995					-1.63602					0.05866
0.34007					-1.55985					0.51228
-0.07419					-0.77851					0.70544
0.22941					-1.81396					-1.40101
-0.07649					-0.38326					-0.78443
0.07926					-0.04698					-0.27958
-0.16761					-2.19873					0.09281
-0.41686					-2.78456					0.41394
-0.26834					-0.68767					0.06144
0.34781					-1.67102					-1.38095
-0.51449					-0.315					0.23539
-0.75817					-1.88623					-1.29094
-0.60857					-0.94935					-0.0829
-0.71985					-0.52297					0.19814
0.05578					-1.18708					-1.12179
0.07115					-2.45942					-0.14541
-1.35988					-0.0192					-0.95063
-1.0717					-1.37552					0.17448
-1.7876					-0.12409					-0.17982
0.11462					-0.48363					0.41887
-0.77476					-1.05102					0.0512
-1.31917					-1.05089					-1.08705
-0.65991					-1.0311					-0.89875
-0.38797					-0.20665					-0.20585
-1.17155					-0.20971					0.52815
-0.80313					-0.30389					0.19298
-0.84801					-1.76686					-2.85728
0.10732					-0.23258					0.76323
-1.41104					0.34837					-0.49453
0.48163					-0.33765					-0.34798
0.11603					-1.19488					0.15062
-0.77092					0.02142					-0.12736
0.2941					-1.16956					0.18469
0.19798					-0.20439					-0.66788
-0.17738					-0.65083					0.12937
0.24783					0.19007					-1.38557
0.21					-0.39039					0.39959
-0.01346					-0.31178					0.47625
-0.15128					0.02213					0.30734
0.36489					0.46486					-1.54226
-0.27137					-1.5296					0.37551
-1.71301					-0.4467					-1.22881
-0.55156					-0.97542					-0.22954
-0.19216					-0.16498					-1.08965
0.48645					-1.51696					0.48064
0.39457					-0.11773					-0.26321
-0.94728					-1.01659					0.16374
0.13109					-1.15084					-0.11972
-0.25037					-1.64285					0.29188
-0.61433					-1.30193					0.48365
0.01105					-1.55017					-0.03244
0.27243					-1.61784					-0.03139
-0.00261					-0.82973					-0.86036
0.36577					0.11779					0.49027
0.24263					-0.15343					-0.17368
0.40714					-0.5931					0.13192
-0.39841					-1.26299					-0.04008
-1.07917					0.37304					-1.26725
0.17152					-1.52618					-1.26751
-0.52645					-1.25782					0.62081
0.08261					-0.6425					0.02953
0.23877					0.03803					-0.03615
-1.50491					0.22977					-0.611
-0.83239					0.33799					0.26806
0.33636					0.50213					0.05917
-0.2562					0.03758					-1.82009
0.03141					0.33593					-0.17059
0.1507					0.02951					-1.20413
-0.58903					-1.46396					-1.03633
0.42318					0.14529					0.49987
-0.14065					-1.03158					-0.3696
-1.20524					-0.82613					-1.00735
-0.70462					-1.26413					0.53165
-0.15247					-1.35796					0.33113
0.1227					-1.33109					0.20616
0.0536					-1.50755					0.58771
-0.11396					-0.59194					0.14994
-1.02667					-1.84905					-0.76955
-1.70953					-0.09162					-1.98078
-1.13886					-1.64302					-1.05874
-0.26795					-0.73504					-1.3892
-0.69444					-1.25022					0.48282
-0.79352					-0.60697					-0.61604
0.39331					-0.87684					-0.90613
0.16489					-1.26115					-1.3619
-0.77692					-1.07417					-0.0406
-0.48856					-0.69885					-0.04817
0.10715					-0.19648					-0.28738
-0.36181					-0.61675					0.5205
-1.19378					-0.65159					-0.21779
-0.12808					0.4386					-0.01296
-0.03203					0.34604					-0.96468
0.01637					-0.475					-0.13225
-0.23595					0.08785					-0.23736
-0.43925					0.58534					-0.48863
0.13885					-0.58114					-0.22484
-0.50899					0.21114					-0.44733
-0.53701					-1.97066					0.37738
0.19657					0.47771					-0.08309
0.25969					0.62391					0.51187
-0.49906					-0.45108					0.11662
-0.85559					-0.27582					0.28707
-0.14652					-0.45853					-1.24005
-0.41241					-0.71181					-0.15149
-0.36633					0.37442					0.29585
-0.78632					-0.88522					0.04299
-0.20375					-0.68354					-0.14899
0.21576					-0.89531					-0.15664
-0.61521					-0.87444					-1.08939
-0.11451					-0.78832					0.23706
0.10478					-0.02732					0.21706
0.59791					-1.33675					0.37169
-1.5828					-0.95661					-0.12185
-1.48199					-2.03569					0.48978
-1.10745					-0.50868					-0.05045
0.45938					-0.7484					0.26417
-0.11373					-1.28037					-0.56531
-0.18501					-0.38167					-0.32092
0.14815					-1.77794					0.27956
0.11362					-0.10046					-0.40819
-0.68379					-0.37945					0.30102
-1.32113					-1.07504					-0.94447
0.1833					-1.13703					0.48652
-1.06236					-0.04544					-2.13577
0.18901					-0.02289					0.06999
-0.40173					-0.35463					-0.32892
0.01826					-1.79275					-0.29303
0.42476					-0.59904					-0.05769
0.03875					-1.13121					-0.66775
-0.74303					-0.02064					-0.66601
0.29491					-0.21242					-0.55921
0.27758					-1.02689					0.26218
0.41264					-0.41632					0.80385
0.39678					0.07158					0.54444
-0.39669					-1.27011					-0.43512
-0.17619					0.16786					0.29062
0.01657					-0.16709					-0.9059
-1.02915					-0.8084					0.5874
-0.4128					-0.00652					-0.24673
0.31162					0.1399					0.04808
-0.86374					-0.62017					-0.02634
-0.34094					-0.20444					-0.78111
-0.0143					-2.09436					0.20052
0.03738					-0.29455					-0.11141
-0.21662					0.47779					0.21253
0.74151					0.20924					-1.84699
0.24604					-0.01285					-1.13001
-0.75132					-1.06528					0.06281
-0.60191					-0.05093					-0.65744
-1.65138					0.15182					0.40251
-0.19543					-1.22209					0.28268
-0.11896					0.35153					-0.11411
0.32706					-0.93521					-1.41974
-0.03767					-0.83952					0.45167
-0.58776					-1.26209					-0.16396
-0.02504					-0.32857					0.12024
-1.34029					-0.17957					0.41392
-1.71					-0.16074					0.26565
-1.46222					-0.49475					0.34681
-1.79894					-0.5299					0.12714
-1.0246					-1.09708					-2.04269
0.19184					-1.06754					-1.78946
0.17784					-0.55716					0.28936
-1.13733					-0.13897					0.17081
0.18109					0.15491					-1.63551
0.08925					0.06594					-0.20166
-0.93346					0.08264					-1.08132
-0.23353					-0.74094					0.29202
0.36351					-0.80311					-0.71327
0.41091					-0.38065					-1.54149
0.24159					-0.00921					0.04423
-0.18345					0.2916					-0.34487
-0.83477					-1.42452					-1.19179
-1.04384					-0.14398					-0.07716
0.36438					-0.02817					0.26681
-0.16131					-0.13807					0.24425
0.19372					-0.03877					-0.04119
-0.00145					-0.07733					0.05505
0.10123					-0.49723					0.16479
-0.03805					-0.90981					-1.19244
0.19157					0.03185					0.00426
0.35888					-0.14196					0.01573
-0.000446339					-2.12312					0.2561
0.23276					-0.05001					0.01472
-1.01345					-0.702					0.0355
-0.70385					0.30587					0.21977
0.09354					-1.58285					0.23097
-0.31199					-0.62091					-0.46864
0.04692					-0.06226					-1.57701
0.01217					-0.06976					-0.59341
-0.23666					0.29226					-2.5092
0.25847					0.1693					0.33275
-1.31841					-0.44094					0.35895
0.03473					-0.61888					-0.23799
0.27188					0.32284					0.24992
0.17821					-0.20411					0.47212
-1.00798					0.38081					-0.13897
-0.91971					-0.07432					-0.99908
0.56681					0.48021					0.19118
-0.29821					0.02157					0.81186
-0.88193					0.02428					0.7643
-1.03438					-1.36841					0.591
-1.3344					0.2567					-0.1012
0.05832					-0.44779					0.00176
-0.1388					-0.00376					-0.82974
0.17442					0.1611					-0.03259
-0.16023					-1.4166					0.40736
0.48845					0.32962					-0.81945
0.22756					-1.27917					0.04079
0.30671					-0.16612					-0.60283
-0.58363					0.22439					0.49673
-0.15438					-1.01971					0.70721
-1.71319					-0.44301					0.15393
-0.95645					-0.28746					-0.02135
-0.06175					-0.13281					-0.56229
-0.40171					-0.5813					0.39099
0.26076					-0.89441					-0.75647
-1.70532					-0.5306					-1.1386
0.08431					-0.40455					0.42822
-0.86912					-0.1871					-0.33505
0.79974					-0.24302					0.1658
-0.05204					-2.54275					0.42348
-0.33199					0.01625					0.25152
-0.74111					-0.50655					0.16133
-0.80016					0.004					-1.05612
-0.56744					0.14353					-0.15763
0.24795					-0.75559					-1.65919
0.10321					0.29025					-2.60626
-1.43729					0.31025					-0.72014
-1.16648					-0.75804					0.46879
-1.60022					-0.00778					0.10266
0.36559					-0.99446					-0.19392
-0.03543					-0.05338					-0.54315
-0.17325					-1.20635					0.51887
0.27078					-0.51579					-1.40442
0.09648					-1.31822					0.31189
0.02095					-0.23172					-1.17033
0.23474					-0.45918					-0.54037
0.0368					0.18805					-0.37019
0.05656					-1.24909					-0.15745
0.40077					-0.20946					-0.47079
-0.1173					0.24916					-1.51132
-0.03946					-1.09065					-0.70081
-0.04269					0.15627					0.46637
-0.38312					0.23103					-0.67296
-0.14221					0.41284					0.39365
-1.18539					-0.86904					0.15525
-0.45413					-0.41698					0.31975
-0.03071					0.00243					-0.19189
-0.21459					-0.36521					0.36194
0.52547					0.30497					-0.01985
-0.85796					-1.7158					0.28426
-0.2927					-1.5046					0.44413
0.42393					-0.14287					-0.34069
0.37293					0.06804					-0.10755
0.15982					-1.11413					-0.03038
-0.23579					-0.41348					-0.19767
-0.78564					-1.27879					-0.21561
-0.03572					-0.26844					-1.31093
-0.28556					-0.15275					-0.09641
-0.87459					-1.43359					0.60842
0.35117					0.0859					-1.12247
-0.18741					-0.09005					0.49855
0.03208					-0.98648					0.19314
0.30987					-1.17854					0.44176
-0.83346					-0.74742					0.4859
0.34439					-0.33652					-1.46369
-0.52077					-1.18619					0.65478
-1.03769					-0.58528					0.54065
-0.53326					-0.08143					0.47653
-1.00233					0.00899					0.05813
-0.48869					-0.15548					-0.80434
-0.81676					0.02151					0.28307
-1.29693					0.29021					0.13
-1.17444					0.2512					0.7061
0.33058					-0.06065					0.01159
0.2482					0.06597					0.43057
0.38916					-0.031					0.19322
0.04777					-0.01415					0.42661
0.1174					-0.59981					-0.96621
-0.14185					0.17337					0.01456
-0.20459					0.53565					0.15409
-0.18746					-0.29023					0.29333
-0.91459					-1.04711					-1.15707
-0.39988					0.44117					-0.04401
0.20918					-0.58467					0.32163
0.47549					-0.46511					0.49002
-0.1583					-0.68287					0.34566
0.13448					-0.20992					0.09842
-0.05731					0.04096					-1.62621
-0.79376					0.20692					0.06593
-0.28356					0.27056					-0.99656
0.00961					-1.54075					-1.30641
0.00552					-1.62226					0.46084
0.0717					0.22692					-0.3149
0.42372					-0.48447					-0.02037
-0.26003					0.12833					-0.90052
0.5179					-1.16337					0.24772
0.20899					0.24601					-0.66867
0.0565					-0.62785					-1.32795
-0.18701					-0.98695					0.07799
0.48045					0.03492					-0.0231
-0.10765					-0.95362					-0.47137
0.25207					0.39843					0.41444
-1.16666					0.14851					-1.60018
0.495					0.4603					0.43255
0.10938					-0.26174					-1.50365
-0.65753					0.23062					-1.2023
-0.04095					0.5221					-0.87564
-0.96435					0.04726					-0.62904
-3.03589					-0.16596					-1.95714
-0.92507					-0.18341					0.49211
-1.2713					-0.24682					-0.04418
-0.02852					-0.09144					-1.60758
0.05712					0.55595					0.39769
-1.7211					-0.09308					-0.72152
-0.07131					-0.2516					0.38839
-0.60587					-0.26053					-0.4182
0.16379					0.21478					-0.08925
0.37649					-1.37856					0.24206
0.36935					-0.3736					0.0961
-0.13068					-0.79965					0.37211
0.31555					-1.2467					0.10247
-0.43336					-1.29765					-0.10508
-0.50778					0.11737					0.30143
-1.52332					0.24337					0.46183
-0.50569					0.43302					-0.66986
0.47358					-0.49316					0.33359
-0.90879					0.16675					0.4844
0.34603					-2.20325					0.1808
0.28458					-0.2642					-1.06979
-0.40501					-0.78878					0.11798
-1.08015					-0.60193					-1.00863
-0.55461					-0.04073					0.47711
-0.24746					0.03963					-2.52003
-1.87549					-0.16434					0.56129
-0.1156					-0.15134					-0.30951
-0.04018					0.05286					0.49704
-0.00361					-0.47305					0.13426
-1.84757					-0.89991					-0.93532
-0.09757					-1.06974					-1.50944
0.45257					-0.09226					-0.00944
-0.90207					-1.65303					0.194
0.60467					-1.18028					0.13182
-0.46996					-0.57557					-0.94755
-0.00125					-0.37774					-1.73271
-0.14202					-0.71199					-0.44186
-0.2253					-0.8636					-0.5309
-0.91474					0.15324					-0.30245
-0.71831					-0.22751					0.02803
-0.14542					-0.52032					0.18138
0.2852					0.25254					-0.18394
-0.01946					-0.45675					-0.02377
0.36227					0.10985					-0.01284
0.48853					-1.54028					0.3388
-0.47904					-0.07571					-0.04819
0.5102					-1.56054					0.24255
0.46064					-0.33442					-1.50769
0.18993					-1.46599					0.14336
0.2748					-4.47017e-05					-0.37696
0.14912					-0.06448					0.235
0.25336					-0.24371					0.43544
0.38188					-0.0838					-0.13778
-0.07381					0.3522					-0.8313
-0.12394					-0.85541					0.05447
-0.76842					0.26989					0.24579
-0.08586					-0.17036					-0.72481
0.11706					0.07393					0.39964
0.01759					-0.51789					-0.32472
-0.53803					-1.14661					0.35951
-0.23718					0.25856					-0.47552
0.18792					-0.06991					-0.48307
0.19508					0.19429					-1.17504
0.07618					0.26429					0.24083
0.06537					-0.02707					-1.38664
0.02819					-0.43046					0.19056
-0.13076					-0.22654					0.22984
-0.42907					-0.62842					0.75532
0.02356					-1.25116					-0.78534
0.25631					-0.26342					-1.08978
0.02347					-3.02946					-1.1057
0.31442					-0.00535					0.19302
-0.00133					-0.09228					-0.13812
-2.17641					-0.3698					0.35445
0.26283					-1.05736					-0.14377
0.2835					-0.53892					0.31756
-0.5802					-0.40417					-0.76228
-0.17023					-0.03381					0.61262
-0.6056					-1.53615					-0.64253
-0.9164					-0.08698					-0.34299
-0.29499					0.1796					-1.03497
0.503					-0.22847					-0.70036
-0.24322					-0.73302					-0.94112
0.15593					0.1174					0.40079
0.30204					-1.26648					0.39872
-0.07576					-0.12434					-0.11988
0.29057					0.39676					-0.40712
0.26409					-0.11899					-0.08543
0.35655					-0.46631					0.02692
-0.36988					0.11434					0.19237
-0.53634					-0.71983					0.28862
-1.0697					-1.28296					0.28755
0.07905					-0.56197					-0.49155
0.39482					-0.62142					0.05707
0.02297					-1.38785					-2.10803
0.18963					-0.43281					-0.01389
-0.16391					0.11597					-1.28533
0.11001					-0.36988					-0.70637
-0.01964					-1.01369					0.11133
-0.38071					-0.62961					-0.51476
0.21977					-0.6774					-1.95722
0.43028					-0.3151					-1.64764
-0.02902					-0.3295					0.1931
0.14789					-0.15658					-0.00722
-0.06462					-0.22269					-1.03347
-1.51247					-0.04809					-0.27208
-0.53095					-0.17811					0.17613
0.02951					0.43202					-1.41844
0.1254					-0.11717					0.43264
-0.72145					0.59288					-0.7376
-0.14579					0.54093					-1.45896
0.48859					-1.26816					0.12703
0.43956					-1.41593					-1.01817
-0.00075841					-1.27764					0.04789
0.41209					0.46842					0.000850469
0.22352					-0.99187					-0.21284
-0.15953					-0.2348					-0.828
-0.34834					0.03625					0.23591
0.29065					-0.03287					-0.05104
0.27854					-0.93067					0.0483
-0.07748					0.5517					0.36424
-1.247					0.26743					0.4486
-0.38291					-1.02499					0.65379
0.37456					-0.99539					-0.30362
0.22041					-0.19063					-0.17079
-0.90418					-0.07155					0.36844
-1.04005					-0.59954					-1.42596
0.42585					0.21541					0.46088
-0.03632					-0.31093					-1.13234
-0.04327					-0.28095					-1.10722
-0.05872					-0.9622					-1.17314
0.07982					-0.00766					-0.23305
0.41959					0.34694					0.50878
0.40481					-0.32073					-0.1606
-0.1239					-1.33417					-0.13127
-0.49625					0.01815					-0.5465
0.12725					-0.34476					-1.19121
-0.62151					-1.0287					0.71126
-0.33997					-0.35331					0.49326
0.31361					0.1869					0.56565
0.29028					0.2063					-1.32968
0.52434					-1.79614					-0.14899
0.55057					-2.2119					-0.02513
0.2909					-1.22767					0.49594
0.35055					-0.5255					0.1738
-0.37191					-0.41434					0.47738
-0.19532					0.31115					-0.70543
0.35374					-0.37456					0.48959
0.10008					-0.08					-0.54408
-0.38109					0.07359					0.30032
0.24149					-1.16409					0.32706
0.1834					0.24358					-0.36254
0.15377					0.35171					-0.9577
-0.6403					0.02292					-0.03709
0.49496					0.24559					-1.50522
0.52967					-0.1653					-0.29483
0.52111					-0.69446					0.30612
-0.45986					-0.2199					-0.37824
-0.13258					-1.1413					0.45034
0.39076					-0.50113					0.49469
-1.43692					0.08111					0.7382
0.52438					0.49146					-0.23352
0.22089					0.3177					0.79498
0.34875					-1.46086					0.08655
-0.58235					-0.01611					0.02585
0.43894					-0.06105					-0.22113
-0.73457					-0.40386					-0.04722
0.03033					-0.14583					-0.85495
-0.18915					-0.11164					-0.58437
-0.06855					0.05147					0.18025
0.40315					0.23313					-0.10361
-0.91653					-0.21034					0.3602
-0.57791					-0.71279					-1.24007
-0.25199					-0.39281					0.47029
-0.57965					-1.43869					-0.49747
0.09301					0.49175					-0.80495
-0.1507					0.05109					0.85756
0.49614					0.01263					0.5367
0.44356					-3.4732					-1.10302
-0.9907					0.32084					0.4769
0.05416					-0.33507					-0.35593
-1.07865					-0.24763					-0.02026
-0.48608					-1.59801					-0.10013
0.34005					-0.08543					-0.14119
-0.475					-0.15337					0.15542
0.52974					-1.00741					0.04522
-0.36059					-0.10668					-1.83342
0.07762					0.21813					-0.78342
0.46894					0.54998					-1.3166
-1.73355					-0.3582					-0.38881
0.23847					-0.93541					0.0542
0.06484					-1.5415					0.51473
-0.23522					0.26796					0.00455
0.07179					-0.29405					0.21021
-0.20426					-0.51489					0.1789
-0.67792					0.35195					0.15514
0.16624					-0.02362					0.08273
-0.87301					0.37943					0.16438
0.5945					0.09828					-0.46784
0.16638					-0.28466					0.03229
0.66699					-0.42292					-0.44987
0.31652					-0.29286					-1.52673
-0.25321					-1.08099					-0.30752
-1.95534					0.18658					0.4394
-1.65185					-3.19723					-0.93452
0.36524					-0.69738					0.25026
-0.00363					0.37099					-0.03654
-1.88869					0.38488					0.27508
-1.20693					0.00174					-0.24132
-1.52908					-0.86585					-0.16947
0.43452					-0.44919					-0.23734
-0.65657					-0.83235					0.5207
0.52624					-0.11904					-0.2842
0.01386					0.31214					-2.28263
0.12015					-0.16359					-0.36111
0.46461					-1.4825					0.68886
-0.2111					-0.8546					-0.42432
0.29614					0.004					-0.26448
0.14182					-0.01502					-0.47211
-0.20727					0.76149					-0.15
-0.0976					-0.23865					-1.78632
-1.11869					-0.45378					0.60358
0.49644					0.32462					-0.18832
0.03989					0.24684					-1.47093
0.51944					-1.10805					-0.29755
-0.06103					0.2157					0.13587
-0.16407					-1.05496					-0.01673
0.47325					-0.5742					0.15524
-0.04239					-1.87673					0.44858
-1.57402					0.40249					0.11779
-2.38837					-0.12322					0.18381
-0.19352					-0.2043					-0.44103
-0.4668					-0.32161					-1.22416
0.38545					0.36814					0.26213
0.35447					0.12235					0.28118
0.18758					-0.1025					-0.59803
-0.62203					-1.44145					0.08274
-0.66759					-0.36989					-0.4255
0.30834					0.19895					0.1154
0.25335					-0.24549					0.87831
0.13126					-0.12291					0.19571
0.67078					0.00182					0.7403
-1.65461					0.53658					-1.57238
-0.79901					0.1288					0.4513
-0.21552					0.28269					-0.21536
0.50394					0.43415					-0.68328
0.51772					0.22161					0.41113
-0.13734					0.16166					-0.20803
-0.63135					0.34152					0.23942
-0.38048					-0.25202					-0.3669
0.13549					-0.05243					-1.51469
-0.96833					-1.43771					-0.047
-0.79968					-0.2711					-0.22783
-0.25336					-1.79988					0.47678
0.41392					-0.05823					-1.37029
0.245					-0.77698					0.25942
0.28662					0.26145					0.61764
-0.08479					0.28796					0.39173
0.45398					0.000474677					0.16191
-0.20972					-1.23132					0.31176
0.1708					1.12134					0.19225
-0.53814					-0.27158					0.34064
0.12521					0.04989					-1.12472
-1.63928					-0.21641					-0.20553
-0.46583					0.13843					-1.19761
0.26137					0.24508					-0.25521
-0.43869					-0.28208					-1.36887
-0.73943					0.45473					-2.25267
0.04693					0.06438					0.48385
0.03992					-0.87286					-0.73487
0.02826					-0.60311					-0.36919
-0.06784					-1.61649					-0.45179
0.14668					-0.39847					0.31169
0.1047					0.4065					0.10635
0.51998					-1.01234					-0.93235
-0.4608					-0.31417					-0.43098
-2.59491					0.29502					0.4041
-0.5471					-2.02628					0.31901
-0.96537					-0.29897					0.44882
0.0189					-0.71827					-0.02827
0.45803					-0.27139					0.00669
0.51287					0.03619					-0.17423
0.51613					-0.12591					0.41148
-0.18124					0.12146					-0.8857
-0.52277					-0.61106					0.24448
-1.0764					0.44188					-0.11667
0.47893					-0.45787					0.39942
-0.05869					0.21136					-0.10712
0.05709					0.43258					0.09316
-0.5363					-0.99274					-0.92733
0.17225					-1.09281					-1.49546
-0.30682					-1.89627					-0.12139
0.5647					-1.6385					-1.07964
0.19116					-0.93476					0.20257
-0.22642					-0.96351					0.18156
-0.88034					0.42555					-1.00746
0.01076					-0.98878					-1.03942
-0.11045					0.03922					0.00462
-1.49286					-1.38556					0.22045
0.51915					0.11916					0.19952
-1.28802					0.50558					0.2881
-0.06184					0.17957					-0.93484
0.32408					-0.23566					-0.25621
-0.18491					0.30754					-0.16407
0.21212					-1.39881					-0.47217
0.26079					0.2959					0.0769
-0.23969					-0.15777					-1.22601
-0.35974					0.26596					0.19314
-0.18234					-0.31784					-0.11629
0.02935					-1.41589					0.00629
0.4967					-0.17269					0.58127
0.19923					0.41088					-1.01261
0.1765					-0.80663					-0.20865
-0.27321					0.29551					0.2679
0.27839					-0.57219					-0.26029
-0.4638					-0.50187					-0.11994
0.15882					0.23166					0.31669
-0.34592					-0.17212					-1.45464
-0.0138					0.07226					-1.83205
0.00558					-0.52351					-0.19986
0.26903					-0.03799					-2.54102
-1.74371					0.18277					-0.29061
0.25825					0.3015					0.18629
0.06072					-1.36354					0.27332
-0.29429					0.15052					-2.41012
-0.56347					-0.66699					-0.00409
0.36514					-0.52353					-2.78847
0.08065					-1.07348					-0.05041
-1.99317					-1.39333					0.41966
-0.05588					0.77486					-0.51042
0.14567					-0.77909					0.04922
-1.03437					-0.49196					-1.57686
0.10223					-0.53983					0.27784
-0.16503					0.23221					-0.28239
-0.36996					0.11119					-0.22315
-0.58111					-0.68359					0.02675
-0.18458					0.06841					0.73954
-0.38076					-1.81257					-0.30833
-0.86589					-0.65977					-0.21171
0.09727					0.33108					0.03667
-0.05841					0.21666					-0.63896
-0.67792					-0.615					-0.23079
0.09269					-0.85401					-0.45909
-0.48652					-0.89124					-2.50168
-0.21882					-1.20871					-0.6735
0.23158					-1.46256					-0.56786
-0.38772					-0.94694					0.10568
-1.14465					-0.34731					-1.48205
0.15034					-0.03868					-1.05773
0.18502					0.03585					0.4952
0.29641					-0.68429					-1.60469
-0.66237					-0.28702					0.08748
0.57783					-1.08547					-1.62327
0.31235					-1.36126					-1.71646
0.05548					-0.06695					-1.77207
-1.19638					0.22416					-1.45612
-0.07242					-0.30962					-0.14184
0.4991					-1.51462					-2.02254
-0.17643					-0.65404					-1.85866
0.6591					-0.96993					0.38675
0.49374					-0.52547					-0.97739
0.31845					-1.21042					-0.18487
-1.13023					-1.17206					-1.17019
0.01482					-0.89879					-0.42105
0.36345					-0.29083					-1.06821
0.04222					-0.77352					-0.82567
-0.85908					-0.39241					-0.38245
-1.49459					-1.09559					-1.60691
-1.09388					0.28371					-0.63136
0.05964					-0.10352					-0.86091
-0.95609					-0.70217					-0.0361
-0.2734					0.14997					-1.21287
0.35534					-0.41752					-0.81878
-0.02821					-1.20101					0.04695
0.48555					-0.76533					0.61052
0.37186					-0.09333					-1.43756
-1.64351					-0.75708					0.41516
0.01079					-0.24476					-0.04586
-0.14193					-0.51711					-0.7968
0.19569					0.2724					0.26339
-0.1812					0.02986					0.21759
0.22479					-0.47096					0.27475
-0.68912					-0.23094					-2.37424
-0.42774					0.05505					-0.30903
0.03377					-0.39766					0.11817
-0.09139					-0.49658					-0.33336
0.35029					0.1254					-0.46091
-1.82121					0.10108					0.00689
0.17403					-0.14709					0.32454
-0.03106					-0.30721					-0.0444
-0.18963					0.40473					0.1489
0.39661					-0.0449					-0.37461
0.29676					-0.48419					0.30741
0.3042					-1.28557					0.36812
-0.5411					-1.14055					-0.66071
-0.65205					-0.33324					0.30632
0.30132					-1.00638					-1.63961
-0.32299					-0.44442					0.22908
-0.29243					0.40484					-0.2449
0.50214					-0.19874					-0.19012
0.39978					-0.70545					-0.77767
-0.57285					0.13198					-1.54919
-0.41854					0.32226					-0.7863
0.2089					-0.09465					0.37219
-0.35992					-0.64978					0.28114
0.33208					-0.33951					0.17662
-0.18865					-0.81075					-0.71031
0.25762					-0.13274					-0.671
0.1767					-1.1561					0.47856
-0.0051					-0.48464					-0.58629
-1.38479					-0.89454					-1.37094
-1.56562					-0.97736					-0.5922
-1.66775					-0.49009					-0.37716
-1.42918					-0.05485					-0.4741
-0.35125					-0.69416					-0.1696
0.04315					0.17496					-0.42007
-0.73493					-0.1188					0.26175
0.20951					-0.33558					0.51659
-1.73781					-1.04914					-1.2619
-0.06496					0.41983					-0.70131
-1.54931					-0.72643					-0.36563
-0.47725					-0.19692					-0.36627
0.23525					0.21107					-0.22631
-2.48081					0.36984					0.42789
0.48957					-0.14633					-0.66357
0.401					-0.58688					-1.90075
0.01782					-1.63341					-0.20708
-0.0908					0.06399					-0.35691
-1.74965					-0.47939					-0.14732
0.39762					0.28927					-1.47123
-1.05949					0.371					0.04149
-0.42663					0.20694					-1.16495
-1.89564					0.37564					-0.03553
-0.94561					-0.34992					-1.38591
-1.13315					-0.70322					-2.56546
-1.72153					0.34884					-1.04589
-2.04766					-0.3967					-0.43477
-0.0354					0.02852					0.04358
0.14515					-1.30322					0.35518
-1.14826					-1.55142					0.13538
-0.14102					0.05067					-1.57696
-1.34893					-1.04647					0.34093
-0.35771					-0.06595					0.41651
-0.02668					0.09023					-0.53494
-0.93556					-0.25052					-0.4288
-1.80456					-0.83723					-1.11503
0.01277					-0.22					-0.52549
0.36975					0.41868					-0.09897
0.0561					0.40622					-0.22166
0.50544					0.38184					-0.59351
0.61017					-0.00461					0.29625
0.0995					-1.23431					-0.25583
-0.14264					0.15316					-0.52181
0.78637					-0.62852					0.65521
0.0807					-0.03416					-1.59938
0.29369					-0.66233					-0.59037
-0.01597					-0.3771					0.41368
-1.00048					0.18318					0.29443
-0.39922					-0.07758					0.1591
-1.91946					-0.17134					-0.83044
0.30318					-0.79964					-1.41252
-0.18484					0.1356					-0.05369
0.18106					-0.51774					-1.53984
0.50936					-2.35776					-2.02273
0.14987					0.37852					0.50408
0.16377					-1.09266					0.3113
0.07074					0.17405					-1.12367
-0.53065					-0.36943					0.28044
0.27941					-0.5527					0.17262
0.19312					-1.34678					0.43575
0.0038					-0.46277					-0.25721
0.22132					-1.21019					-0.60769
-0.24209					0.23512					0.24457
-1.00546					-0.47492					-1.55614
-0.88323					-0.58381					0.24523
-0.67191					0.14548					-1.19869
-1.23901					-0.75216					0.25019
-1.32505					-0.7134					-0.53364
-0.19085					0.02982					-0.69088
-0.25409					-0.56209					0.19901
-0.71505					0.0385					-1.4212
0.49867					-3.96437					-0.33638
-0.03103					-1.23523					-1.1545
0.0839					-0.10672					-1.43394
-0.89842					-0.83688					0.42869
-0.06552					0.38951					0.48223
-0.49807					-0.37632					0.18101
0.17275					0.27281					0.02877
-0.93612					-1.4965					-1.55642
-1.3593					-1.28294					-0.54562
0.00599					-0.38797					-0.36196
-0.28744					-0.90642					0.00531
-0.13384					-1.34278					-1.62726
-0.09421					-0.98311					-0.1226
-0.909					0.07647					-0.33177
-0.25584					-0.72825					0.00349
-0.50043					-0.95282					0.23157
0.33254					-2.1723					0.18568
0.45762					0.21167					-0.77165
0.04139					-1.62554					-0.96838
-0.18399					-0.88207					0.02385
0.10664					-0.54445					0.63425
-0.96354					-0.11477					-0.55162
-0.8751					-0.74969					-0.74383
0.08289					-0.81572					-1.73189
-0.26204					-1.58538					-0.03688
-1.04162					0.38696					-0.87029
0.16016					-1.64401					0.76769
-0.77878					-0.07163					0.41889
-0.02564					-1.01992					-0.69809
0.42822					-0.38939					0.13989
-0.13583					-0.4331					0.34341
0.24234					0.14363					-1.39231
-0.69987					0.45218					-1.7023
-0.27836					0.06935					-1.81151
-0.00117					0.13909					-2.18825
0.04385					-0.76116					-1.69513
0.22705					-1.75149					-2.10064
-0.87406					-0.2705					-1.59675
-2.1913					-1.43365					-1.59117
0.51242					-0.58366					-0.76798
-0.11597					-0.82553					-1.42679
0.2689					-0.15631					-1.83761
0.12765					0.42645					-0.15823
0.45017					-1.17036					-1.62995
-0.9774					0.42688					0.45117
-0.21658					-0.23596					-1.28316
0.52216					-0.49554					-0.95751
0.18302					0.34659					-1.71199
-0.02904					0.44525					-0.50823
-1.1854					-1.15508					-1.35287
-0.50477					-0.4299					-1.29644
0.33451					-0.48786					-0.99049
-0.52988					-0.39173					-0.79061
-1.2624					0.27613					0.25171
-1.32601					-1.84859					0.15771
0.01182					-1.17822					-1.50144
0.27259					-0.0226					-0.12258
-0.30502					-1.46681					-0.12688
-0.14361					-1.43984					-0.08329
0.46533					-0.81126					-1.39467
0.17383					-0.09832					-0.07012
-0.55959					-0.45743					-0.38326
-0.72212					0.14153					0.15815
-0.83032					0.09363					-0.3021
-0.56496					-0.90131					-1.5951
0.02678					-0.6933					-1.24458
0.0065					-0.52164					-1.27114
-0.28423					-0.20129					0.02857
0.51986					-1.55202					-1.68278
-0.61759					-0.59999					-2.00382
-0.23017					-1.04675					0.22914
0.37767					0.25716					0.14913
-0.44856					-0.15846					-0.14481
-0.30856					0.332					-0.215
0.05602					-0.76841					-0.68261
0.30159					0.49518					0.36024
0.10906					0.16055					0.45546
0.34351					0.1695					0.31458
0.32166					-0.40953					0.09366
-0.23758					0.06241					0.33852
-2.39132					-0.5939					-0.92498
-2.10131					-0.25053					0.14591
-1.74831					0.26917					-0.00692
-0.18505					-1.0909					-0.60854
-0.39588					-0.56453					-0.69553
-0.01586					-1.04949					0.4122
0.09834					-0.32741					0.24004
0.2567					0.24659					-1.51458
0.10923					-0.50862					-0.10639
0.16585					-0.98082					0.29292
-0.39029					-0.70398					0.26877
0.46284					-0.0027					0.41733
0.44932					-0.27976					0.42727
0.000756472					-0.01241					0.50904
0.14576					-0.25745					-0.21836
0.43646					-0.12333					0.16991
-0.39039					-0.13951					0.19021
0.55408					0.00163					-0.53878
-1.42503					0.32348					0.14768
-1.52912					0.14347					0.05392
0.37133					0.19652					0.56895
-0.16475					-1.30545					0.15352
0.58057					-0.59818					-0.90759
0.37678					0.03008					0.11306
-0.10406					-0.63204					0.32798
0.22217					-0.56582					0.50174
0.57264					-0.80651					0.05403
-0.3124					0.03689					-0.65027
0.46265					0.22599					0.21808
0.12397					0.38714					0.42936
0.10468					-1.41596					-0.00408
-0.67296					-1.17489					-0.85736
0.15827					-0.62195					-1.83098
-0.24332					-0.02577					-0.24795
0.27984					-0.72089					-0.79682
0.16837					0.01936					-0.00933
-0.19353					-1.04209					-0.80404
-0.80484					-1.57238					-0.15955
-0.3695					0.37557					0.21895
0.000958527					-0.71534					-1.36686
0.46031					-1.90657					0.50694
0.22769					0.18115					0.14812
0.34719					-1.04172					-1.67916
-1.6577					0.65397					-0.34658
0.45907					0.18543					-1.10451
-0.15556					-1.60981					0.28092
0.21638					-0.28943					0.23162
0.17435					-1.04645					-0.00893
0.41019					-0.79992					0.38466
0.04983					-0.03416					-1.23625
-1.28969					0.05191					-1.81652
-0.13721					0.4716					-0.81963
-0.69775					0.23783					-0.20337
-0.35518					-0.20866					0.01548
0.72026					-0.08103					0.19716
-0.83958					-0.26678					-0.60376
0.2426					-0.3587					0.1966
-2.65562					-0.75079					-1.24601
-0.20346					-0.32288					0.41439
0.16545					-0.19587					-0.95455
-0.56864					-0.81912					-0.32864
-0.6509					-0.09965					-0.36961
-0.26154					0.46465					-1.8479
-0.00666					-1.32135					-0.21463
0.20135					0.50122					-0.12043
0.36911					0.03738					-1.71125
0.33893					0.12483					-1.30715
0.42574					-2.15639					0.00928
0.39461					0.06071					-0.11432
0.27464					0.05136					0.23732
0.01436					-0.27161					-1.18535
0.56587					0.28133					0.08672
0.41229					-0.24396					-0.53407
0.23315					0.31996					-0.8329
0.18431					0.21784					-1.46586
-0.08509					-1.06185					0.12378
0.0737					0.12275					0.2676
-0.19854					-1.2531					0.39499
0.30348					-2.09048					0.23386
-0.00541					0.30644					0.44276
0.20112					0.19773					-1.67966
0.44828					-2.3123					-0.51985
0.10182					0.02898					-1.31208
0.31901					0.30321					-0.09883
0.30486					-0.05228					-0.81034
0.13548					-0.24446					0.11863
0.18314					-0.63568					0.34781
0.42005					0.47176					-1.74825
-0.06778					0.32124					-1.03349
0.09792					0.00192					-0.51584
-0.70405					0.0142					-0.09744
-0.60281					-2.53441					-0.18416
-0.44648					-0.71812					-0.59166
0.13109					0.13993					0.21688
0.00195					0.26563					-0.7492
0.13867					0.31628					0.85167
-0.48754					0.57383					-0.09986
-0.30758					-0.30134					-0.92794
0.39263					0.83624					-1.09354
-0.54669					-0.03584					0.45781
0.44624					0.51461					0.29796
0.10208					-1.14908					-0.74684
0.42349					-0.88293					0.37705
0.03277					0.18574					-3.08494
0.41254					-0.23931					-0.1693
-1.36463					-0.99972					0.02674
0.34334					0.22333					-0.04392
-0.542					0.00713					0.68042
0.19438					0.18185					-1.80829
0.06065					-0.74143					-0.01607
0.41902					-1.11166					-1.78856
0.36803					0.35916					-0.11793
0.38922					0.11352					-0.13893
0.45136					-0.33023					0.32613
0.23644					-0.01592					0.23872
0.37232					0.01269					0.31706
-0.56472					-2.02404					-0.19811
0.10391					0.15969					0.71269
0.14531					-0.07479					0.28161
-0.01842					0.20563					-0.66705
-0.78335					0.04338					-1.58175
-0.01836					0.21946					-0.84686
-1.30494					-1.29526					0.08992
0.46718					0.17553					-0.34957
-0.09784					-1.95912					-0.67041
-0.70412					0.12279					-0.07996
0.22947					-0.4895					-0.65849
-0.00205					-1.19038					0.14264
0.33369					-0.34459					-0.93891
-0.10531					-0.78406					0.52578
-0.83722					-0.84085					-0.92158
0.3682					-0.41815					-1.57214
0.61618					-0.16331					-0.05243
0.20192					0.11503					-0.64435
-0.73305					0.06132					0.42123
0.04712					0.33825					-2.78598
0.06382					0.38636					0.34237
0.51075					0.39857					0.08762
0.17786					-1.22372					0.5784
-1.06499					-0.10478					-0.34573
0.29465					0.14829					0.51741
0.30996					0.49017					0.3292
-0.35425					0.42618					-0.27355
0.16459					-1.73715					0.3191
0.31995					-0.10634					-1.34688
-0.60139					0.39925					0.56844
0.3882					-0.21238					-1.56905
0.16189					0.17604					0.22031
-0.0532					-0.04151					-0.49161
-0.19553					-0.01303					-0.20284
-0.76256					-1.57306					-0.53586
0.37228					0.53061					-0.55309
0.54534					0.45675					0.1398
0.15872					0.25801					-1.43691
0.03085					0.15759					0.06966
-0.04797					0.2612					-0.4371
0.36247					-1.551					-1.38369
0.30528					-0.37797					-0.06148
0.46769					0.20031					-0.18685
0.35192					-0.10257					0.55799
0.28797					0.46427					-0.66056
-0.57038					0.17351					-0.65195
0.14863					0.48125					0.32385
0.26563					-1.21845					0.2883
0.25997					-0.48117					0.04501
0.3352					-0.07203					0.02982
-1.05262					0.19205					0.23234
0.20358					0.02636					0.43708
-0.42521					-0.02018					0.33418
-0.24588					0.49025					0.34312
-0.29372					-0.3794					0.51761
0.3078					-1.25981					-2.63414
0.26819					0.35748					0.32295
-0.11989					0.43417					-0.1657
0.33882					0.1249					0.36203
-1.01664					-0.22377					0.05793
0.57478					-1.46252					0.64118
0.35878					-0.75265					0.11985
-0.26577					-0.00385					-1.47945
0.34511					0.27148					0.8205
-0.70764					0.53362					0.41629
0.2631					0.19261					-0.21007
-1.25353					0.45643					-0.63302
-0.85136					0.01232					0.36996
0.18693					-0.75046					-1.08831
0.00197					-0.75203					-0.05029
-0.39843					0.08138					-0.52418
-0.18314					0.3355					-0.86414
0.14109					-1.25043					0.4081
0.01388					0.34795					0.28627
0.45331					0.12088					-0.90062
0.52997					-0.71152					-1.23526
-0.42199					-0.98545					0.30936
-0.2025					0.39735					0.01713
-0.17993					-0.13064					-0.92693
-1.03391					-1.52402					-0.31981
0.34956					0.23351					0.06201
0.27327					-0.1599					0.07921
-0.1646					-0.39727					-0.30157
0.46886					0.22108					0.05269
0.32382					0.35181					0.14271
0.26436					-0.66591					0.33592
-0.82323					-0.44273					-0.04898
-0.31106					0.19639					-0.77928
-0.12866					-0.34467					0.24183
-1.47697					-0.41404					0.24094
0.52889					-0.41162					0.09533
-0.30725					0.04408					-1.63181
0.29225					0.22742					0.14366
-0.38063					-1.50253					0.03796
-1.4576					-0.08277					0.32851
-0.1655					-1.64708					0.42103
0.32674					-1.54618					0.0329
0.34526					-1.62262					0.23046
0.39909					-0.69577					-2.40008
0.10528					0.05056					0.39309
0.42702					-0.55893					-0.44292
-0.56839					-0.18793					-0.38439
-0.46226					-1.77693					0.09511
-0.36118					-1.64889					0.08035
-0.26643					0.3014					0.20505
0.06983					-1.32696					-0.27287
0.43677					-0.97426					-0.85313
0.11919					-0.05477					-0.20656
-0.88824					-1.7598					0.5131
0.05345					-1.78875					-0.15571
0.44383					-0.32803					-1.54143
0.32268					-0.2934					-0.30156
0.2114					-1.8786					-0.04572
-0.31991					-1.71232					-0.58563
0.40573					-0.54053					-0.56228
0.46303					0.30582					-0.58745
-0.56532					-0.1888					-1.80814
0.19893					-0.15094					0.10772
0.28449					-1.15193					-0.12524
-1.97146					-1.48047					0.06078
0.2922					0.49495					-0.34559
-0.73539					0.18057					0.06566
0.06487					-1.0316					0.43352
-1.14104					-0.22409					-0.82177
-0.72424					-0.05473					0.1289
0.0515					0.12142					0.17134
-1.64943					0.15824					-0.13379
0.3068					-0.61175					-0.30243
0.38639					-1.53207					0.03075
0.41028					-0.13286					-0.29825
-0.73379					-0.82933					-0.15395
0.4137					0.01708					-0.20404
-0.15874					0.05812					0.39782
0.01216					-0.97135					0.09863
0.46883					-0.19983					0.37803
0.44838					-0.07706					-0.89237
0.52948					-1.80835					0.05144
0.2048					-0.52793					0.09162
0.000387923					-0.99016					0.07774
0.33512					0.01645					0.38107
0.26221					-2.33971					-0.08199
0.38349					-0.48397					-1.00825
-0.80798					-0.86094					0.25143
-0.26215					-0.31419					-0.09485
0.42511					-0.20205					0.34813
0.43829					0.10902					-1.14279
-1.28142					0.04707					-0.09406
0.4996					-0.5211					0.09674
0.77217					-0.07912					-0.77528
0.0954					0.48939					0.02577
0.14149					-0.9618					0.20223
0.37288					-0.39644					-0.86106
0.1927					0.2984					-1.29854
-0.32315					-0.13819					0.28416
-0.30513					0.26826					-0.79547
0.31226					-0.8504					-1.01025
0.33616					0.0457					0.48109
0.13066					-0.34749					0.29067
0.48938					-0.53559					0.0164
0.37974					-0.0447					-0.21952
-0.09805					-0.90527					-0.3112
0.45495					-1.03014					0.13464
-0.85228					-0.50955					-0.52007
0.29109					0.0872					-0.67214
0.13377					-0.47483					-0.53129
0.41875					-0.36914					-0.1053
-0.16548					-0.30258					-0.05685
0.14039					0.10355					0.19002
0.3378					0.21725					0.11838
-0.5064					-0.99501					-0.40311
0.11865					-0.29626					-2.42205
0.28338										-0.23154
-0.000560748										0.33797
-0.52288										0.16176
-0.3821										0.38871
0.28407										-1.39046
0.11905										0.11803
0.03251										-0.9672
0.18503										0.17681
0.30256										0.18518
0.13212										-0.23505
0.27378										-3.5353
0.0104										0.30659
0.43878										-1.06785
0.26322										-1.12948
-1.28316										-1.00632
0.48409										0.41867
0.22048										0.00854
-1.34017										-0.6474
-0.73638										0.58688
0.16793										0.18417
0.43789										0.09303
-0.48435										0.40226
0.46725										-0.67554
-0.17641										-0.97597
0.04373										0.3834
0.28924										0.48004
-0.5902										0.40873
0.51472										-0.01529
-0.09899										-1.49278
0.41356										-0.6322
0.44974										-0.85296
-1.81427										0.22906
-0.2861										-0.22764
0.63305										0.08636
0.39028										-1.38423
0.31874										-0.000666997
-0.08403										-1.34363
0.39958										-1.69402
-0.11296										-1.31561
-0.28478										-1.33706
0.55656										-0.00394
-0.36821										0.63282
0.08926										0.15783
-0.26466										0.21628
0.32992										-0.49956
0.09633										0.65865
0.21795										0.37941
0.47963										0.40548
0.22729										0.38292
-0.62848										-1.00832
-0.39025										-0.05504
-0.13869										-0.23218
0.46649										0.44741
-0.09503										-0.96149
0.25947										-0.01628
0.05813										-0.11179
0.21669										-1.17757
0.27559										-1.6912
0.20647										0.42743
-0.1195										-0.8272
0.38975										-1.84915
0.41483										0.06241
0.46042										-0.07976
-0.46074										0.29124
0.27199										-0.88254
-0.22332										-1.59524
0.16116										-0.38788
0.0195										0.25109
0.01768										-0.52875
0.56924										-0.52324
0.4551										-1.04118
-1.70399										-2.04985
-0.24162										-0.83551
0.02053										-0.48159
0.52145										-0.39735
0.32785										0.36164
0.13564										0.39597
0.31093										-0.0529
0.55901										-1.41751
0.03365										0.44427
0.22281										-1.94326
0.47767										0.25918
-0.15938										-0.45149
-0.01524										-1.10349
0.16247										0.01017
0.29584										0.12019
0.4309										-0.80897
-1.9223										-1.58174
0.49315										0.48352
-0.3454										-1.36229
0.01109										-0.00356
-0.53863										0.15882
-1.76225										-0.08135
0.10697										0.08221
-0.26288										0.0754
0.43743										0.32586
0.18345										0.13562
0.16682										-0.17027
-0.03291										-1.73645
-0.16088										-0.09994
-0.49089										0.10662
0.29666										-0.43042
0.39983										-2.23293
0.19223										-1.45477
-1.17437										0.22927
0.64975										0.44054
0.5016										-0.99845
0.17391										-1.57071
0.10584										-0.57767
0.52109										-0.77793
0.48883										0.15467
0.47773										-0.37908
-0.32366										0.24715
-0.09546										-1.97817
0.06453										-0.068
0.43784										-0.44703
[truncated: 4,602 more rows]
