# Supplementary material for: Live-cell single-molecule tracking reveals co-recognition of H3K27me3 and DNA targets polycomb Cbx7-PRC1 to chromatin
Source: eLife. 2016 Oct 10;5:e17667. doi: 10.7554/eLife.17667 (PMC5056789; doi:10.7554/eLife.17667)
Supplement: Figure 4—source data 1. — DOI: http://dx.doi.org/10.7554/eLife.17667.039 [file elife-17667-fig4-data1.xlsx]

## Sheet: Figure 4B
HaloTag-Cbx7					HaloTag-CDCbx7					HaloTag-Cbx7(F11A)					HaloTag-Cbx7deltaCD
Track Length	log (Dm)	X-axis	Frquency		Track Length	log (Dm)	X-axis	Frquency		Track Length	log (Dm)	X-axis	Frquency		Track Length	log (Dm)	X-axis	Frquency
2	-5.0479	0.4	1		2	-6.06065	0.4	1		2	-4.79197	0.4	1		2	-5.61434	0.4	1
4	-5.00392	0.6	0.85181		2	-4.68096	0.6	0.874681		2	-4.73181	0.6	0.84977		2	-4.90824	0.6	0.819625
2	-4.64012	0.8	0.67198		2	-4.38889	0.8	0.652559		2	-4.48915	0.8	0.68434		2	-4.7087	0.8	0.630838
2	-4.45828	1	0.57705		2	-3.79212	1	0.546039		2	-4.39885	1	0.586		4	-4.58122	1	0.520428
2	-4.04535	1.2	0.48276		2	-3.78232	1.2	0.459764		6	-4.34321	1.2	0.49033		2	-4.24015	1.2	0.428277
2	-4.04455	1.4	0.42724		2	-3.6529	1.4	0.393933		2	-4.2324	1.4	0.42592		2	-4.10027	1.4	0.373271
4	-4.01945	1.6	0.38122		6	-3.59315	1.6	0.355126		2	-4.20472	1.6	0.37989		4	-3.89215	1.6	0.320866
2	-3.81624	1.8	0.33884		4	-3.46099	1.8	0.318156		2	-4.10447	1.8	0.33582		2	-3.77079	1.8	0.28605
2	-3.7904	2	0.30946		2	-3.45847	2	0.28733		2	-4.06146	2	0.30244		2	-3.76163	2	0.252702
2	-3.74508	2.2	0.28452		4	-3.37312	2.2	0.258397		4	-4.05733	2.2	0.27567		2	-3.69491	2.2	0.227308
4	-3.73896	2.4	0.26811		4	-3.33268	2.4	0.227145		2	-4.05421	2.4	0.24949		2	-3.68811	2.4	0.211663
6	-3.72265	2.6	0.25224		5	-3.31008	2.6	0.210708		2	-4.02618	2.6	0.22426		2	-3.65343	2.6	0.191137
2	-3.6482	2.8	0.23762		2	-3.30944	2.8	0.196319		2	-4.00474	2.8	0.2104		2	-3.64674	2.8	0.174393
4	-3.63484	3	0.22287		2	-3.27166	3	0.179657		2	-3.81096	3	0.19799		2	-3.62444	3	0.158395
2	-3.62314	3.2	0.21211		3	-3.20516	3.2	0.160717		4	-3.75255	3.2	0.18626		2	-3.61642	3.2	0.146663
2	-3.61631	3.4	0.2033		2	-3.15838	3.4	0.152544		2	-3.74349	3.4	0.17445		2	-3.61604	3.4	0.137502
6	-3.58962	3.6	0.19443		2	-3.14263	3.6	0.146489		4	-3.70054	3.6	0.16373		2	-3.60528	3.6	0.125171
4	-3.58611	3.8	0.18549		2	-3.13795	3.8	0.127237		4	-3.69601	3.8	0.15371		2	-3.60193	3.8	0.118512
2	-3.58349	4	0.17168		4	-3.09791	4	0.121052		2	-3.69058	4	0.14402		4	-3.58484	4	0.110927
2	-3.5322	4.2	0.1633		2	-3.04917	4.2	0.114823		2	-3.66666	4.2	0.13937		2	-3.56114	4.2	0.102827
2	-3.48599	4.4	0.15692		2	-3.03798	4.4	0.112996		2	-3.66121	4.4	0.1347		2	-3.55055	4.4	0.0960192
4	-3.47997	4.6	0.14981		2	-3.02598	4.6	0.108925		4	-3.66049	4.6	0.12801		2	-3.53534	4.6	0.0945461
4	-3.46284	4.8	0.13986		6	-3.00954	4.8	0.100349		4	-3.58248	4.8	0.12167		2	-3.52236	4.8	0.0872099
6	-3.46277	5	0.13543		3	-2.99987	5	0.100677		3	-3.58034	5	0.11648		4	-3.5145	5	0.0820781
2	-3.45968	5.2	0.13237		2	-2.97529	5.2	0.0987706		2	-3.55455	5.2	0.11206		4	-3.50345	5.2	0.0805392
3	-3.45111	5.4	0.12648		2	-2.93691	5.4	0.0945725		4	-3.52846	5.4	0.10801		4	-3.50108	5.4	0.0776335
7	-3.44621	5.6	0.12125		2	-2.92711	5.6	0.0835988		2	-3.50784	5.6	0.10433		3	-3.49939	5.6	0.0705974
2	-3.43586	5.8	0.11881		7	-2.90823	5.8	0.0770646		3	-3.48409	5.8	0.10143		2	-3.47291	5.8	0.0680817
2	-3.43453	6	0.11209		2	-2.86835	6	0.0727679		2	-3.48102	6	0.0973		2	-3.46601	6	0.0669165
2	-3.38478	6.2	0.10961		4	-2.86162	6.2	0.0730013		2	-3.48064	6.2	0.09152		2	-3.43924	6.2	0.0657585
2	-3.37797	6.4	0.10639		2	-2.81671	6.4	0.0709388		2	-3.47734	6.4	0.0869		2	-3.42586	6.4	0.0627344
2	-3.35146	6.6	0.101		9	-2.80522	6.6	0.0619883		4	-3.44843	6.6	0.08227		2	-3.42395	6.6	0.0606214
7	-3.33978	6.8	0.09987		2	-2.78484	6.8	0.0598748		2	-3.41536	6.8	0.07925		2	-3.41059	6.8	0.0598956
2	-3.33538	7	0.09659		2	-2.77532	7	0.0600645		2	-3.41503	7	0.07786		6	-3.40969	7	0.0568202
3	-3.31315	7.2	0.09473		8	-2.77097	7.2	0.0579475		2	-3.40346	7.2	0.07354		2	-3.38688	7.2	0.0541943
2	-3.29484	7.4	0.09067		4	-2.76142	7.4	0.0557975		2	-3.40174	7.4	0.07005		2	-3.37598	7.4	0.0529661
2	-3.29225	7.6	0.08659		2	-2.75633	7.6	0.0536329		2	-3.38163	7.6	0.06736		2	-3.37079	7.6	0.0484165
2	-3.27631	7.8	0.0854		2	-2.73407	7.8	0.049125		2	-3.38004	7.8	0.06632		8	-3.36803	7.8	0.046211
5	-3.26793	8	0.08202		5	-2.73131	8	0.0492784		5	-3.37696	8	0.06403		2	-3.35009	8	0.0444669
2	-3.2674	8.2	0.08079		6	-2.70301	8.2	0.0470886		2	-3.36193	8.2	0.0617		2	-3.33681	8.2	0.0403392
4	-3.26395	8.4	0.0781		2	-2.69268	8.4	0.0448656		6	-3.35316	8.4	0.05936		4	-3.31431	8.4	0.0399853
2	-3.25483	8.6	0.07687		2	-2.69224	8.6	0.0450045		4	-3.35139	8.6	0.05871		2	-3.3068	8.6	0.0386838
2	-3.23796	8.8	0.07413		2	-2.69027	8.8	0.0451435		2	-3.33085	8.8	0.05507		6	-3.29767	8.8	0.0368747
6	-3.22187	9	0.07287		2	-2.68013	9	0.0381276		2	-3.31481	9	0.05312		2	-3.29701	9	0.0345868
4	-3.21476	9.2	0.07161		9	-2.67826	9.2	0.035865		6	-3.31361	9.2	0.05114		5	-3.29568	9.2	0.0342245
2	-3.20929	9.4	0.06959		2	-2.65936	9.4	0.0335688		2	-3.31227	9.4	0.04875		3	-3.2918	9.4	0.0323829
2	-3.1717	9.6	0.06829		93	-2.65555	9.6	0.0336712		2	-3.31137	9.6	0.04632		2	-3.2764	9.6	0.0315224
4	-3.15926	9.8	0.06849		2	-2.64756	9.8	0.0337737		4	-3.30704	9.8	0.04344		2	-3.27141	9.8	0.0306392
2	-3.15424	10	0.06569		92	-2.6386	10	0.0314673		4	-3.30694	10	0.04185		5	-3.26981	10	0.029276
2	-3.14685	10.2	0.06589		2	-2.62414	10.2	0.0315625		2	-3.30408	10.2	0.04068		3	-3.25269	10.2	0.0288721
2	-3.14037	10.4	0.06457		38	-2.62291	10.4	0.0316577		2	-3.29958	10.4	0.03819		3	-3.25171	10.4	0.0260121
3	-3.13813	10.6	0.06324		2	-2.62197	10.6	0.031753		2	-3.29711	10.6	0.0357		2	-3.246	10.6	0.0250994
2	-3.12872	10.8	0.06037		2	-2.61883	10.8	0.0318482		2	-3.29377	10.8	0.03493		4	-3.24448	10.8	0.0241978
2	-3.11286	11	0.05978		6	-2.60418	11	0.0294788		2	-3.28773	11	0.03503		2	-3.22379	11	0.0227748
2	-3.10847	11.2	0.05996		2	-2.59425	11.2	0.0270947		2	-3.28038	11.2	0.03427		2	-3.21275	11.2	0.0223427
2	-3.10837	11.4	0.0586		4	-2.58871	11.4	0.0271752		2	-3.27471	11.4	0.03348		2	-3.21259	11.4	0.0224092
2	-3.09981	11.6	0.05569		4	-2.58769	11.6	0.0272558		2	-3.27354	11.6	0.03271		2	-3.20165	11.6	0.02199
5	-3.08983	11.8	0.05506		2	-2.58705	11.8	0.0273364		3	-3.26463	11.8	0.03147		4	-3.1959	11.8	0.0205418
4	-3.08883	12	0.05367		7	-2.58469	12	0.027417		2	-3.25887	12	0.03023		2	-3.19484	12	0.019608
2	-3.08189	12.2	0.05227		7	-2.58158	12.2	0.0250086		2	-3.24529	12.2	0.02988		2	-3.19238	12.2	0.0176361
2	-3.07369	12.4	0.05243		2	-2.58003	12.4	0.0250819		4	-3.23106	12.4	0.02996		6	-3.18359	12.4	0.0171965
2	-3.05889	12.6	0.05023		2	-2.5754	12.6	0.0226318		2	-3.22764	12.6	0.0287		2	-3.17228	12.6	0.0167364
2	-3.0461	12.8	0.04959		30	-2.56287	12.8	0.0226978		2	-3.22112	12.8	0.02699		4	-3.13076	12.8	0.0167852
2	-3.04569	13	0.04814		3	-2.56255	13	0.0227638		4	-3.21734	13	0.02616		2	-3.12072	13	0.016834
3	-3.04227	13.2	0.0467		4	-2.55736	13.2	0.0228298		3	-3.21704	13.2	0.02579		2	-3.11276	13.2	0.0158532
4	-3.03594	13.4	0.04525		6	-2.55536	13.4	0.0152571		2	-3.21628	13.4	0.0245		2	-3.1076	13.4	0.015899
2	-3.01685	13.6	0.043		8	-2.55392	13.6	0.0153011		2	-3.21409	13.6	0.02457		2	-3.10671	13.6	0.0159448
2	-3.01493	13.8	0.04072		4	-2.54568	13.8	0.0153451		5	-3.21036	13.8	0.02464		4	-3.10383	13.8	0.0159907
2	-3.01404	14	0.03924		4	-2.52723	14	0.0153891		3	-3.20255	14	0.02426		2	-3.10226	14	0.0155157
4	-3.01207	14.2	0.03855		22	-2.5254	14.2	0.0154331		5	-3.19336	14.2	0.02433		2	-3.09589	14.2	0.0155601
2	-3.01011	14.4	0.03785		2	-2.50635	14.4	0.0154771		2	-3.1894	14.4	0.02392		2	-3.0931	14.4	0.0156045
4	-3.00506	14.6	0.03635		2	-2.50302	14.6	0.0155211		2	-3.18866	14.6	0.02308		2	-3.09251	14.6	0.0151236
2	-2.98803	14.8	0.03482		2	-2.4997	14.8	0.0155651		4	-3.18727	14.8	0.02221		2	-3.09009	14.8	0.0146579
2	-2.98644	15	0.0333		50	-2.49649	15	0.0156092		2	-3.17691	15	0.02227		4	-3.0869	15	0.0141711
3	-2.98321	15.2	0.03339		2	-2.49375	15.2	0.0156532		4	-3.1601	15.2	0.02187		3	-3.08176	15.2	0.0142111
2	-2.97633	15.4	0.03349		5	-2.49251	15.4	0.0130913		2	-3.16002	15.4	0.02101		2	-3.07901	15.4	0.0142511
2	-2.97467	15.6	0.03358		2	-2.48693	15.6	0.0131281		8	-3.14892	15.6	0.02013		2	-3.0756	15.6	0.014291
4	-2.97321	15.8	0.03285		7	-2.48205	15.8	0.0131648		2	-3.14235	15.8	0.02018		2	-3.06765	15.8	0.0132626
5	-2.96605	16	0.03212		5	-2.47405	16	0.0132015		2	-3.13435	16	0.02024		4	-3.06601	16	0.0132996
4	-2.96335	16.2	0.03139		9	-2.47004	16.2	0.0132383		4	-3.1333	16.2	0.0203		2	-3.06378	16.2	0.0133366
5	-2.94747	16.4	0.03148		3	-2.46779	16.4	0.013275		3	-3.12742	16.4	0.01988		2	-3.06377	16.4	0.0123149
2	-2.94728	16.6	0.03073		16	-2.46548	16.6	0.0133117		2	-3.12522	16.6	0.01898		2	-3.06253	16.6	0.012349
2	-2.9472	16.8	0.02999		2	-2.45708	16.8	0.0133485		2	-3.12518	16.8	0.01903		2	-3.062	16.8	0.0112998
7	-2.94554	17	0.03007		4	-2.4468	17	0.0106997		2	-3.11713	17	0.01909		4	-3.04993	17	0.0113309
4	-2.93385	17.2	0.02932		2	-2.44608	17.2	0.0107291		2	-3.11448	17.2	0.01867		3	-3.04411	17.2	0.011362
2	-2.93107	17.4	0.02856		6	-2.44528	17.4	0.0107585		3	-3.11139	17.4	0.01872		2	-3.02836	17.4	0.0103009
3	-2.92944	17.6	0.02694		14	-2.44426	17.6	0.0107879		4	-3.10299	17.6	0.01877		2	-3.01422	17.6	0.010329
2	-2.92509	17.8	0.02617		6	-2.43969	17.8	0.0108172		4	-3.09665	17.8	0.01882		2	-3.00512	17.8	0.00982698
7	-2.92483	18	0.0254		6	-2.43859	18	0.0108466		2	-3.09351	18	0.01839		2	-3.00222	18	0.00985367
6	-2.92153	18.2	0.02547		2	-2.43601	18.2	0.010876		2	-3.09321	18.2	0.01648		5	-2.99612	18.2	0.00988037
2	-2.91451	18.4	0.02553		6	-2.4353	18.4	0.00818983		4	-3.09184	18.4	0.01653		2	-2.99587	18.4	0.0093535
8	-2.90948	18.6	0.02475		4	-2.43124	18.6	0.0054674		2	-3.08445	18.6	0.01513		2	-2.99502	18.6	0.00937871
2	-2.90249	18.8	0.02482		2	-2.43029	18.8	0.0054821		2	-3.08325	18.8	0.01517		4	-2.99071	18.8	0.00940392
4	-2.90026	19	0.02403		12	-2.42867	19	0.0054968		2	-3.07733	19	0.01521		4	-2.98896	19	0.00887109
2	-2.89496	19.2	0.02409		6	-2.41887	19.2	0.0055115		4	-3.06682	19.2	0.01474		2	-2.98099	19.2	0.00833527
2	-2.88953	19.4	0.0233		2	-2.41752	19.4	0.0055262		2	-3.06386	19.4	0.01478		4	-2.9786	19.4	0.0083575
2	-2.88252	19.6	0.02336		9	-2.40782	19.6	0.0055409		2	-3.06305	19.6	0.01384		2	-2.97826	19.6	0.00727408
2	-2.87531	19.8	0.02342		2	-2.40652	19.8	0.00555561		7	-3.05999	19.8	0.01388		4	-2.97421	19.8	0.00729338
2	-2.87262	20	0.02175		8	-2.40099	20	0.00557031		4	-3.05444	20	0.01392		6	-2.97367	20	0.00674717
2	-2.87185	20.2	0.0218		6	-2.39332	20.2	0.00558502		2	-3.05035	20.2	0.01395		4	-2.97291	20.2	0.00676499
2	-2.86213	20.4	0.02186		2	-2.3835	20.4	0.00559973		2	-3.04366	20.4	0.0135		2	-2.9585	20.4	0.0067828
5	-2.85722	20.6	0.02104		10	-2.38244	20.6	0.00561444		4	-3.04146	20.6	0.01302		2	-2.9559	20.6	0.00680062
18	-2.85615	20.8	0.01845		2	-2.3734	20.8	0.00562915		4	-3.0372	20.8	0.01255		4	-2.9535	20.8	0.00624695
2	-2.85475	21	0.0185		140	-2.36774	21	0.00564386		2	-3.03524	21	0.01209		2	-2.95046	21	0.0056903
2	-2.85293	21.2	0.01767		2	-2.36358	21.2	0.00565858		8	-3.03159	21.2	0.01212		7	-2.94336	21.2	0.00570513
2	-2.85138	21.4	0.01771		67	-2.36269	21.4	0.00567329		3	-3.03111	21.4	0.01163		2	-2.9309	21.4	0.00571997
3	-2.8491	21.6	0.01776		7	-2.36131	21.6	0.00568801		14	-3.0235	21.6	0.01116		2	-2.92612	21.6	0.00573481
2	-2.84834	21.8	0.0178		2	-2.35475	21.8	0.00570273		2	-3.02332	21.8	0.01069		2	-2.92303	21.8	0.00574965
3	-2.84105	22	0.01607		27	-2.35324	22	0.00571745		2	-3.01914	22	0.01021		4	-2.92279	22	0.00576449
4	-2.83959	22.2	0.01611		2	-2.35014	22.2	0.00573217		4	-3.01773	22.2	0.00971		7	-2.91157	22.2	0.00577933
2	-2.83915	22.4	0.01526		13	-2.34163	22.4	0.00574689		2	-3.01691	22.4	0.00923		2	-2.91104	22.4	0.00579417
6	-2.8372	22.6	0.01529		5	-2.3365	22.6	0.00576161		3	-3.01653	22.6	0.00925		2	-2.90871	22.6	0.00580902
5	-2.83487	22.8	0.01533		77	-2.3363	22.8	0.00577634		2	-3.01441	22.8	0.00927		2	-2.88383	22.8	0.00523743
3	-2.83144	23	0.01447		2	-2.3354	23	0.00579106		2	-3.01374	23	0.0093		2	-2.88198	23	0.00525079
2	-2.83134	23.2	0.0136		24	-2.32918	23.2	0.00580579		2	-3.01239	23.2	0.00881		5	-2.87811	23.2	0.00526414
4	-2.82947	23.4	0.01364		2	-2.32848	23.4	0.00582052		4	-2.99606	23.4	0.00883		3	-2.87413	23.4	0.0052775
4	-2.82643	23.6	0.01274		4	-2.32821	23.6	0.00583525		5	-2.98309	23.6	0.00885		2	-2.86299	23.6	0.00529085
7	-2.82519	23.8	0.01278		19	-2.32797	23.8	0.00584999		2	-2.98293	23.8	0.00834		2	-2.86082	23.8	0.00530421
4	-2.82414	24	0.01281		5	-2.3244	24	0.00294395		2	-2.9743	24	0.00836		7	-2.85777	24	0.00531757
2	-2.8202	24.2	0.01101		3	-2.31135	24.2	0.00295135		2	-2.97138	24.2	0.00838		2	-2.85679	24.2	0.00533093
5	-2.82017	24.4	0.01104		5	-2.3111	24.4	0.00295875		4	-2.96999	24.4	0.0084		4	-2.85448	24.4	0.0047459
2	-2.81623	24.6	0.01106		2	-2.30945	24.6	0.00296614		3	-2.96973	24.6	0.00842		3	-2.85251	24.6	0.00475777
2	-2.81114	24.8	0.01109		8	-2.30944	24.8	0.00297354		2	-2.96944	24.8	0.00792		4	-2.85	24.8	0.00476964
2	-2.80991	25	0.01112		2	-2.29255	25	0.00298094		7	-2.9617	25	0.00794		5	-2.8443	25	0.00478151
3	-2.80947	25.2	0.01115		14	-2.28993	25.2	0.00298835		3	-2.96001	25.2	0.00796		2	-2.84065	25.2	0.00420984
6	-2.80811	25.4	0.01025		3	-2.28807	25.4	0.00299575		2	-2.95587	25.4	0.00798		2	-2.8396	25.4	0.00422026
2	-2.79352	25.6	0.01027		4	-2.28159	25.6	0.00300315		2	-2.93709	25.6	0.008		5	-2.8384	25.6	0.00423069
5	-2.79203	25.8	0.00936		12	-2.2815	25.8	0.00301055		2	-2.92265	25.8	0.00802		2	-2.83692	25.8	0.00424112
4	-2.79131	26	0.00845		10	-2.28132	26	0.00301796		4	-2.92078	26	0.00804		2	-2.83635	26	0.00425155
2	-2.79045	26.2	0.00847		3	-2.28083	26.2	0.00302536		6	-2.9204	26.2	0.00806		2	-2.82518	26.2	0.00426199
23	-2.78708	26.4	0.00849		28	-2.27869	26.4	0.00303277		3	-2.92006	26.4	0.00808		4	-2.82083	26.4	0.00427242
2	-2.78259	26.6	0.00851		61	-2.27677	26.6	0.00304018		2	-2.91899	26.6	0.0081		2	-2.8134	26.6	0.00366799
19	-2.77462	26.8	0.00853		120	-2.26816	26.8	0.00304759		2	-2.91724	26.8	0.00812		2	-2.81204	26.8	0.00367693
6	-2.7725	27	0.00855		2	-2.2681	27	0.003055		3	-2.90338	27	0.00814		2	-2.80646	27	0.00368587
3	-2.76319	27.2	0.00857		9	-2.2661	27.2	0.00306241		2	-2.9016	27.2	0.00816		2	-2.80212	27.2	0.00369481
8	-2.76084	27.4	0.00859		3	-2.26597	27.4	0.00306982		6	-2.89947	27.4	0.00818		2	-2.79755	27.4	0.00370375
6	-2.75619	27.6	0.00861		85	-2.26439	27.6	0.00307723		2	-2.8985	27.6	0.00766		2	-2.79278	27.6	0.00309034
6	-2.75219	27.8	0.00863		5	-2.25974	27.8	0.00308465		4	-2.89478	27.8	0.00768		2	-2.78803	27.8	0.00309778
14	-2.74858	28	0.0077		2	-2.25646	28	0		2	-2.89195	28	0.00715		2	-2.78398	28	0.00310523
4	-2.74459	28.2	0.00675		4	-2.24965	28.2	0		4	-2.88841	28.2	0.0066		2	-2.78344	28.2	0.00311267
2	-2.74254	28.4	0.00677		2	-2.24736	28.4	0		2	-2.88783	28.4	0.00662		12	-2.78162	28.4	0.00312012
2	-2.74095	28.6	0.00679		2	-2.2473				2	-2.88639	28.6	0.00663		5	-2.78113	28.6	0.00312757
2	-2.74007	28.8	0.0068		3	-2.24707				2	-2.88513	28.8	0.0061		5	-2.77656	28.8	0.00313502
9	-2.73984	29	0.00682		2	-2.23783				2	-2.88309	29	0.00612		2	-2.77495	29	0.00314247
2	-2.73893	29.2	0.00683		3	-2.2341				3	-2.88263	29.2	0.00613		5	-2.76931	29.2	0.00314993
3	-2.73437	29.4	0.00685		2	-2.23295				2	-2.8812	29.4	0.00504		8	-2.76833	29.4	0.00315738
5	-2.73338	29.6	0.00687		28	-2.23188				5	-2.87727	29.6	0.00448		2	-2.76733	29.6	0.00316484
5	-2.72817	29.8	0.00688		9	-2.22354				2	-2.87145	29.8	0.00449		4	-2.76561	29.8	0.00317229
2	-2.72405	30	0.0069		13	-2.22304				3	-2.86499	30	0.0045		3	-2.76502	30	0.00317975
11	-2.72294	30.2	0.00691		3	-2.22156				10	-2.85675	30.2	0.00451		2	-2.76307	30.2	0.00318721
5	-2.72177	30.4	0.00693		5	-2.21678				2	-2.8507	30.4	0.00396		4	-2.75859	30.4	0.00319467
18	-2.71933	30.6	0.00695		7	-2.2152				3	-2.85025	30.6	0.00397		13	-2.75725	30.6	0.00320213
2	-2.71818	30.8	0.00696		4	-2.21038				2	-2.84996	30.8	0.00398		4	-2.75244	30.8	0.00320959
2	-2.71804	31	0.00698		2	-2.21011				4	-2.84985	31	0.00342		2	-2.75224	31	0.00321706
6	-2.71311	31.2	0.007		3	-2.20996				2	-2.8472	31.2	0.00343		2	-2.75197	31.2	0.00322452
5	-2.70939	31.4	0.00701		23	-2.20531				3	-2.84445	31.4	0.00285		3	-2.75162	31.4	0.00323199
4	-2.70915	31.6	0.00603		15	-2.19709				2	-2.84372	31.6	0.00286		4	-2.75098	31.6	0.00258707
5	-2.70818	31.8	0.00604		2	-2.19194				48	-2.84059	31.8	0.00286		2	-2.74435	31.8	0.00259303
2	-2.70111	32	0.00605		28	-2.19009				4	-2.84012	32	0.00287		4	-2.74361	32	0.002599
2	-2.69997	32.2	0.00607		2	-2.18607				2	-2.83774	32.2	0.00174		2	-2.73697	32.2	0.00194806
2	-2.69765	32.4	0.00608		3	-2.18447				2	-2.83747	32.4	0.00174		3	-2.7367	32.4	0.00195252
7	-2.69379	32.6	0.0061		20	-2.18311				6	-2.83116	32.6	0.00174		3	-2.7365	32.6	0.00195699
30	-2.69154	32.8	0.00611		2	-2.18275				7	-2.82977	32.8	0.00175		5	-2.73438	32.8	0.00196145
2	-2.69053	33	0.00612		4	-2.17966				2	-2.82806	33	0.00175		3	-2.73308	33	0.00196592
2	-2.68879	33.2	0.00614		2	-2.17865				2	-2.82691	33.2	0.00176		4	-2.72762	33.2	0.00197039
52	-2.68676	33.4	0.00615		6	-2.17805				2	-2.82093	33.4	0.00176		2	-2.72674	33.4	0.00197485
2	-2.68487	33.6	0.00514		6	-2.17479				2	-2.81469	33.6	0.00176		2	-2.72645	33.6	0.00197932
7	-2.68382	33.8	0.00515		2	-2.17326				2	-2.814	33.8	0.00177		9	-2.726	33.8	0.00198379
2	-2.68158	34	0.00517		33	-2.1714				5	-2.81307	34	0.00177		2	-2.7099	34	0.00198826
6	-2.68123	34.2	0.00518		2	-2.16859				3	-2.80794	34.2	0.00178		4	-2.70554	34.2	0.00199274
4	-2.68053	34.4	0.00519		45	-2.16472				3	-2.80645	34.4	0.00178		2	-2.70472	34.4	0.00199721
3	-2.68048	34.6	0.0052		2	-2.16181				4	-2.80509	34.6	0.0012		4	-2.70346	34.6	0.00134997
2	-2.68018	34.8	0.00521		2	-2.15764				2	-2.80253	34.8	0.0012		2	-2.6994	34.8	0.00135299
3	-2.67999	35	0.00522		28	-2.15638				3	-2.8023	35	0.0012		2	-2.69578	35	0.00135601
3	-2.67995	35.2	0.00417		11	-2.15483				7	-2.79803	35.2	0.0012		2	-2.69562	35.2	0.00135903
2	-2.67656	35.4	0.00418		4	-2.15464				2	-2.7975	35.4	0.00121		2	-2.69514	35.4	0.00136205
4	-2.67476	35.6	0.00419		6	-2.15294				7	-2.79413	35.6	0.00121		4	-2.69339	35.6	0.00136507
4	-2.67265	35.8	0.0042		6	-2.15289				3	-2.79309	35.8	0.00121		3	-2.68476	35.8	0.00136809
6	-2.67088	36	0.00421		2	-2.13754				6	-2.79051	36	0.00122		3	-2.68009	36	0.00137111
2	-2.66958	36.2	0.00422		5	-2.13429				2	-2.79012	36.2	0.00122		2	-2.67218	36.2	0.00137413
9	-2.66785	36.4	0.00423		39	-2.12712				3	-2.78996	36.4	0.00122		5	-2.67132	36.4	0.00137716
2	-2.66781	36.6	0.00423		11	-2.12631				10	-2.7829	36.6	0.00122		2	-2.66743	36.6	0.00138018
6	-2.66738	36.8	0.00424		11	-2.11993				2	-2.7754	36.8	0.00123		2	-2.66691	36.8	0.00138321
17	-2.66606	37	0.00425		2	-2.118				12	-2.77474	37	0.00123		15	-2.6664	37	0.00138623
12	-2.66497	37.2	0.00426		2	-2.11726				6	-2.77453	37.2	0.00123		2	-2.66448	37.2	0.00069463
3	-2.65738	37.4	0.00427		9	-2.11451				2	-2.77086	37.4	0.00123		2	-2.66083	37.4	0.000696143
20	-2.65727	37.6	0.00428		17	-2.11355				2	-2.77011	37.6	0.00124		2	-2.65725	37.6	0.000697658
3	-2.65387	37.8	0.00429		17	-2.09551				2	-2.76437	37.8	0.00124		13	-2.65573	37.8	0.000699172
90	-2.65382	38	0.0043		2	-2.09364				2	-2.76239	38	0.00124		4	-2.65326	38	0.000700687
12	-2.64531	38.2	0.00431		2	-2.08293				5	-2.76222	38.2	0.00124		6	-2.64245	38.2	0.000702202
2	-2.64512	38.4	0.00432		7	-2.07928				12	-2.76017	38.4	0.00125		3	-2.64195	38.4	0.000703718
3	-2.64429	38.6	0.00433		2	-2.07881				8	-2.75806	38.6	0.00125		6	-2.64049	38.6	0.000705235
4	-2.64324	38.8	0.00434		2	-2.07732				2	-2.7574	38.8	0.00125		4	-2.63827	38.8	0.000706751
4	-2.6426	39	0.00435		26	-2.07391				2	-2.75653	39	0.00126		2	-2.63661	39	0.000708268
2	-2.64237	39.2	0.00436		2	-2.06737				2	-2.7553	39.2	0.00126		3	-2.63558	39.2	0.000709786
2	-2.6406	39.4	0.00437		2	-2.06074				38	-2.7529	39.4	0.00126		2	-2.6336	39.4	0.000711304
8	-2.63934	39.6	0.00437		12	-2.05934				2	-2.75269	39.6	0.00126		2	-2.63324	39.6	0.000712822
2	-2.63802	39.8	0.00438		2	-2.05911				10	-2.7517	39.8	0.00127		15	-2.63321	39.8	0.000714341
2	-2.63766	40	0.00439		2	-2.05466				2	-2.75128	40	0.00127		3	-2.63276	40	0.000715861
2	-2.63641	40.2	0.0044		15	-2.05046				3	-2.7493	40.2	0.00127		14	-2.63241	40.2	0.00071738
3	-2.63379	40.4	0.00441		9	-2.04951				11	-2.74918	40.4	0.00127		2	-2.62701	40.4	0.000718901
4	-2.63181	40.6	0.00332		7	-2.04457				4	-2.74895	40.6	0.00128		10	-2.62593	40.6	0.000720421
19	-2.62969	40.8	0.00332		2	-2.0441				6	-2.74714	40.8	0.00128		3	-2.62428	40.8	0.000721943
3	-2.62833	41	0.00333		56	-2.04301				3	-2.74667	41	0.00128		2	-2.62334	41	0.000723464
9	-2.62646	41.2	0.00222		2	-2.0414				4	-2.74252	41.2	0.000630017		2	-2.62001	41.2	0.000724987
7	-2.62604	41.4	0.00223		10	-2.03119				4	-2.74176	41.4	0.000631341		2	-2.6169	41.4	0.000726509
3	-2.62519	41.6	0.00223		2	-2.02788				4	-2.74052	41.6	0.000632664		2	-2.61616	41.6	0.000728033
5	-2.62407	41.8	0.00224		3	-2.02351				2	-2.7398	41.8	0.000633988		2	-2.61533	41.8	0.000729556
7	-2.62248	42	0.00224		19	-2.0166				2	-2.73662	42	0.000635313		2	-2.61376	42	0.00073108
4	-2.62162	42.2	0.00225		2	-2.0163				2	-2.7348	42.2	0.000636638		2	-2.61334	42.2	0.000732605
3	-2.62136	42.4	0.00225		34	-2.00776				3	-2.73374	42.4	0.000637963		4	-2.61031	42.4	0.00073413
8	-2.6211	42.6	0.00226		3	-2.00382				2	-2.7308	42.6	0.000639289		2	-2.61022	42.6	0.000735656
3	-2.62025	42.8	0.00226		6	-2.00336				2	-2.72984	42.8	0.000640616		2	-2.60952	42.8	0.000737182
2	-2.6164	43	0.00227		24	-1.99236				2	-2.72636	43	0.000641942		2	-2.60717	43	0.000738709
67	-2.61304	43.2	0.00227		8	-1.98891				2	-2.72346	43.2	0.00064327		7	-2.60522	43.2	0.000740237
9	-2.61081	43.4	0.00114		2	-1.98838				2	-2.72207	43.4	0.000644597		2	-2.60511	43.4	0.000741765
4	-2.60844	43.6	0.00114		4	-1.98726				2	-2.7191	43.6	0.000645926		2	-2.60392	43.6	0.000743293
2	-2.60635	43.8	0.00114		2	-1.98027				11	-2.71678	43.8	0.000647254		3	-2.60388	43.8	0
7	-2.60629	44	0.00115		29	-1.97999				2	-2.71613	44	0.000648584		2	-2.60361	44	0
5	-2.60302	44.2	0.00115		4	-1.9765				4	-2.71531	44.2	0.000649913		9	-2.60309	44.2	0
89	-2.60213	44.4	0.00115		15	-1.96886				4	-2.71514	44.4	0.000651243		2	-2.60232
5	-2.59972	44.6	0		3	-1.96875				3	-2.7137	44.6	0.000652574		2	-2.60183
5	-2.59904	44.8	0		2	-1.96653				8	-2.71356	44.8	0.000653905		9	-2.60142
141	-2.59793	45	0		2	-1.96436				4	-2.71327	45	0.000655237		16	-2.60123
140	-2.59764	45.2	0.000629973		3	-1.96298				2	-2.71307	45.2	0.000656569		11	-2.60092
5	-2.59715	45.4	0.000631252		3	-1.95705				2	-2.70972	45.4	0.000657902		3	-2.60044
6	-2.59425	45.6	0.000632531		4	-1.95573				2	-2.70918	45.6	0.000659235		27	-2.59851
2	-2.59188	45.8	0.000633811		2	-1.95292				4	-2.70602	45.8	0.000660569		4	-2.59751
23	-2.59147	46	0.000635091		2	-1.9513				5	-2.70023	46	0.000661903		2	-2.59439
9	-2.5898	46.2	0.000636372		2	-1.94866				4	-2.70011	46.2	0.000663238		2	-2.59125
6	-2.58492	46.4	0.000637653		2	-1.94833				2	-2.69656	46.4	0.000664573		6	-2.59072
6	-2.58303	46.6	0.000638935		13	-1.94583				10	-2.69575	46.6	0.000665909		6	-2.59061
6	-2.58214	46.8	0.000640217		8	-1.94443				2	-2.69469	46.8	0.000667245		12	-2.58889
3	-2.58046	47	0.0006415		2	-1.94423				4	-2.69342	47	0.000668582		4	-2.58785
4	-2.57985	47.2	0		4	-1.94407				5	-2.69145	47.2	0		11	-2.58562
4	-2.57411	47.4	0		15	-1.94257				12	-2.691	47.4	0		3	-2.58541
4	-2.57312	47.6	0		7	-1.9356				2	-2.68981	47.6	0		2	-2.58214
39	-2.57268				16	-1.93462				4	-2.68978				5	-2.58055
2	-2.56486				4	-1.9326				8	-2.68953				2	-2.57608
2	-2.56217				2	-1.93203				6	-2.68856				6	-2.57308
7	-2.56152				11	-1.92951				2	-2.68819	--	--		2	-2.57248
7	-2.56088				8	-1.9286				3	-2.6874	--	--		2	-2.57042
6	-2.55959				2	-1.92812				6	-2.68733	--	--		3	-2.57015
15	-2.5588				37	-1.92339				7	-2.68627	--	--		3	-2.56976
2	-2.55833				2	-1.91591				9	-2.68454	--	--		2	-2.56896
3	-2.55708				2	-1.91558				17	-2.68348	--	--		2	-2.56313
5	-2.55049				6	-1.91407				4	-2.68326	--	--		2	-2.56299
55	-2.55				3	-1.90815				2	-2.68308	--	--		14	-2.56226
4	-2.54867				4	-1.9081				2	-2.68087	--	--		2	-2.56094
4	-2.54666				4	-1.89811				50	-2.67764	--	--		2	-2.56026
2	-2.5465				16	-1.8968				6	-2.67722	--	--		5	-2.55701
4	-2.54614				3	-1.89537				4	-2.67696	--			4	-2.55573
7	-2.54486				2	-1.89408				2	-2.67662	--			6	-2.55353
14	-2.54395				16	-1.89363				2	-2.67496	--			2	-2.55231
6	-2.54302				47	-1.88993				2	-2.67465	--			6	-2.55126
4	-2.53827				2	-1.88643				3	-2.67235	--			9	-2.55022
40	-2.5375				16	-1.88542				11	-2.67216	--			4	-2.54727
3	-2.53727				4	-1.88282				39	-2.67054	--			3	-2.54667
115	-2.53561				32	-1.88111				6	-2.67017	--			2	-2.54612
8	-2.53529				5	-1.88098				41	-2.66568	--			4	-2.54498
2	-2.53507				6	-1.87726				2	-2.6649	--			9	-2.5437
3	-2.53442				12	-1.87342				5	-2.65616	--			2	-2.54341
2	-2.53441				36	-1.8733				5	-2.65244	--			2	-2.54335
3	-2.53413				4	-1.86875				2	-2.65193	--			2	-2.54199
73	-2.53206				7	-1.86825				4	-2.64562	--			2	-2.54145
2	-2.53143				4	-1.86792				3	-2.64528	--			2	-2.53993
6	-2.52832				5	-1.86585				6	-2.64337	--			4	-2.5359
4	-2.52765				5	-1.86009				2	-2.64332	--			4	-2.53516
6	-2.52745				5	-1.85806				2	-2.64028	--			4	-2.53099
2	-2.52723				5	-1.85742				2	-2.63963	--			2	-2.5305
2	-2.52693				67	-1.85495				4	-2.63927	--			2	-2.52993
4	-2.52441				2	-1.85258				3	-2.63827	--			4	-2.52965
2	-2.52301				4	-1.85054				5	-2.63811	--			3	-2.52765
2	-2.52175				2	-1.84935				2	-2.637	--			5	-2.52755
15	-2.52053				2	-1.84557				5	-2.63632	--			2	-2.52491
3	-2.52049				5	-1.84356				2	-2.6362	--			2	-2.52379
13	-2.51992				4	-1.8413				4	-2.63229	--			2	-2.52082
8	-2.51923				7	-1.83893				13	-2.63182	--			8	-2.52051
69	-2.51598				2	-1.83847				15	-2.62859	--			2	-2.51986
6	-2.51573				20	-1.8331				9	-2.62774	--			2	-2.51717
2	-2.51478				17	-1.83068				2	-2.6259	--			6	-2.51694
11	-2.51453				2	-1.82207				15	-2.62519	--			6	-2.51653
2	-2.51391				4	-1.82018				2	-2.625	--			2	-2.51374
2	-2.51337				4	-1.81919				7	-2.6211	--			2	-2.51345
2	-2.5131				6	-1.81809				4	-2.62063	--			3	-2.51248
4	-2.50823				2	-1.81727				4	-2.61783	--			13	-2.51109
3	-2.50589				2	-1.81612				2	-2.61727	--			2	-2.51077
2	-2.50417				6	-1.81562				4	-2.61684	--			2	-2.50998
24	-2.50139				29	-1.81333				6	-2.61618	--			11	-2.50932
2	-2.50087				6	-1.80796				4	-2.61218	--			4	-2.50807
15	-2.49985				2	-1.80784				22	-2.61201	--			4	-2.50792
2	-2.49851				5	-1.80607				2	-2.61177	--			6	-2.50588
74	-2.49768				5	-1.80514				4	-2.61088	--			2	-2.50558
2	-2.49691				2	-1.80153				3	-2.6104	--			9	-2.5049
5	-2.49655				2	-1.79685				5	-2.61029	--			2	-2.50144
53	-2.49477				3	-1.79657				2	-2.6091	--			2	-2.50112
4	-2.4939				2	-1.79652				9	-2.60788	--			2	-2.50032
4	-2.49299				5	-1.79252				5	-2.60407	--			2	-2.50027
2	-2.49157				2	-1.79159				2	-2.60315	--			2	-2.49824
3	-2.48927				2	-1.78884				2	-2.60071	--			11	-2.49457
3	-2.48897				45	-1.7886				3	-2.59981	--			4	-2.49414
9	-2.48822				2	-1.788				2	-2.59772	--			11	-2.49217
4	-2.48761				2	-1.78724				6	-2.59618	--			4	-2.4921
6	-2.48604				9	-1.78566				2	-2.59132	--			2	-2.49168
63	-2.48583				2	-1.78535				2	-2.58927	--			5	-2.49127
2	-2.48579				2	-1.7838				53	-2.58881	--			6	-2.49055
2	-2.4847				2	-1.78372				12	-2.58872	--			2	-2.49007
176	-2.48434				2	-1.78313				2	-2.58539	--			3	-2.48989
6	-2.48417				2	-1.78229				5	-2.58453	--			4	-2.48889
27	-2.48296				67	-1.77939				3	-2.58297	--			3	-2.48645
3	-2.48155				5	-1.77908				3	-2.58105	--			38	-2.48606
13	-2.48146				14	-1.77684				2	-2.58013	--			2	-2.48321
29	-2.48115				19	-1.77537				9	-2.58009	--			2	-2.48296
2	-2.48065				11	-1.77482				2	-2.57958	--			4	-2.48114
223	-2.48044				11	-1.77116				8	-2.57765	--			14	-2.47963
7	-2.47952				2	-1.76969				3	-2.57703	--			3	-2.47802
64	-2.47868				19	-1.76948				66	-2.57657	--			5	-2.4748
3	-2.4774				4	-1.76585				4	-2.56866	--			12	-2.47403
26	-2.47688				2	-1.7651				10	-2.56846	--			21	-2.47209
4	-2.47543				6	-1.7641				2	-2.56644	--			7	-2.47191
28	-2.47528				9	-1.76268				2	-2.56511	--			52	-2.47157
5	-2.47481				6	-1.76168				17	-2.56439	--			2	-2.46943
3	-2.47256				8	-1.76086				38	-2.56218	--			2	-2.46805
68	-2.47169				2	-1.75963				24	-2.56126	--			6	-2.46791
4	-2.46669				5	-1.75887				7	-2.55941	--			3	-2.46661
40	-2.46614				7	-1.75876				5	-2.55733	--			8	-2.46628
2	-2.46591				2	-1.75468				4	-2.55464	--			29	-2.46582
2	-2.46561				14	-1.74833				10	-2.55443	--			9	-2.46461
2	-2.46539				4	-1.74572				2	-2.55287	--			3	-2.464
4	-2.46451				12	-1.74547				6	-2.5525	--			2	-2.46281
16	-2.46418				7	-1.74239				5	-2.54844	--			36	-2.46246
2	-2.46267				2	-1.73918				5	-2.54667	--			8	-2.4617
17	-2.46006				16	-1.73772				2	-2.54627	--			2	-2.45988
6	-2.45994				2	-1.73616				3	-2.54365	--			28	-2.45935
16	-2.45877				4	-1.73607				4	-2.54259	--			5	-2.45862
6	-2.45575				33	-1.73582				3	-2.54255	--			4	-2.45737
6	-2.45266				2	-1.73358				5	-2.54196	--			9	-2.45637
44	-2.45229				8	-1.73158				40	-2.54168	--			2	-2.44258
3	-2.45002				8	-1.73082				2	-2.53919	--			16	-2.44061
4	-2.44957				3	-1.73028				8	-2.539	--			6	-2.43842
4	-2.44866				2	-1.72946				2	-2.53436	--			2	-2.43562
2	-2.4481				2	-1.72764				12	-2.53232	--			16	-2.43339
2	-2.44645				30	-1.72755				3	-2.53192	--			3	-2.43325
4	-2.44641				3	-1.72557				2	-2.52528	--			2	-2.43231
3	-2.44567				5	-1.72447				2	-2.52399	--			3	-2.431
54	-2.44456				45	-1.72237				2	-2.52121	--			4	-2.42739
20	-2.44456				3	-1.72117				7	-2.52108	--			3	-2.42699
38	-2.44452				4	-1.72112				2	-2.52064	--			16	-2.42591
6	-2.44393				2	-1.71682				5	-2.51919	--			11	-2.42542
21	-2.44388				2	-1.71066				15	-2.51919	--			15	-2.41969
28	-2.44335				5	-1.7091				63	-2.51821	--			2	-2.41952
6	-2.44161				2	-1.7061				33	-2.51575	--			2	-2.41578
7	-2.44159				3	-1.70582				5	-2.5157	--			4	-2.41446
74	-2.44109				2	-1.69757				5	-2.51541	--			30	-2.4128
68	-2.44001				10	-1.6961				2	-2.51511	--			3	-2.40894
11	-2.43839				5	-1.69585				2	-2.51347	--			6	-2.40806
2	-2.436				19	-1.69472				2	-2.51322	--			2	-2.40645
2	-2.43533				8	-1.68978				3	-2.51284	--			13	-2.40579
2	-2.43472				2	-1.6896				17	-2.51174	--			4	-2.40558
11	-2.43257				5	-1.68884				10	-2.51158	--			2	-2.40264
6	-2.4318				7	-1.687				3	-2.51118	--			9	-2.40259
8	-2.43178				5	-1.68328				2	-2.51104	--			2	-2.40088
217	-2.43104				7	-1.68325				4	-2.5092	--			4	-2.40025
2	-2.42872				5	-1.6747				2	-2.50723	--			2	-2.39815
2	-2.42557				2	-1.67172				12	-2.50693	--			25	-2.3968
2	-2.42391				5	-1.66717				2	-2.50667	--			2	-2.39289
6	-2.42218				3	-1.66673				2	-2.50354	--			2	-2.39265
7	-2.42125				2	-1.66368				16	-2.50176	--			2	-2.39166
41	-2.42016				3	-1.6626				2	-2.50149	--			3	-2.39124
8	-2.41967				2	-1.66256				2	-2.49852	--			4	-2.39121
3	-2.419				2	-1.65906				2	-2.49845	--			45	-2.39053
46	-2.41807				4	-1.65398				2	-2.49643	--			4	-2.39041
4	-2.41665				2	-1.65156				19	-2.49553	--			59	-2.39017
5	-2.41625				4	-1.65146				5	-2.49231	--			2	-2.39015
6	-2.41456				2	-1.65144				13	-2.49144	--			6	-2.38965
100	-2.41419				33	-1.64635				8	-2.49112	--			2	-2.38931
42	-2.41415				2	-1.64576				4	-2.4906	--			3	-2.38889
3	-2.41331				2	-1.64537				2	-2.49017	--			104	-2.3888
10	-2.41228				10	-1.64464				2	-2.48994	--			54	-2.38854
65	-2.4107				4	-1.64417				54	-2.48953	--			3	-2.38839
2	-2.40861				4	-1.64399				2	-2.48951	--			14	-2.38813
47	-2.40838				12	-1.63897				2	-2.48888	--			15	-2.3879
4	-2.40772				4	-1.63719				2	-2.48842	--			9	-2.38766
2	-2.40757				2	-1.63634				39	-2.48765	--			2	-2.38561
2	-2.40718				19	-1.63434				2	-2.4875	--			2	-2.3855
5	-2.40704				2	-1.63273				74	-2.48599	--			18	-2.38237
9	-2.40602				7	-1.6311				2	-2.48504	--			3	-2.38237
38	-2.40591				5	-1.63069				4	-2.48449	--			2	-2.38128
33	-2.40583				2	-1.62806				2	-2.48422	--			2	-2.37941
2	-2.40558				6	-1.62754				2	-2.48359	--			5	-2.37896
2	-2.40455				6	-1.62575				10	-2.48262	--			28	-2.37881
53	-2.40349				3	-1.62419				3	-2.48111	--			10	-2.37695
2	-2.4025				8	-1.62345				5	-2.47829	--			5	-2.37619
14	-2.40204				2	-1.62205				42	-2.47785	--			9	-2.37553
2	-2.40122				2	-1.61826				17	-2.47783	--			52	-2.3752
9	-2.40095				2	-1.61573				5	-2.47752	--			4	-2.37413
32	-2.40009				15	-1.6149				57	-2.47645	--			2	-2.37411
2	-2.39925				2	-1.60954				3	-2.47622	--			3	-2.373
2	-2.39805				2	-1.6068				2	-2.47503	--			8	-2.37281
2	-2.39586				2	-1.60614				6	-2.47367	--			2	-2.37218
21	-2.39545				7	-1.60053				8	-2.47243	--			3	-2.37192
2	-2.39222				3	-1.59949				2	-2.47212	--			8	-2.37072
6	-2.39216				11	-1.59801				4	-2.47202	--			3	-2.37018
6	-2.39169				2	-1.59618				6	-2.47104	--			8	-2.36885
79	-2.38815				8	-1.59078				5	-2.47069	--			6	-2.36872
2	-2.38748				2	-1.58892				2	-2.47048	--			3	-2.3669
31	-2.3872				12	-1.58743				2	-2.46989	--			9	-2.36654
20	-2.38693				11	-1.5817				2	-2.46928	--			2	-2.36635
27	-2.38684				13	-1.57736				26	-2.46922	--			3	-2.36415
3	-2.38449				2	-1.57621				2	-2.46883	--			4	-2.36291
30	-2.38413				2	-1.57359				2	-2.46747	--			15	-2.36246
7	-2.38341				4	-1.57236				9	-2.46693	--			5	-2.36182
17	-2.38287				3	-1.56746				73	-2.46693	--			8	-2.36182
2	-2.38096				5	-1.56603				2	-2.46671	--			2	-2.36114
2	-2.38085				4	-1.56057				5	-2.46666	--			10	-2.36029
69	-2.3806				7	-1.5596				2	-2.46656	--			4	-2.35824
10	-2.38005				2	-1.55895				4	-2.46639	--			8	-2.35703
6	-2.37998				2	-1.55855				40	-2.46574	--			2	-2.35651
4	-2.37885				2	-1.55708				3	-2.4657	--			2	-2.35564
13	-2.37848				4	-1.54969				2	-2.46544	--			2	-2.35489
17	-2.37769				4	-1.54809				17	-2.46523	--			2	-2.35174
2	-2.37645				12	-1.54735				2	-2.4652	--			9	-2.35138
3	-2.37635				2	-1.54696				2	-2.46292	--			9	-2.35071
3	-2.37611				3	-1.5398				2	-2.46274	--			9	-2.34833
87	-2.37569				2	-1.5335				2	-2.46238	--			33	-2.34735
2	-2.37558				2	-1.53228				2	-2.4603	--			8	-2.34721
2	-2.37531				2	-1.53084				27	-2.4588	--			7	-2.34582
9	-2.37459				3	-1.52724				161	-2.45819	--			4	-2.34564
4	-2.37456				21	-1.52464				3	-2.45797	--			9	-2.34524
3	-2.37444				2	-1.52391				7	-2.45795	--			3	-2.34442
4	-2.37435				2	-1.52236				6	-2.45659	--			3	-2.34311
13	-2.37278				2	-1.5208				32	-2.45581	--			4	-2.33997
12	-2.37229				4	-1.52023				25	-2.45564	--			5	-2.33946
116	-2.37195				19	-1.52006				5	-2.45236	--			2	-2.33935
4	-2.37083				5	-1.51128				2	-2.45214	--			10	-2.33919
21	-2.37				4	-1.51064				7	-2.4506	--			10	-2.33788
8	-2.36935				3	-1.50989				26	-2.45056	--			122	-2.33771
33	-2.36899				5	-1.50954				2	-2.44833	--			8	-2.33695
6	-2.36881				2	-1.50578				3	-2.44752	--			3	-2.33572
71	-2.36746				4	-1.50524				6	-2.44723	--			6	-2.33432
30	-2.36664				6	-1.50511				51	-2.44655	--			3	-2.33382
2	-2.36598				3	-1.50504				2	-2.44654	--			38	-2.33327
16	-2.36548				2	-1.50154				11	-2.44599	--			2	-2.33253
3	-2.36446				6	-1.49741				8	-2.4453	--			2	-2.33218
203	-2.36357				29	-1.49716				9	-2.44519	--			3	-2.32897
9	-2.36297				2	-1.49407				6	-2.44516	--			2	-2.32804
34	-2.3624				2	-1.49221				2	-2.444	--			5	-2.3277
2	-2.36194				13	-1.49193				2	-2.44316	--			2	-2.32672
6	-2.36133				2	-1.48548				12	-2.44207	--			2	-2.32369
14	-2.36067				19	-1.48334				3	-2.44091	--			2	-2.32273
2	-2.35942				4	-1.48163				2	-2.44078	--			10	-2.32249
16	-2.35824				4	-1.47965				36	-2.44046	--			3	-2.32224
158	-2.35809				2	-1.4738				2	-2.43995	--			6	-2.3219
11	-2.3579				2	-1.47103				8	-2.43876	--			6	-2.32189
32	-2.35762				2	-1.47043				109	-2.43842	--			8	-2.32186
21	-2.35738				4	-1.46789				15	-2.43795	--			15	-2.3204
28	-2.35513				2	-1.46488				2	-2.43785	--			4	-2.31987
20	-2.35489				12	-1.46287				3	-2.43769	--			52	-2.31894
20	-2.35459				2	-1.46226				6	-2.43762	--			2	-2.3185
15	-2.35312				9	-1.46207				7	-2.43741	--			2	-2.31796
24	-2.35308				12	-1.4619				7	-2.43697	--			2	-2.31783
11	-2.35207				2	-1.46188				3	-2.43693	--			5	-2.31782
2	-2.35177				12	-1.45894				10	-2.43681	--			2	-2.31744
5	-2.3513				9	-1.4586				9	-2.43623	--			16	-2.31697
68	-2.35064				16	-1.45607				2	-2.4361	--			158	-2.31661
6	-2.34684				10	-1.45349				111	-2.43601	--			4	-2.31633
97	-2.34627				6	-1.45021				3	-2.43547	--			5	-2.31512
6	-2.34491				8	-1.45003				4	-2.43384	--			2	-2.31427
72	-2.34395				2	-1.4496				9	-2.43353	--			9	-2.31319
2	-2.34319				5	-1.44868				5	-2.43283	--			2	-2.31299
2	-2.33956				2	-1.44762				27	-2.43256	--			13	-2.31181
4	-2.33875				14	-1.447				10	-2.42925	--			20	-2.31146
20	-2.33722				7	-1.44556				3	-2.42814	--			13	-2.31124
27	-2.33687				63	-1.44422				12	-2.42788	--			5	-2.30966
5	-2.33635				2	-1.44371				9	-2.42754	--			13	-2.30859
9	-2.33609				4	-1.4431				4	-2.4258	--			6	-2.30748
14	-2.33592				6	-1.44289				31	-2.42497	--			15	-2.30716
7	-2.3356				4	-1.44113				64	-2.42471	--			18	-2.30677
2	-2.33541				3	-1.43599				3	-2.42146	--			18	-2.30654
66	-2.33402				19	-1.43531				6	-2.42052	--			2	-2.30615
129	-2.33396				2	-1.43248				2	-2.42017	--			2	-2.30593
2	-2.33245				4	-1.43183				7	-2.4195	--			10	-2.30539
104	-2.33045				4	-1.4315				60	-2.41849	--			2	-2.30526
18	-2.32942				3	-1.43033				10	-2.41679	--			2	-2.30459
4	-2.32941				4	-1.42998				13	-2.41673	--			5	-2.30355
22	-2.32845				2	-1.42863				5	-2.41653	--			2	-2.30249
2	-2.32786				2	-1.42632				2	-2.4164	--			2	-2.30132
36	-2.32593				10	-1.42412				18	-2.41496	--			3	-2.30129
8	-2.32535				4	-1.42404				2	-2.41442	--			2	-2.30116
106	-2.3253				11	-1.42186				2	-2.41422	--			2	-2.2997
26	-2.32475				3	-1.41928				18	-2.41373	--			2	-2.29809
4	-2.32419				6	-1.41764				157	-2.41328	--			2	-2.29806
4	-2.32413				4	-1.41499				10	-2.41257	--			8	-2.29677
58	-2.32387				3	-1.41465				173	-2.41249	--			2	-2.29665
37	-2.32276				2	-1.41458				2	-2.41234	--			2	-2.29447
8	-2.32141				39	-1.41458				33	-2.41128	--			3	-2.2944
2	-2.32138				15	-1.41028				2	-2.41098	--			5	-2.29392
19	-2.32133				4	-1.40987				4	-2.409	--			2	-2.29368
2	-2.31681				2	-1.40939				5	-2.40833	--			14	-2.2925
2	-2.31648				2	-1.40832				90	-2.40793	--			3	-2.29204
4	-2.31638				2	-1.40819				5	-2.40657	--			28	-2.29099
7	-2.31622				2	-1.40788				25	-2.40652	--			3	-2.28999
9	-2.31547				2	-1.40753				43	-2.4045	--			3	-2.28961
4	-2.31525				24	-1.40628				4	-2.40261	--			2	-2.28903
2	-2.31483				4	-1.40309				6	-2.40173	--			3	-2.28595
3	-2.31347				9	-1.40052				6	-2.39975	--			2	-2.2854
5	-2.31342				3	-1.40047				6	-2.39888	--			11	-2.28511
2	-2.31241				2	-1.39988				2	-2.39836	--			7	-2.28414
37	-2.3122				4	-1.39573				2	-2.39626	--			2	-2.28365
35	-2.31092				15	-1.39545				93	-2.39211	--			8	-2.28257
3	-2.3104				3	-1.39498				6	-2.39146	--			2	-2.28236
3	-2.31005				2	-1.39398				11	-2.39082	--			2	-2.28222
168	-2.31004				6	-1.39253				2	-2.38976	--			18	-2.281
3	-2.30881				2	-1.39154				2	-2.38956	--			18	-2.28056
21	-2.30672				4	-1.39016				2	-2.3889	--			2	-2.27997
12	-2.30597				7	-1.38786				2	-2.38877	--			2	-2.2791
2	-2.30582				4	-1.38713				11	-2.38821	--			24	-2.27877
7	-2.3055				2	-1.38388				4	-2.3877	--			3	-2.27852
17	-2.30515				2	-1.38345				4	-2.3869	--			41	-2.27609
58	-2.30515				2	-1.3814				25	-2.38479	--			2	-2.27578
121	-2.30425				9	-1.37827				2	-2.38449	--			87	-2.27566
21	-2.30398				2	-1.375				72	-2.38312	--			161	-2.27564
8	-2.30277				6	-1.37451				21	-2.38258	--			4	-2.27514
6	-2.30254				2	-1.37413				3	-2.3824	--			96	-2.27448
2	-2.3023				10	-1.37315				9	-2.38179	--			3	-2.27122
19	-2.30204				12	-1.37251				12	-2.38127	--			2	-2.26996
95	-2.30028				4	-1.36825				5	-2.381	--			15	-2.26901
104	-2.29889				14	-1.3612				28	-2.38059	--			2	-2.26803
6	-2.29844				6	-1.36018				7	-2.38017	--			3	-2.26767
11	-2.29828				6	-1.35789				91	-2.38008	--			4	-2.26748
6	-2.29817				2	-1.35646				3	-2.38003	--			6	-2.26693
3	-2.29812				5	-1.35547				2	-2.37862	--			7	-2.2663
2	-2.29737				2	-1.3548				6	-2.37828	--			9	-2.26225
5	-2.29691				9	-1.3545				78	-2.37798	--			3	-2.26156
7	-2.29648				2	-1.35383				4	-2.37797	--			6	-2.25768
3	-2.29629				7	-1.35355				8	-2.37743	--			10	-2.25728
6	-2.29579				4	-1.34838				4	-2.37622	--			4	-2.2571
54	-2.29452				5	-1.34612				19	-2.37586	--			11	-2.25646
3	-2.29362				2	-1.34469				7	-2.3749	--			5	-2.25569
2	-2.29247				2	-1.34241				2	-2.37474	--			11	-2.25542
2	-2.292				21	-1.34193				6	-2.37318	--			2	-2.25418
59	-2.29128				3	-1.34089				8	-2.37317	--			5	-2.25403
2	-2.29058				2	-1.33754				3	-2.37172	--			14	-2.25393
8	-2.28991				2	-1.33376				14	-2.37142	--			2	-2.25379
2	-2.28952				5	-1.33334				2	-2.37135	--			4	-2.25284
2	-2.28907				7	-1.33233				7	-2.37073	--			16	-2.25225
2	-2.28872				4	-1.33078				2	-2.37044	--			4	-2.2518
3	-2.28837				4	-1.32707				13	-2.37018	--			7	-2.25154
8	-2.28694				4	-1.32697				2	-2.37014	--			3	-2.25037
6	-2.28667				2	-1.32625				2	-2.37002	--			4	-2.25029
2	-2.2859				6	-1.32539				7	-2.36988	--			2	-2.25016
121	-2.28561				4	-1.32528				8	-2.36909	--			2	-2.2496
18	-2.28554				2	-1.32145				7	-2.36725	--			9	-2.24872
5	-2.2825				2	-1.3207				4	-2.36475	--			8	-2.24839
4	-2.28248				18	-1.31852				93	-2.36447	--			2	-2.24793
9	-2.28026				9	-1.3184				2	-2.36362	--			6	-2.24778
3	-2.28009				2	-1.31688				59	-2.3636	--			10	-2.24761
8	-2.27753				7	-1.31598				6	-2.36338	--			3	-2.24541
5	-2.27614				2	-1.313				147	-2.36256	--			8	-2.245
33	-2.27536				2	-1.31148				32	-2.3622	--			219	-2.24312
5	-2.27518				4	-1.31078				2	-2.35829	--			2	-2.24114
3	-2.27449				4	-1.31062				2	-2.35783	--			2	-2.24039
4	-2.27431				2	-1.30786				96	-2.35767	--			3	-2.23809
8	-2.2717				2	-1.30626				19	-2.35696	--			2	-2.23776
8	-2.27095				2	-1.30571				2	-2.35674	--			4	-2.23575
9	-2.27085				6	-1.30434				4	-2.35661	--			5	-2.23552
4	-2.27003				4	-1.30258				5	-2.35623	--			4	-2.23514
2	-2.26845				2	-1.30176				18	-2.35595	--			8	-2.23428
8	-2.26837				3	-1.30077				6	-2.3554	--			2	-2.23413
8	-2.26827				7	-1.299				12	-2.35286	--			5	-2.23357
15	-2.26817				4	-1.2976				8	-2.35184	--			2	-2.23227
8	-2.26801				2	-1.29704				2	-2.35073	--			5	-2.23171
19	-2.26797				4	-1.29529				28	-2.34986	--			3	-2.2309
30	-2.26786				2	-1.29048				91	-2.34816	--			2	-2.22948
3	-2.26759				2	-1.29032				2	-2.3457	--			6	-2.22945
2	-2.26725				2	-1.28897				13	-2.34546	--			9	-2.22902
2	-2.26633				2	-1.28864				35	-2.34468	--			4	-2.2279
30	-2.2663				3	-1.28752				44	-2.34427	--			79	-2.2249
27	-2.26593				6	-1.28626				2	-2.3437	--			8	-2.22412
63	-2.26568				4	-1.28323				4	-2.34246	--			3	-2.22382
10	-2.26531				2	-1.28285				5	-2.34011	--			17	-2.22359
6	-2.26493				2	-1.28146				2	-2.33973	--			2	-2.22338
46	-2.26367				16	-1.28143				13	-2.33961	--			3	-2.22285
2	-2.26211				4	-1.27517				6	-2.33824	--			4	-2.22276
69	-2.26199				4	-1.26945				2	-2.3382	--			18	-2.22159
3	-2.26196				2	-1.26941				11	-2.3381	--			7	-2.22116
28	-2.26023				9	-1.26825				8	-2.33757	--			7	-2.22101
3	-2.2601				2	-1.26709				27	-2.3372	--			38	-2.22094
16	-2.25984				2	-1.26635				4	-2.3369	--			6	-2.22004
13	-2.25907				10	-1.26633				5	-2.33546	--			2	-2.22002
206	-2.25874				2	-1.25903				2	-2.33546	--			4	-2.21989
104	-2.25868				4	-1.25609				2	-2.33443	--			4	-2.21857
25	-2.25842				24	-1.25596				24	-2.3342	--			13	-2.21846
26	-2.25772				3	-1.25087				3	-2.33393	--			4	-2.21815
4	-2.25698				5	-1.2495				3	-2.33391	--			15	-2.21714
22	-2.25695				2	-1.24792				13	-2.33324	--			2	-2.2166
4	-2.25694				3	-1.24339				5	-2.33296	--			3	-2.21605
11	-2.25644				2	-1.24283				4	-2.33277	--			2	-2.21602
2	-2.25617				11	-1.24225				3	-2.33264	--			10	-2.21602
2	-2.25606				3	-1.24183				37	-2.33242	--			3	-2.21218
2	-2.25541				41	-1.24172				36	-2.33144	--			22	-2.21209
2	-2.25519				2	-1.24141				2	-2.33143	--			5	-2.21181
5	-2.25431				11	-1.24049				2	-2.33143	--			5	-2.21123
24	-2.25277				17	-1.24005				13	-2.33113	--			5	-2.21075
2	-2.25211				4	-1.23915				2	-2.33013	--			4	-2.20858
10	-2.25203				2	-1.23695				7	-2.3301	--			7	-2.20823
70	-2.25015				2	-1.23527				5	-2.33005	--			15	-2.20762
3	-2.25				4	-1.23469				10	-2.32974	--			18	-2.207
3	-2.24803				9	-1.23145				11	-2.3297	--			4	-2.20686
15	-2.24723				2	-1.23137				3	-2.32927	--			9	-2.2064
9	-2.24444				4	-1.22843				4	-2.32748	--			4	-2.20634
127	-2.24437				4	-1.22778				13	-2.32723	--			2	-2.20633
2	-2.24394				2	-1.2274				3	-2.32681	--			6	-2.20623
57	-2.24344				2	-1.22671				6	-2.32574	--			2	-2.20509
4	-2.24101				18	-1.22616				7	-2.32457	--			8	-2.20462
2	-2.24101				10	-1.22456				9	-2.32433	--			6	-2.2043
3	-2.24019				2	-1.2244				5	-2.32424	--			173	-2.20411
5	-2.2399				3	-1.22197				2	-2.32336	--			2	-2.20395
2	-2.23819				5	-1.21978				3	-2.32334	--			7	-2.20357
9	-2.23792				23	-1.21904				9	-2.32233	--			21	-2.201
4	-2.23735				2	-1.21845				3	-2.32212	--			28	-2.19939
7	-2.23548				2	-1.21616				7	-2.32162	--			8	-2.19915
4	-2.23515				2	-1.21265				6	-2.32143	--			10	-2.19778
7	-2.23348				2	-1.20999				7	-2.32087	--			3	-2.19747
13	-2.23317				8	-1.20896				2	-2.32069	--			50	-2.19582
8	-2.2324				3	-1.20791				2	-2.31852	--			2	-2.19537
2	-2.2323				2	-1.20723				8	-2.31833	--			2	-2.19413
4	-2.23163				2	-1.20496				3	-2.31832	--			2	-2.19328
3	-2.23077				3	-1.20493				76	-2.31821	--			5	-2.19282
5	-2.23049				4	-1.20426				2	-2.31774	--			2	-2.19187
23	-2.23045				2	-1.2038				6	-2.31674	--			2	-2.19156
17	-2.22933				2	-1.20345				2	-2.31671	--			21	-2.19041
4	-2.22879				8	-1.20304				53	-2.31667	--			4	-2.18818
14	-2.22717				8	-1.20067				2	-2.31446	--			2	-2.18707
2	-2.22705				4	-1.19729				3	-2.31409	--			2	-2.18649
7	-2.2253				2	-1.19661				16	-2.31293	--			59	-2.18437
2	-2.22462				4	-1.19553				6	-2.31234	--			8	-2.18397
15	-2.22462				2	-1.19462				13	-2.31164	--			5	-2.18287
10	-2.22364				2	-1.19458				36	-2.31124	--			2	-2.18274
3	-2.22323				5	-1.19323				2	-2.31065	--			2	-2.18253
4	-2.22095				5	-1.19226				2	-2.31041	--			5	-2.18243
9	-2.22019				4	-1.19197				2	-2.30982	--			6	-2.18198
2	-2.21989				33	-1.19034				2	-2.30862	--			5	-2.18112
16	-2.21935				10	-1.18815				2	-2.30857	--			2	-2.18091
19	-2.21823				2	-1.18725				46	-2.30829	--			4	-2.18073
2	-2.2182				2	-1.18526				5	-2.30829	--			16	-2.18045
2	-2.21809				21	-1.18435				35	-2.30775	--			4	-2.18042
4	-2.21808				3	-1.18262				2	-2.30768	--			8	-2.18032
7	-2.21792				2	-1.18067				53	-2.30742	--			2	-2.17907
29	-2.21759				2	-1.17755				6	-2.30722	--			6	-2.17881
3	-2.21733				2	-1.17675				2	-2.3072	--			2	-2.17875
2	-2.21657				2	-1.17599				2	-2.30658	--			45	-2.17854
4	-2.21648				7	-1.17582				2	-2.30595	--			3	-2.17821
7	-2.21437				7	-1.17463				6	-2.30558	--			55	-2.1782
16	-2.21437				2	-1.17291				60	-2.30427	--			7	-2.17736
13	-2.21402				18	-1.17265				2	-2.3037	--			3	-2.17688
16	-2.21389				4	-1.17228				2	-2.30355	--			4	-2.17635
35	-2.21257				13	-1.17217				11	-2.30346	--			2	-2.17574
7	-2.21088				4	-1.17116				2	-2.30342	--			10	-2.17534
2	-2.21033				2	-1.16859				51	-2.30247	--			2	-2.1752
11	-2.21008				4	-1.16808				14	-2.30159	--			14	-2.17424
43	-2.20951				3	-1.16674				23	-2.30106	--			10	-2.17416
2	-2.20909				10	-1.1653				38	-2.30093	--			3	-2.17341
110	-2.2083				6	-1.1636				2	-2.30078	--			2	-2.17298
12	-2.20817				5	-1.16358				2	-2.29982	--			6	-2.17265
20	-2.20719				10	-1.16318				2	-2.29981	--			7	-2.17191
83	-2.20686				5	-1.15929				82	-2.29752	--			4	-2.17126
8	-2.20672				2	-1.15886				14	-2.29669	--			2	-2.17114
2	-2.20649				2	-1.15851				5	-2.29633	--			15	-2.17025
4	-2.20467				2	-1.15801				13	-2.29555	--			45	-2.16985
3	-2.2044				2	-1.15262				27	-2.29504	--			16	-2.16934
7	-2.20319				2	-1.15246				6	-2.2944	--			22	-2.16877
6	-2.20312				2	-1.15211				2	-2.29329	--			5	-2.16835
4	-2.202				2	-1.15177				26	-2.2931	--			2	-2.16765
2	-2.20195				5	-1.15123				13	-2.29264	--			2	-2.16757
93	-2.20183				4	-1.14939				2	-2.29208	--			3	-2.16653
2	-2.20168				6	-1.14901				17	-2.29202	--			43	-2.16618
35	-2.20128				2	-1.14778				5	-2.29198	--			5	-2.16535
3	-2.20064				7	-1.14722				2	-2.29165	--			3	-2.16532
2	-2.20062				2	-1.14469				6	-2.29144	--			4	-2.16483
9	-2.20016				10	-1.14356				9	-2.29076	--			14	-2.16453
2	-2.19943				6	-1.14285				4	-2.28909	--			12	-2.16453
3	-2.1991				7	-1.14227				2	-2.28903	--			3	-2.16399
14	-2.19887				2	-1.14064				50	-2.2889	--			2	-2.16367
15	-2.1978				2	-1.13971				3	-2.28758	--			2	-2.16338
3	-2.19666				2	-1.13912				2	-2.2873	--			2	-2.16313
3	-2.19635				7	-1.13865				4	-2.28707	--			2	-2.16287
54	-2.1957				2	-1.13828				7	-2.28689	--			3	-2.16253
6	-2.19534				3	-1.13787				3	-2.28638	--			2	-2.16215
2	-2.19418				6	-1.13563				31	-2.28616	--			3	-2.15996
12	-2.19379				3	-1.13441				12	-2.28587	--			4	-2.15954
10	-2.19146				2	-1.13292				2	-2.28567	--			5	-2.15935
13	-2.19112				5	-1.13246				3	-2.28419	--			4	-2.15885
8	-2.19058				11	-1.13092				2	-2.28401	--			2	-2.15857
6	-2.1899				2	-1.12913				3	-2.28334	--			21	-2.1584
50	-2.18953				12	-1.1276				58	-2.28328	--			2	-2.1569
2	-2.18921				2	-1.12739				6	-2.28219	--			8	-2.15563
6	-2.18921				15	-1.12669				6	-2.28176	--			3	-2.15558
27	-2.1891				2	-1.12643				3	-2.2817	--			82	-2.15489
21	-2.18764				2	-1.1264				6	-2.28092	--			39	-2.15349
15	-2.18744				2	-1.1261				3	-2.27946	--			8	-2.15255
66	-2.1871				5	-1.12488				2	-2.27916	--			7	-2.15246
42	-2.18662				8	-1.12065				34	-2.27866	--			3	-2.15055
2	-2.18431				2	-1.12056				2	-2.27786	--			8	-2.1499
10	-2.18358				14	-1.11847				91	-2.27785	--			9	-2.14833
19	-2.18311				2	-1.11734				4	-2.27747	--			4	-2.14791
6	-2.18107				2	-1.11672				5	-2.2772	--			4	-2.1449
15	-2.17979				5	-1.11614				4	-2.27686	--			4	-2.14387
3	-2.17979				5	-1.11404				30	-2.27677	--			12	-2.1424
3	-2.17956				2	-1.11402				2	-2.27674	--			4	-2.14137
100	-2.17702				5	-1.114				2	-2.27632	--			6	-2.14119
24	-2.17676				2	-1.11345				9	-2.27617	--			6	-2.14088
2	-2.17675				10	-1.11239				2	-2.27603	--			2	-2.13998
3	-2.17657				7	-1.1087				3	-2.27591	--			5	-2.13995
17	-2.17645				6	-1.10816				48	-2.27544	--			2	-2.13897
2	-2.1754				4	-1.10739				7	-2.27477	--			2	-2.13875
4	-2.17489				4	-1.10339				4	-2.27394	--			18	-2.13785
44	-2.17387				4	-1.10212				2	-2.27352	--			2	-2.13782
10	-2.17304				2	-1.10118				47	-2.27333	--			21	-2.13752
12	-2.1726				2	-1.10111				6	-2.27223	--			4	-2.1365
3	-2.17132				2	-1.10046				4	-2.27163	--			7	-2.13633
25	-2.17049				2	-1.09959				4	-2.27013	--			12	-2.13583
5	-2.17021				5	-1.09802				2	-2.2698	--			21	-2.13554
4	-2.16991				2	-1.09739				6	-2.26957	--			5	-2.13379
5	-2.16843				4	-1.09703				2	-2.26935	--			2	-2.13243
2	-2.16809				4	-1.09643				4	-2.26919	--			2	-2.13191
8	-2.16751				2	-1.09445				11	-2.26716	--			5	-2.13122
7	-2.16704				4	-1.09361				2	-2.26574	--			3	-2.13013
4	-2.16696				16	-1.09191				16	-2.26567	--			2	-2.13005
3	-2.16501				11	-1.09106				33	-2.26551	--			15	-2.12948
4	-2.16487				3	-1.09009				9	-2.26488	--			3	-2.12893
5	-2.16294				3	-1.08918				2	-2.2644	--			36	-2.128
2	-2.16258				3	-1.08698				3	-2.2639	--			17	-2.12776
2	-2.16176				3	-1.08512				15	-2.26336	--			2	-2.12747
67	-2.16169				4	-1.08105				6	-2.2633	--			2	-2.12671
4	-2.16049				42	-1.07873				155	-2.26268	--			8	-2.12663
6	-2.16037				2	-1.07474				2	-2.26249	--			24	-2.12634
4	-2.15928				13	-1.07433				6	-2.26196	--			19	-2.12585
18	-2.15659				2	-1.07398				8	-2.26159	--			13	-2.12544
8	-2.15539				4	-1.06627				2	-2.25992	--			2	-2.12514
5	-2.15528				46	-1.06394				2	-2.25924	--			4	-2.125
12	-2.15464				2	-1.06314				31	-2.2592	--			6	-2.12483
21	-2.15411				3	-1.0627				7	-2.25896	--			2	-2.12406
8	-2.15362				3	-1.06022				5	-2.2581	--			2	-2.12389
2	-2.14883				20	-1.05969				8	-2.25778	--			4	-2.12341
3	-2.14869				13	-1.05681				10	-2.25764	--			9	-2.12316
5	-2.14816				2	-1.05569				7	-2.25445	--			6	-2.12197
5	-2.14809				2	-1.05421				5	-2.25382	--			5	-2.1218
24	-2.14758				2	-1.04637				3	-2.25235	--			14	-2.12081
2	-2.14646				2	-1.04093				37	-2.25135	--			6	-2.12004
3	-2.14609				2	-1.04005				3	-2.2513	--			2	-2.11946
4	-2.14582				2	-1.04005				10	-2.25084	--			82	-2.11903
2	-2.14504				3	-1.03981				7	-2.25043	--			2	-2.11859
5	-2.14439				5	-1.03915				46	-2.24971	--			2	-2.11812
6	-2.14328				12	-1.03886				52	-2.24773	--			13	-2.11728
7	-2.14102				11	-1.03851				20	-2.24756	--			11	-2.11667
4	-2.14072				4	-1.03837				5	-2.24754	--			13	-2.11605
14	-2.14017				2	-1.03816				3	-2.24688	--			28	-2.11589
2	-2.13946				2	-1.03642				33	-2.24548	--			4	-2.11573
11	-2.1387				2	-1.03394				8	-2.24533	--			2	-2.11561
6	-2.13866				2	-1.03326				7	-2.2451	--			42	-2.11508
3	-2.13785				5	-1.03262				38	-2.24438	--			39	-2.11485
2	-2.13757				12	-1.03103				32	-2.24412	--			9	-2.11462
41	-2.13752				4	-1.03102				2	-2.24372	--			2	-2.11416
112	-2.13702				4	-1.03084				9	-2.24259	--			16	-2.11413
3	-2.13524				28	-1.03059				6	-2.24099	--			24	-2.11339
37	-2.13386				4	-1.02582				8	-2.24058	--			13	-2.11324
3	-2.13343				7	-1.02482				7	-2.24034	--			11	-2.11213
4	-2.13213				2	-1.0237				13	-2.2401	--			2	-2.11177
4	-2.13201				2	-1.02272				25	-2.23952	--			38	-2.11175
16	-2.13048				2	-1.01936				6	-2.23921	--			7	-2.11085
84	-2.13047				27	-1.01815				5	-2.23782	--			44	-2.11054
4	-2.12899				2	-1.01733				2	-2.2378	--			20	-2.10901
30	-2.12892				4	-1.01673				3	-2.23677	--			10	-2.10809
2	-2.1284				3	-1.01547				2	-2.2367	--			2	-2.10804
28	-2.12744				2	-1.01496				9	-2.23533	--			3	-2.10798
6	-2.12615				2	-1.01414				116	-2.23369	--			35	-2.10714
5	-2.12532				8	-1.01253				6	-2.23335	--			2	-2.10602
25	-2.12502				2	-1.01156				19	-2.23258	--			2	-2.10593
2	-2.12473				4	-1.0111				5	-2.23065	--			2	-2.10484
2	-2.12406				4	-1.0104				2	-2.23059	--			2	-2.10394
10	-2.12369				7	-1.00978				2	-2.22955	--			8	-2.10368
24	-2.12359				4	-1.0089				2	-2.22921	--			6	-2.10296
2	-2.12349				2	-1.0063				19	-2.22818	--			2	-2.10235
2	-2.12123				55	-1.00433				6	-2.2281	--			14	-2.10231
4	-2.12118				2	-1.00413				7	-2.22741	--			4	-2.10207
2	-2.12074				3	-1.00238				2	-2.22629	--			7	-2.10181
2	-2.12013				2	-1.0019				9	-2.2258	--			6	-2.10174
11	-2.11983				4	-1.00108				23	-2.22563	--			6	-2.10107
75	-2.11957				5	-1.00083				53	-2.22552	--			17	-2.10103
6	-2.11876				32	-0.998063				3	-2.22404	--			2	-2.1006
10	-2.11869				8	-0.995302				2	-2.22387	--			2	-2.10053
23	-2.11826				3	-0.995177				2	-2.22373	--			2	-2.1002
2	-2.11637				12	-0.994989				13	-2.22338	--			3	-2.10007
2	-2.11545				2	-0.994765				9	-2.22299	--			2	-2.10005
2	-2.11486				4	-0.994643				2	-2.2229	--			3	-2.1
38	-2.11417				2	-0.992906				2	-2.22264	--			4	-2.09892
2	-2.11413				4	-0.992239				31	-2.22259	--			8	-2.09696
16	-2.11409				3	-0.990974				9	-2.22165	--			7	-2.09692
4	-2.11239				5	-0.989504				5	-2.22135	--			4	-2.09686
4	-2.1123				2	-0.988174				67	-2.22127	--			2	-2.09673
8	-2.112				3	-0.987715				3	-2.22076	--			84	-2.09605
4	-2.11176				3	-0.986364				24	-2.22018	--			2	-2.09557
3	-2.11093				2	-0.980281				23	-2.21992	--			4	-2.09545
38	-2.1107				4	-0.978931				7	-2.21966	--			3	-2.09443
33	-2.10929				7	-0.978809				98	-2.21943	--			4	-2.09422
3	-2.10791				2	-0.977737				2	-2.21842	--			8	-2.09327
5	-2.10788				5	-0.975914				5	-2.2179	--			2	-2.09306
2	-2.10739				5	-0.97495				7	-2.21755	--			10	-2.09288
2	-2.10726				5	-0.97477				8	-2.21731	--			8	-2.09253
52	-2.107				2	-0.973378				6	-2.2173	--			20	-2.09157
3	-2.1032				2	-0.973308				6	-2.21692	--			2	-2.09128
2	-2.10204				2	-0.972707				15	-2.21681	--			3	-2.09065
5	-2.10162				7	-0.972107				3	-2.21566	--			18	-2.0899
3	-2.10072				4	-0.969631				11	-2.21421	--			3	-2.08949
4	-2.09878				2	-0.969524				6	-2.21285	--			24	-2.08941
5	-2.09869				2	-0.968922				4	-2.2107	--			2	-2.08926
6	-2.09661				17	-0.968208				4	-2.21066	--			12	-2.08918
3	-2.09551				6	-0.966493				8	-2.21053	--			13	-2.08906
19	-2.09482				132	-0.966408				16	-2.20921	--			14	-2.08891
18	-2.09443				2	-0.965865				13	-2.20906	--			3	-2.0879
6	-2.09401				4	-0.965682				3	-2.20897	--			7	-2.08789
6	-2.09372				2	-0.965199				2	-2.20876	--			46	-2.08743
3	-2.0931				6	-0.96502				206	-2.20698	--			5	-2.08704
2	-2.09203				6	-0.964718				8	-2.20676	--			32	-2.08592
2	-2.09202				2	-0.963624				6	-2.20651	--			4	-2.08532
23	-2.09183				3	-0.963027				2	-2.20608	--			2	-2.08222
15	-2.09157				4	-0.962757				32	-2.20603	--			66	-2.08085
2	-2.09127				2	-0.960737				2	-2.20567	--			2	-2.08045
4	-2.08946				2	-0.960315				4	-2.20501	--			3	-2.08014
54	-2.08733				3	-0.958332				3	-2.20491	--			2	-2.0797
8	-2.0871				5	-0.957129				2	-2.20456	--			5	-2.07925
5	-2.08563				4	-0.953498				3	-2.20364	--			44	-2.07862
2	-2.08344				6	-0.952587				10	-2.20357	--			9	-2.07796
22	-2.08254				5	-0.947544				4	-2.20343	--			13	-2.07787
7	-2.08237				4	-0.945904				3	-2.20311	--			4	-2.07725
15	-2.08118				2	-0.945816				5	-2.20219	--			55	-2.07651
2	-2.07984				2	-0.943776				17	-2.20175	--			22	-2.07591
3	-2.07926				5	-0.942371				41	-2.20144	--			7	-2.07582
2	-2.07908				5	-0.942105				37	-2.2004	--			13	-2.07507
5	-2.07853				2	-0.942049				12	-2.19987	--			4	-2.07504
7	-2.0783				4	-0.939921				5	-2.19984	--			2	-2.07489
2	-2.07807				5	-0.938249				16	-2.19898	--			2	-2.0747
60	-2.07753				5	-0.938135				14	-2.19867	--			4	-2.07417
5	-2.0769				2	-0.937749				3	-2.19828	--			2	-2.07414
118	-2.07656				6	-0.937121				25	-2.19806	--			18	-2.07401
3	-2.07495				2	-0.93494				8	-2.19645	--			12	-2.07241
12	-2.07469				6	-0.933771				13	-2.19636	--			2	-2.07175
17	-2.0727				2	-0.932939				2	-2.19631	--			7	-2.07144
37	-2.07232				3	-0.931781				26	-2.19583	--			5	-2.07138
2	-2.07201				6	-0.929563				12	-2.19551	--			3	-2.0706
10	-2.07106				4	-0.929147				2	-2.19503	--			5	-2.07044
8	-2.07039				2	-0.928064				7	-2.19338	--			38	-2.06936
5	-2.06987				3	-0.927464				3	-2.19274	--			126	-2.06901
3	-2.06983				2	-0.927139				49	-2.19273	--			27	-2.06892
13	-2.06958				5	-0.926935				4	-2.19224	--			4	-2.06835
50	-2.06771				2	-0.925109				11	-2.19046	--			3	-2.06658
2	-2.06698				6	-0.925089				4	-2.18844	--			5	-2.06356
2	-2.06576				2	-0.924904				40	-2.18819	--			9	-2.0634
8	-2.06526				5	-0.923854				24	-2.1881	--			22	-2.06332
38	-2.0652				9	-0.922657				3	-2.18727	--			48	-2.06322
13	-2.06515				3	-0.921486				6	-2.18656	--			7	-2.06271
4	-2.06461				11	-0.920716				2	-2.18615	--			7	-2.06266
4	-2.06344				10	-0.919338				21	-2.18561	--			3	-2.06104
3	-2.0623				2	-0.917934				4	-2.18482	--			6	-2.0597
2	-2.0617				7	-0.917901				3	-2.18455	--			26	-2.05969
2	-2.06155				5	-0.917711				2	-2.18381	--			3	-2.05863
20	-2.0606				10	-0.91572				2	-2.18343	--			2	-2.0585
4	-2.05948				2	-0.914885				4	-2.18339	--			4	-2.05843
4	-2.05926				4	-0.914445				63	-2.18295	--			2	-2.05767
61	-2.05588				2	-0.913985				25	-2.18194	--			29	-2.05756
19	-2.05523				2	-0.912405				4	-2.18194	--			3	-2.05691
4	-2.05495				11	-0.911433				2	-2.18116	--			37	-2.05664
2	-2.05471				2	-0.911001				2	-2.18094	--			25	-2.05624
4	-2.0543				9	-0.906639				4	-2.18082	--			4	-2.05621
12	-2.05259				3	-0.906351				8	-2.1802	--			6	-2.05551
13	-2.05171				2	-0.90379				13	-2.1801	--			2	-2.054
3	-2.05123				8	-0.903092				5	-2.17904	--			2	-2.0534
50	-2.05117				4	-0.901869				2	-2.17886	--			5	-2.05265
14	-2.04919				4	-0.901588				2	-2.17748	--			4	-2.05118
9	-2.04854				2	-0.900251				6	-2.17689	--			40	-2.04955
15	-2.04796				2	-0.899724				3	-2.17592	--			25	-2.04899
2	-2.04577				2	-0.89783				4	-2.17555	--			2	-2.04874
3	-2.04527				2	-0.897473				4	-2.1752	--			5	-2.04847
47	-2.04352				2	-0.896875				5	-2.17512	--			6	-2.04807
2	-2.04253				5	-0.895383				2	-2.17476	--			41	-2.04741
2	-2.04213				5	-0.895302				2	-2.17399	--			2	-2.04725
5	-2.03753				3	-0.894583				4	-2.1735	--			14	-2.04641
6	-2.03721				4	-0.893447				10	-2.17062	--			4	-2.04453
2	-2.03721				3	-0.89012				7	-2.17048	--			28	-2.04359
110	-2.0367				2	-0.887309				2	-2.17011	--			8	-2.04332
2	-2.03394				26	-0.886976				2	-2.16897	--			2	-2.0427
6	-2.03361				7	-0.886928				13	-2.16892	--			40	-2.04081
3	-2.03349				3	-0.885967				2	-2.1689	--			18	-2.04025
4	-2.03176				3	-0.885759				104	-2.16769	--			11	-2.03996
70	-2.03149				9	-0.883326				4	-2.16688	--			4	-2.03967
5	-2.03093				13	-0.882378				45	-2.16552	--			3	-2.03948
2	-2.03004				9	-0.881896				110	-2.16374	--			36	-2.0385
10	-2.02944				2	-0.881165				20	-2.16253	--			8	-2.03778
10	-2.02857				4	-0.880721				2	-2.16182	--			2	-2.03708
9	-2.02856				7	-0.879134				6	-2.16104	--			22	-2.03644
2	-2.02815				5	-0.878802				2	-2.16059	--			8	-2.03642
2	-2.02786				8	-0.877743				6	-2.1602	--			17	-2.03492
2	-2.02717				2	-0.876768				44	-2.15849	--			25	-2.0336
2	-2.02694				11	-0.875717				2	-2.15747	--			2	-2.03259
65	-2.02666				6	-0.875109				5	-2.15695	--			6	-2.03238
11	-2.02604				4	-0.87211				15	-2.15671	--			10	-2.03232
13	-2.02581				4	-0.871547				17	-2.15665	--			3	-2.03136
58	-2.02538				11	-0.868471				8	-2.1566	--			6	-2.03107
15	-2.02528				2	-0.867662				3	-2.15597	--			38	-2.03025
4	-2.02503				2	-0.863323				3	-2.15585	--			6	-2.03022
25	-2.02463				2	-0.863306				2	-2.1557	--			5	-2.03013
2	-2.02387				13	-0.861602				141	-2.15532	--			15	-2.03008
6	-2.02344				2	-0.861299				2	-2.15415	--			4	-2.03002
8	-2.02198				2	-0.86052				4	-2.15414	--			15	-2.02959
15	-2.02168				5	-0.860075				2	-2.15364	--			3	-2.02898
6	-2.02064				2	-0.85954				6	-2.15288	--			2	-2.02825
5	-2.0197				2	-0.859403				18	-2.15286	--			2	-2.02704
33	-2.01946				16	-0.859065				13	-2.15231	--			7	-2.02677
4	-2.01871				10	-0.858013				7	-2.15227	--			14	-2.0267
3	-2.01836				5	-0.854751				14	-2.15148	--			4	-2.02656
12	-2.01587				2	-0.851774				2	-2.14971	--			2	-2.02515
2	-2.01523				5	-0.850258				10	-2.14968	--			5	-2.02504
2	-2.01514				2	-0.849349				2	-2.14964	--			114	-2.02467
6	-2.0149				2	-0.847588				2	-2.1492	--			2	-2.02459
4	-2.01297				2	-0.846199				31	-2.14906	--			20	-2.02421
3	-2.01246				2	-0.846158				2	-2.14861	--			14	-2.02308
45	-2.01106				2	-0.845941				10	-2.14737	--			3	-2.02273
2	-2.01096				2	-0.843375				8	-2.14731	--			5	-2.02228
2	-2.01039				2	-0.843122				2	-2.14684	--			2	-2.02228
3	-2.01033				2	-0.841274				29	-2.14583	--			92	-2.02219
23	-2.01023				8	-0.839875				7	-2.14571	--			2	-2.02195
2	-2.00939				2	-0.839124				14	-2.1456	--			3	-2.02049
5	-2.00936				2	-0.838176				5	-2.14552	--			2	-2.02008
6	-2.00869				4	-0.837174				2	-2.14491	--			17	-2.01971
9	-2.0086				2	-0.836903				4	-2.14425	--			5	-2.01933
2	-2.00804				2	-0.836538				2	-2.1431	--			7	-2.01766
23	-2.00785				4	-0.836349				3	-2.14283	--			4	-2.01653
3	-2.00769				10	-0.835921				23	-2.14214	--			4	-2.01645
2	-2.00616				6	-0.835505				2	-2.14034	--			2	-2.01643
10	-2.00486				4	-0.835345				20	-2.1401	--			16	-2.01605
2	-2.00421				5	-0.834726				2	-2.13945	--			63	-2.01569
2	-2.003				7	-0.832742				2	-2.1393	--			2	-2.01391
15	-1.99998				4	-0.83084				77	-2.13845	--			6	-2.01214
2	-1.99997				3	-0.83052				8	-2.13737	--			6	-2.0119
4	-1.9998				13	-0.827419				147	-2.13725	--			53	-2.01112
6	-1.99918				10	-0.826964				5	-2.13721	--			3	-2.00997
11	-1.9987				6	-0.826845				10	-2.1372	--			10	-2.00989
4	-1.99738				2	-0.824081				3	-2.13658	--			2	-2.00975
3	-1.99647				7	-0.82391				10	-2.13597	--			47	-2.00906
6	-1.99545				8	-0.823504				6	-2.13551	--			33	-2.00855
5	-1.99421				2	-0.82285				2	-2.13517	--			2	-2.00756
2	-1.9941				2	-0.820545				2	-2.13417	--			2	-2.00688
4	-1.99404				18	-0.820259				8	-2.1333	--			47	-2.00453
2	-1.99389				2	-0.818995				10	-2.1329	--			7	-2.00358
7	-1.99373				2	-0.818869				6	-2.13265	--			15	-2.00221
16	-1.99284				3	-0.818813				2	-2.13125	--			14	-2.00175
2	-1.99176				2	-0.817699				2	-2.13116	--			2	-2.00159
2	-1.99073				2	-0.817123				5	-2.1306	--			7	-2.0011
7	-1.99011				2	-0.816786				30	-2.13004	--			3	-2.00102
11	-1.98869				2	-0.814971				11	-2.12869	--			2	-2.00099
5	-1.98766				2	-0.814713				19	-2.1281	--			2	-2.00075
2	-1.98691				2	-0.813767				5	-2.12768	--			4	-2.00069
6	-1.98689				3	-0.812199				4	-2.12727	--			39	-2.00022
5	-1.98644				5	-0.809781				14	-2.12718	--			2	-2.00004
2	-1.98624				2	-0.808891				5	-2.12705	--			4	-1.99974
21	-1.98535				7	-0.808466				17	-2.12652	--			3	-1.99805
2	-1.98529				4	-0.807051				2	-2.12527	--			3	-1.99786
4	-1.9845				6	-0.806706				2	-2.12519	--			22	-1.99696
2	-1.98349				4	-0.805971				3	-2.12481	--			3	-1.99687
2	-1.98314				2	-0.805037				3	-2.12418	--			19	-1.99583
61	-1.98181				9	-0.800769				2	-2.12402	--			8	-1.99397
2	-1.97897				5	-0.799481				48	-2.12337	--			6	-1.99372
75	-1.97865				2	-0.798306				30	-2.12297	--			8	-1.99357
2	-1.97783				2	-0.795547				2	-2.12229	--			2	-1.99352
4	-1.97579				7	-0.795111				6	-2.12218	--			2	-1.99335
73	-1.97561				2	-0.794706				2	-2.12176	--			3	-1.993
2	-1.9754				7	-0.793134				3	-2.12109	--			61	-1.99167
6	-1.97439				2	-0.792749				9	-2.12055	--			27	-1.99143
5	-1.97435				7	-0.791604				45	-2.12018	--			22	-1.9913
3	-1.97431				7	-0.786602				4	-2.12012	--			4	-1.99106
21	-1.97353				2	-0.78575				33	-2.11935	--			5	-1.98966
3	-1.97304				2	-0.784114				2	-2.11897	--			98	-1.98822
2	-1.97303				2	-0.783384				3	-2.1181	--			2	-1.98819
11	-1.972				2	-0.783012				10	-2.11742	--			2	-1.98769
4	-1.97158				4	-0.782393				3	-2.1174	--			6	-1.9874
2	-1.97081				2	-0.781386				4	-2.11704	--			9	-1.98707
22	-1.97046				2	-0.778605				103	-2.11666	--			24	-1.98658
2	-1.96985				3	-0.778572				2	-2.11657	--			2	-1.98641
4	-1.96953				5	-0.777871				6	-2.11649	--			7	-1.98502
8	-1.96885				10	-0.774686				161	-2.11542	--			4	-1.98487
5	-1.96861				5	-0.773439				20	-2.1153	--			8	-1.98481
2	-1.96776				6	-0.771475				4	-2.1153	--			3	-1.98403
2	-1.96633				2	-0.771056				6	-2.11464	--			2	-1.98397
5	-1.96617				2	-0.768881				2	-2.11335	--			5	-1.98303
2	-1.96499				5	-0.768554				3	-2.11332	--			2	-1.98272
11	-1.96463				3	-0.76707				22	-2.11182	--			2	-1.98248
10	-1.96174				5	-0.767017				21	-2.11141	--			6	-1.9823
3	-1.96057				4	-0.765732				2	-2.1109	--			2	-1.98227
2	-1.96002				2	-0.765641				2	-2.10987	--			3	-1.9819
6	-1.959				5	-0.764496				21	-2.10986	--			5	-1.98178
24	-1.95896				2	-0.763256				7	-2.10887	--			4	-1.9811
9	-1.95875				3	-0.760896				5	-2.10884	--			2	-1.98089
9	-1.95791				2	-0.759578				4	-2.10849	--			58	-1.98024
4	-1.95634				2	-0.756397				37	-2.10778	--			6	-1.98002
7	-1.95556				3	-0.755039				7	-2.10749	--			38	-1.9799
6	-1.95531				2	-0.753892				2	-2.10725	--			13	-1.97934
8	-1.95481				3	-0.752736				29	-2.10723	--			7	-1.97855
2	-1.954				6	-0.752732				236	-2.10701	--			6	-1.97848
4	-1.9533				2	-0.750968				4	-2.10677	--			15	-1.97805
3	-1.95305				2	-0.750571				10	-2.10581	--			4	-1.97715
9	-1.953				4	-0.750199				2	-2.10577	--			21	-1.97676
2	-1.95266				4	-0.749338				5	-2.10244	--			32	-1.97605
6	-1.95262				4	-0.748772				4	-2.10239	--			3	-1.97587
28	-1.95251				4	-0.748386				11	-2.10235	--			4	-1.9758
6	-1.95021				5	-0.747952				2	-2.10148	--			2	-1.97578
6	-1.94982				4	-0.747592				5	-2.1013	--			22	-1.97542
4	-1.94886				5	-0.745759				108	-2.10111	--			3	-1.97534
4	-1.94878				5	-0.745204				6	-2.10106	--			2	-1.97447
20	-1.94856				5	-0.743834				2	-2.10089	--			3	-1.97411
40	-1.94847				2	-0.743619				4	-2.10035	--			3	-1.97356
4	-1.948				2	-0.743472				10	-2.10005	--			28	-1.97207
16	-1.94784				6	-0.743012				4	-2.09992	--			14	-1.97133
4	-1.94744				6	-0.743006				98	-2.0995	--			8	-1.97103
5	-1.94737				2	-0.741586				2	-2.09936	--			4	-1.9702
2	-1.94723				3	-0.739538				2	-2.09919	--			2	-1.97005
7	-1.94385				2	-0.739105				2	-2.09857	--			4	-1.96993
23	-1.94349				2	-0.738279				15	-2.09855	--			52	-1.96982
2	-1.9422				3	-0.738128				46	-2.097	--			2	-1.96846
2	-1.93998				6	-0.737634				5	-2.09693	--			25	-1.96841
32	-1.93992				5	-0.736877				5	-2.09628	--			2	-1.96742
9	-1.93965				3	-0.73431				6	-2.09587	--			9	-1.96715
24	-1.93964				6	-0.732744				2	-2.09579	--			2	-1.96698
2	-1.93911				2	-0.732723				2	-2.09578	--			4	-1.96651
3	-1.93901				4	-0.731324				2	-2.09551	--			4	-1.96575
5	-1.93719				2	-0.730001				49	-2.09546	--			87	-1.96551
21	-1.93552				5	-0.728324				5	-2.09371	--			4	-1.96523
88	-1.93531				2	-0.72827				27	-2.09367	--			9	-1.96497
60	-1.93522				3	-0.727814				2	-2.09359	--			12	-1.96449
2	-1.93488				2	-0.727342				37	-2.09332	--			8	-1.96391
12	-1.93457				2	-0.726898				2	-2.09275	--			7	-1.96348
11	-1.93456				4	-0.726536				2	-2.09244	--			3	-1.96208
2	-1.93436				8	-0.725954				15	-2.09191	--			4	-1.96139
4	-1.93391				4	-0.72505				4	-2.0919	--			4	-1.96116
50	-1.9335				2	-0.724895				6	-2.09134	--			4	-1.96021
2	-1.93311				2	-0.724549				144	-2.09124	--			4	-1.95965
3	-1.93262				5	-0.723579				18	-2.09047	--			6	-1.95778
3	-1.93216				2	-0.721195				19	-2.08892	--			2	-1.95728
27	-1.93179				4	-0.721152				5	-2.08828	--			8	-1.95686
13	-1.93011				2	-0.720535				74	-2.08823	--			6	-1.9561
3	-1.92901				2	-0.720252				2	-2.08788	--			6	-1.95524
5	-1.92803				4	-0.719877				2	-2.08704	--			2	-1.95345
15	-1.92794				2	-0.719754				3	-2.08693	--			22	-1.95286
20	-1.92611				2	-0.718746				4	-2.08682	--			28	-1.95241
2	-1.92456				6	-0.717832				3	-2.08543	--			2	-1.95227
5	-1.92358				6	-0.715741				6	-2.08446	--			4	-1.95067
2	-1.92314				4	-0.715514				3	-2.0844	--			4	-1.95021
27	-1.92115				2	-0.715301				8	-2.08402	--			6	-1.94988
35	-1.92104				8	-0.715211				2	-2.0835	--			15	-1.94933
14	-1.92042				2	-0.712771				6	-2.08343	--			60	-1.94917
2	-1.91953				2	-0.712417				2	-2.08336	--			2	-1.94899
3	-1.91895				4	-0.711869				14	-2.08329	--			4	-1.94847
10	-1.91625				7	-0.711741				7	-2.08306	--			5	-1.9482
5	-1.91543				4	-0.710952				8	-2.08202	--			2	-1.94781
11	-1.91317				9	-0.710814				3	-2.07959	--			16	-1.94642
23	-1.9125				7	-0.709354				2	-2.07932	--			4	-1.94625
2	-1.91238				4	-0.709045				11	-2.07838	--			2	-1.94621
5	-1.91181				4	-0.708208				2	-2.07785	--			3	-1.94615
4	-1.91147				2	-0.707199				4	-2.07785	--			6	-1.94604
3	-1.91043				2	-0.707038				4	-2.07708	--			3	-1.94601
4	-1.90989				4	-0.706877				3	-2.07695	--			61	-1.94503
7	-1.90984				3	-0.704884				42	-2.07646	--			20	-1.94487
3	-1.90923				2	-0.703589				4	-2.0757	--			6	-1.94469
2	-1.90846				15	-0.702978				9	-2.07562	--			3	-1.94447
7	-1.90825				4	-0.701834				2	-2.07546	--			3	-1.94442
4	-1.90683				3	-0.699457				28	-2.07531	--			28	-1.94332
4	-1.90668				3	-0.698831				3	-2.07526	--			84	-1.94308
2	-1.90665				2	-0.698796				4	-2.07514	--			3	-1.94274
5	-1.9066				2	-0.698067				3	-2.07481	--			3	-1.94255
3	-1.9058				5	-0.69712				5	-2.07478	--			13	-1.94227
4	-1.90449				2	-0.69707				10	-2.07462	--			17	-1.94154
9	-1.90445				10	-0.696911				5	-2.07457	--			5	-1.94142
4	-1.9039				2	-0.695591				16	-2.07367	--			5	-1.9413
3	-1.90296				2	-0.694557				2	-2.07341	--			3	-1.94122
6	-1.90238				2	-0.694493				10	-2.07306	--			11	-1.94019
4	-1.9012				4	-0.69249				19	-2.07166	--			2	-1.9398
17	-1.90051				5	-0.691769				8	-2.07127	--			24	-1.93969
9	-1.89947				8	-0.690969				8	-2.07089	--			5	-1.93968
13	-1.89903				2	-0.690157				5	-2.0699	--			2	-1.93867
20	-1.89878				2	-0.689717				14	-2.06966	--			19	-1.93802
2	-1.89866				2	-0.687211				7	-2.06854	--			2	-1.93715
7	-1.89737				2	-0.683129				2	-2.06789	--			4	-1.93691
2	-1.89683				3	-0.683107				3	-2.06743	--			3	-1.93646
6	-1.89434				2	-0.68266				11	-2.06729	--			3	-1.93585
2	-1.89409				3	-0.682431				2	-2.06597	--			8	-1.93533
6	-1.89327				2	-0.681797				6	-2.06525	--			138	-1.93463
20	-1.89323				3	-0.680291				6	-2.06509	--			16	-1.93294
10	-1.89289				3	-0.679603				4	-2.06414	--			14	-1.93287
2	-1.89159				6	-0.67909				10	-2.06361	--			6	-1.93256
2	-1.89117				17	-0.676901				2	-2.06178	--			4	-1.93225
2	-1.88931				2	-0.676514				18	-2.06178	--			18	-1.93079
2	-1.88787				8	-0.671942				58	-2.06112	--			6	-1.93043
2	-1.8878				2	-0.671088				4	-2.06055	--			16	-1.92994
10	-1.8844				10	-0.670552				7	-2.0602	--			6	-1.92976
12	-1.88377				2	-0.669483				20	-2.05983	--			5	-1.92909
6	-1.88322				5	-0.66937				37	-2.05934	--			2	-1.92861
5	-1.88212				6	-0.669304				49	-2.05898	--			2	-1.92819
4	-1.88111				7	-0.669194				10	-2.058	--			23	-1.92787
6	-1.88111				6	-0.6684				17	-2.05743	--			9	-1.92714
6	-1.88044				2	-0.667572				65	-2.05674	--			34	-1.92713
7	-1.87984				3	-0.666863				11	-2.05532	--			16	-1.92648
2	-1.87958				2	-0.665835				4	-2.0549	--			12	-1.92591
9	-1.87854				5	-0.665542				4	-2.05464	--			4	-1.92588
36	-1.87838				4	-0.664706				8	-2.05439	--			13	-1.9257
6	-1.87749				5	-0.663566				4	-2.05367	--			18	-1.92402
2	-1.87407				9	-0.662295				3	-2.05327	--			11	-1.92397
4	-1.87119				5	-0.661479				2	-2.05321	--			70	-1.92381
24	-1.87052				17	-0.660429				4	-2.05302	--			2	-1.92375
3	-1.86693				4	-0.65972				2	-2.0526	--			31	-1.92336
7	-1.86656				2	-0.658675				5	-2.05209	--			2	-1.92279
6	-1.86649				2	-0.658549				2	-2.05193	--			4	-1.92181
2	-1.86538				2	-0.656377				40	-2.05156	--			2	-1.92095
4	-1.86398				2	-0.655594				16	-2.0511	--			7	-1.92087
12	-1.86326				5	-0.654519				3	-2.05109	--			2	-1.92087
11	-1.8628				2	-0.653063				12	-2.05095	--			2	-1.9205
27	-1.86098				3	-0.652943				2	-2.05073	--			3	-1.92023
8	-1.86016				2	-0.651349				3	-2.05049	--			2	-1.92002
2	-1.85914				4	-0.651336				2	-2.05048	--			8	-1.91958
8	-1.85834				4	-0.650917				2	-2.05027	--			3	-1.91919
5	-1.8573				4	-0.650833				2	-2.04749	--			28	-1.91899
8	-1.85721				3	-0.649287				4	-2.04748	--			3	-1.91897
25	-1.85695				2	-0.649186				4	-2.04643	--			2	-1.91793
4	-1.85675				2	-0.647131				9	-2.04454	--			2	-1.91772
8	-1.85633				2	-0.646212				2	-2.04395	--			16	-1.91706
3	-1.85593				2	-0.645772				21	-2.04351	--			2	-1.91689
2	-1.85533				2	-0.645649				16	-2.04268	--			4	-1.91662
10	-1.85509				2	-0.645091				2	-2.04236	--			5	-1.91659
2	-1.8549				2	-0.644799				41	-2.04192	--			20	-1.91645
2	-1.85469				2	-0.643317				3	-2.04158	--			6	-1.91489
14	-1.85412				4	-0.642746				6	-2.04139	--			32	-1.91487
3	-1.8532				3	-0.642604				52	-2.04138	--			5	-1.91484
20	-1.84952				11	-0.640804				2	-2.04093	--			56	-1.91463
4	-1.84885				2	-0.640208				18	-2.04073	--			2	-1.91445
4	-1.84825				2	-0.639129				4	-2.04056	--			3	-1.91433
7	-1.84769				4	-0.636916				2	-2.03955	--			4	-1.914
17	-1.84684				4	-0.636646				3	-2.03805	--			4	-1.91394
4	-1.8461				3	-0.636613				30	-2.03804	--			2	-1.91364
10	-1.8461				2	-0.634412				8	-2.03802	--			6	-1.91351
4	-1.84553				2	-0.633458				18	-2.03719	--			2	-1.91292
14	-1.84231				3	-0.631771				3	-2.03718	--			5	-1.91143
4	-1.84145				2	-0.630367				2	-2.03715	--			10	-1.91098
42	-1.84068				2	-0.629014				2	-2.03547	--			3	-1.90965
4	-1.84052				3	-0.628931				2	-2.03478	--			24	-1.90934
4	-1.84029				6	-0.628456				2	-2.03467	--			25	-1.90911
5	-1.84026				3	-0.628395				6	-2.034	--			3	-1.90839
7	-1.83911				19	-0.627942				7	-2.03386	--			4	-1.90812
13	-1.83768				2	-0.627898				8	-2.03275	--			25	-1.90781
57	-1.83753				2	-0.625537				2	-2.03192	--			11	-1.90669
30	-1.83665				3	-0.625527				3	-2.03191	--			4	-1.90531
24	-1.83645				5	-0.625167				9	-2.0318	--			48	-1.90417
16	-1.83618				2	-0.625121				2	-2.03121	--			41	-1.90397
24	-1.83492				3	-0.624422				2	-2.02994	--			11	-1.90389
4	-1.83339				4	-0.620139				2	-2.02965	--			5	-1.90359
3	-1.83178				5	-0.619991				27	-2.0293	--			3	-1.90266
2	-1.82974				2	-0.618907				2	-2.02807	--			6	-1.90182
30	-1.82945				4	-0.618732				2	-2.02806	--			4	-1.90162
27	-1.82829				4	-0.618681				67	-2.02792	--			21	-1.90159
26	-1.82192				6	-0.618436				12	-2.02679	--			2	-1.90137
3	-1.82162				3	-0.618334				2	-2.02678	--			3	-1.90078
26	-1.82037				14	-0.616851				5	-2.02654	--			7	-1.90011
2	-1.81996				2	-0.615543				10	-2.0258	--			3	-1.89994
2	-1.81809				5	-0.614314				2	-2.02561	--			2	-1.89978
5	-1.8175				2	-0.611274				2	-2.02539	--			61	-1.89937
4	-1.81712				4	-0.609498				2	-2.02455	--			2	-1.89933
2	-1.81628				8	-0.609163				2	-2.0238	--			2	-1.89927
4	-1.81627				2	-0.603583				21	-2.0235	--			11	-1.89919
2	-1.81578				3	-0.60357				6	-2.02324	--			2	-1.89857
2	-1.81469				8	-0.601544				6	-2.02255	--			5	-1.89853
2	-1.81405				4	-0.600122				4	-2.02223	--			3	-1.89825
5	-1.81364				2	-0.599454				3	-2.02142	--			3	-1.89701
2	-1.81327				8	-0.598712				2	-2.02068	--			8	-1.89581
12	-1.81262				5	-0.597529				6	-2.0192	--			53	-1.89512
6	-1.81052				7	-0.596996				2	-2.01882	--			2	-1.89507
9	-1.81035				4	-0.594721				2	-2.01808	--			15	-1.8945
7	-1.80767				4	-0.594188				6	-2.01805	--			4	-1.8939
2	-1.80698				3	-0.593492				2	-2.01801	--			38	-1.89377
2	-1.80665				2	-0.593208				7	-2.01727	--			10	-1.89332
6	-1.80581				4	-0.590463				2	-2.01686	--			4	-1.89325
3	-1.80558				2	-0.589763				2	-2.01676	--			13	-1.89315
3	-1.80482				5	-0.587877				5	-2.01614	--			3	-1.89158
3	-1.80455				2	-0.587851				7	-2.01585	--			5	-1.89134
2	-1.80374				4	-0.586734				7	-2.01571	--			9	-1.88975
6	-1.80339				5	-0.586629				2	-2.01565	--			12	-1.88926
3	-1.803				2	-0.585233				4	-2.01451	--			7	-1.88862
2	-1.80149				13	-0.584963				7	-2.01448	--			14	-1.88837
6	-1.80098				11	-0.583105				17	-2.01347	--			2	-1.88805
2	-1.80067				4	-0.582914				5	-2.01316	--			2	-1.888
3	-1.80011				3	-0.582847				2	-2.01314	--			2	-1.88797
4	-1.80009				2	-0.582608				5	-2.01227	--			8	-1.88776
5	-1.79895				3	-0.581801				2	-2.0116	--			4	-1.88766
3	-1.79784				5	-0.581783				3	-2.0106	--			3	-1.88631
24	-1.79729				2	-0.580984				2	-2.01029	--			41	-1.88521
6	-1.79608				7	-0.580234				93	-2.01013	--			2	-1.88516
4	-1.79533				2	-0.579316				2	-2.00991	--			2	-1.88456
2	-1.79507				3	-0.578568				17	-2.00957	--			8	-1.88455
7	-1.79407				2	-0.578548				4	-2.00941	--			3	-1.88434
3	-1.79313				3	-0.578511				12	-2.00917	--			5	-1.88425
8	-1.79277				4	-0.577746				13	-2.009	--			12	-1.88374
2	-1.79275				6	-0.577565				3	-2.00758	--			3	-1.88309
2	-1.79211				2	-0.577164				6	-2.00728	--			16	-1.88279
2	-1.79169				2	-0.576765				2	-2.00712	--			2	-1.88241
4	-1.79091				2	-0.574197				28	-2.00664	--			4	-1.88213
8	-1.7908				3	-0.574186				3	-2.00639	--			39	-1.88168
6	-1.78965				3	-0.574055				3	-2.00613	--			9	-1.88071
2	-1.78848				3	-0.57379				7	-2.00611	--			3	-1.88062
2	-1.78715				4	-0.573752				7	-2.0058	--			4	-1.8799
4	-1.78647				4	-0.572172				6	-2.00523	--			4	-1.87939
4	-1.78527				5	-0.572137				3	-2.00512	--			4	-1.87898
9	-1.78396				11	-0.57211				4	-2.00485	--			35	-1.87833
6	-1.78017				5	-0.572042				2	-2.00463	--			2	-1.87798
5	-1.78005				6	-0.571604				30	-2.00435	--			2	-1.8778
7	-1.7799				4	-0.570817				2	-2.00432	--			6	-1.87773
22	-1.77869				9	-0.570436				2	-2.00284	--			4	-1.87763
2	-1.77858				2	-0.569894				2	-2.00228	--			2	-1.87755
2	-1.77728				3	-0.568289				2	-2.00178	--			4	-1.8774
5	-1.77655				2	-0.567912				4	-2.00141	--			24	-1.87696
7	-1.77387				3	-0.567484				9	-2.00128	--			3	-1.87665
7	-1.77075				2	-0.567107				4	-2.00059	--			2	-1.87602
6	-1.77021				2	-0.566649				6	-2.00026	--			43	-1.87585
3	-1.77014				2	-0.566464				5	-1.99924	--			51	-1.87523
12	-1.77005				2	-0.56432				5	-1.99867	--			10	-1.87502
4	-1.76996				14	-0.563825				2	-1.99855	--			10	-1.87473
6	-1.76832				2	-0.563564				7	-1.99844	--			2	-1.87444
2	-1.76799				2	-0.562818				3	-1.9982	--			2	-1.87379
25	-1.76742				3	-0.562209				9	-1.99813	--			2	-1.87364
2	-1.76697				2	-0.561884				54	-1.99765	--			2	-1.87345
5	-1.76583				5	-0.561443				9	-1.99696	--			4	-1.87323
2	-1.76559				5	-0.561065				3	-1.99691	--			2	-1.8721
24	-1.76462				4	-0.560538				2	-1.99497	--			33	-1.87197
3	-1.76452				2	-0.560274				2	-1.99474	--			2	-1.87064
3	-1.76384				4	-0.559776				10	-1.99413	--			3	-1.87059
2	-1.76318				7	-0.557415				4	-1.99293	--			3	-1.86996
2	-1.76318				6	-0.556742				2	-1.99031	--			5	-1.86979
9	-1.76251				21	-0.556523				86	-1.99019	--			18	-1.86925
2	-1.76082				4	-0.556027				22	-1.99003	--			2	-1.86912
11	-1.76049				2	-0.554437				2	-1.98943	--			2	-1.86867
2	-1.76012				4	-0.552397				4	-1.98889	--			3	-1.86716
7	-1.75854				4	-0.552122				3	-1.98864	--			2	-1.86701
3	-1.75712				4	-0.550363				28	-1.98854	--			44	-1.8639
33	-1.75679				4	-0.550284				2	-1.98849	--			24	-1.86284
3	-1.75668				5	-0.550045				6	-1.98843	--			17	-1.86268
5	-1.75597				2	-0.549666				2	-1.98825	--			8	-1.86259
10	-1.75557				2	-0.549078				4	-1.98812	--			36	-1.86249
2	-1.75511				2	-0.549059				2	-1.98755	--			2	-1.86217
39	-1.75445				2	-0.547571				2	-1.98699	--			3	-1.86183
3	-1.75438				2	-0.546874				3	-1.98629	--			11	-1.86166
4	-1.7528				3	-0.546807				19	-1.98627	--			13	-1.86164
17	-1.75022				3	-0.545702				15	-1.9859	--			3	-1.86089
37	-1.74917				4	-0.54532				6	-1.98528	--			22	-1.85778
8	-1.74861				2	-0.544533				2	-1.98357	--			66	-1.85769
14	-1.74755				2	-0.539048				2	-1.98302	--			4	-1.85699
10	-1.74715				3	-0.538177				24	-1.98254	--			27	-1.85655
2	-1.74577				3	-0.538119				3	-1.98244	--			3	-1.85537
44	-1.74506				3	-0.537549				15	-1.98239	--			4	-1.85422
3	-1.74384				2	-0.537326				25	-1.98089	--			2	-1.85347
2	-1.74361				2	-0.53672				9	-1.98059	--			33	-1.85329
10	-1.74224				2	-0.536555				9	-1.98057	--			26	-1.8529
3	-1.74127				2	-0.535376				5	-1.9803	--			5	-1.85286
5	-1.7412				2	-0.53453				44	-1.98007	--			3	-1.8526
8	-1.73929				5	-0.533618				2	-1.97987	--			8	-1.85246
6	-1.73796				3	-0.531973				9	-1.97957	--			6	-1.85223
2	-1.73694				2	-0.531262				3	-1.97802	--			10	-1.85151
3	-1.73666				2	-0.531143				12	-1.97763	--			3	-1.85148
5	-1.73429				2	-0.531052				2	-1.97746	--			4	-1.84976
2	-1.73357				2	-0.530628				36	-1.97707	--			5	-1.84938
2	-1.7333				2	-0.530611				3	-1.97706	--			4	-1.84934
3	-1.7317				2	-0.528625				83	-1.97699	--			10	-1.8489
2	-1.72925				3	-0.52856				2	-1.97666	--			2	-1.84878
6	-1.72865				13	-0.528428				3	-1.97647	--			2	-1.84696
15	-1.72777				7	-0.527446				105	-1.97599	--			2	-1.84683
9	-1.72568				5	-0.52729				2	-1.97546	--			14	-1.84641
2	-1.72542				7	-0.527188				4	-1.97528	--			2	-1.84617
7	-1.7248				2	-0.527101				2	-1.97482	--			4	-1.84614
2	-1.72436				2	-0.525905				5	-1.97435	--			3	-1.84577
2	-1.72201				5	-0.523318				4	-1.97402	--			2	-1.84478
4	-1.72163				2	-0.523266				8	-1.97392	--			9	-1.84463
8	-1.7212				2	-0.522398				6	-1.97374	--			2	-1.84377
3	-1.72004				7	-0.522377				53	-1.97365	--			33	-1.842
4	-1.71982				2	-0.521757				2	-1.97259	--			4	-1.84197
6	-1.71923				2	-0.52005				10	-1.97249	--			44	-1.84125
14	-1.7185				7	-0.519655				4	-1.97171	--			24	-1.84103
6	-1.71755				3	-0.518226				2	-1.97065	--			2	-1.84059
5	-1.71729				5	-0.516038				2	-1.97059	--			5	-1.84042
5	-1.71615				7	-0.515789				2	-1.97044	--			2	-1.84007
2	-1.71537				10	-0.512522				5	-1.9699	--			6	-1.83926
18	-1.71532				2	-0.511178				13	-1.96869	--			50	-1.83892
4	-1.7125				5	-0.510043				2	-1.96849	--			2	-1.83847
29	-1.71133				2	-0.509568				7	-1.96839	--			2	-1.83779
4	-1.71075				4	-0.509169				5	-1.96824	--			21	-1.83707
4	-1.71061				2	-0.508689				7	-1.96808	--			3	-1.83563
2	-1.71054				4	-0.508477				2	-1.9679	--			10	-1.83518
28	-1.70999				2	-0.507399				16	-1.96774	--			3	-1.83493
4	-1.70907				10	-0.5067				20	-1.96676	--			7	-1.83491
7	-1.70889				11	-0.50592				2	-1.96663	--			15	-1.83468
2	-1.70834				2	-0.505601				4	-1.96628	--			6	-1.83425
2	-1.70705				2	-0.505035				2	-1.96624	--			9	-1.83392
19	-1.707				2	-0.504487				83	-1.96596	--			5	-1.83332
6	-1.70402				6	-0.504002				3	-1.96458	--			6	-1.83306
2	-1.70325				4	-0.502475				12	-1.96435	--			2	-1.83242
2	-1.70279				3	-0.501986				3	-1.96373	--			7	-1.83227
2	-1.7024				2	-0.497204				7	-1.96314	--			14	-1.83142
63	-1.7024				4	-0.496866				12	-1.96271	--			3	-1.83078
3	-1.70176				4	-0.496399				2	-1.95995	--			2	-1.83067
86	-1.70171				3	-0.496118				11	-1.95948	--			10	-1.83058
8	-1.70046				4	-0.495746				3	-1.95931	--			2	-1.83022
4	-1.70012				4	-0.49418				4	-1.9592	--			2	-1.83013
2	-1.69977				4	-0.493929				2	-1.95914	--			5	-1.82922
3	-1.69951				2	-0.493705				3	-1.95891	--			2	-1.82911
6	-1.69787				2	-0.49205				44	-1.95839	--			2	-1.82909
2	-1.69767				7	-0.491949				2	-1.95821	--			2	-1.82853
5	-1.69758				2	-0.491869				36	-1.95814	--			9	-1.82824
4	-1.69722				2	-0.491156				3	-1.95745	--			2	-1.8272
11	-1.69606				7	-0.490582				11	-1.95743	--			39	-1.82633
3	-1.69573				2	-0.49028				13	-1.95646	--			4	-1.82625
2	-1.69531				4	-0.488041				2	-1.9557	--			4	-1.82609
5	-1.69501				4	-0.488035				47	-1.95541	--			23	-1.82509
2	-1.69442				4	-0.487372				2	-1.95539	--			14	-1.82442
9	-1.69421				2	-0.487105				2	-1.95539	--			2	-1.82419
6	-1.69338				4	-0.484339				10	-1.95535	--			9	-1.824
9	-1.69298				2	-0.484287				2	-1.95487	--			133	-1.82298
8	-1.69167				5	-0.483152				43	-1.95427	--			3	-1.82248
2	-1.69128				2	-0.482985				2	-1.95413	--			2	-1.82232
2	-1.69113				4	-0.481853				4	-1.95402	--			4	-1.82189
2	-1.6897				7	-0.481778				4	-1.95373	--			21	-1.82084
9	-1.68791				3	-0.479621				4	-1.95204	--			2	-1.82042
2	-1.68751				2	-0.476972				2	-1.95168	--			45	-1.81981
2	-1.68705				6	-0.47672				6	-1.95086	--			2	-1.81878
2	-1.68649				2	-0.476335				3	-1.95083	--			8	-1.81875
4	-1.6859				2	-0.476169				5	-1.95082	--			2	-1.81801
20	-1.68561				2	-0.475951				9	-1.95038	--			5	-1.81701
3	-1.68544				2	-0.475481				13	-1.94875	--			4	-1.81633
2	-1.68493				3	-0.474392				2	-1.94809	--			2	-1.81508
2	-1.68391				2	-0.472788				2	-1.94796	--			2	-1.81491
3	-1.68252				6	-0.471322				2	-1.94739	--			4	-1.81423
37	-1.68245				2	-0.470259				8	-1.94733	--			2	-1.81308
2	-1.68235				2	-0.469749				48	-1.94721	--			7	-1.81179
8	-1.68187				2	-0.469065				7	-1.94705	--			2	-1.81176
32	-1.68185				2	-0.468696				22	-1.94703	--			3	-1.81167
2	-1.68157				2	-0.467731				2	-1.94606	--			2	-1.81034
3	-1.68015				7	-0.467229				12	-1.94576	--			4	-1.80898
2	-1.67973				2	-0.464699				6	-1.94533	--			4	-1.80888
9	-1.67943				6	-0.464529				2	-1.94507	--			4	-1.80847
4	-1.67822				3	-0.463212				2	-1.94473	--			6	-1.8074
2	-1.67763				2	-0.461308				2	-1.94419	--			2	-1.80669
2	-1.67653				2	-0.461166				2	-1.94371	--			6	-1.80666
12	-1.67532				2	-0.460607				4	-1.94318	--			18	-1.80665
3	-1.67527				2	-0.459789				11	-1.94241	--			35	-1.80569
6	-1.67429				4	-0.459303				2	-1.94226	--			5	-1.80539
3	-1.67406				5	-0.458694				8	-1.94004	--			4	-1.80519
3	-1.67306				6	-0.457884				2	-1.93986	--			11	-1.80508
35	-1.6727				2	-0.457439				5	-1.93901	--			98	-1.80504
2	-1.67186				2	-0.455875				2	-1.93883	--			41	-1.80462
9	-1.67105				4	-0.455117				3	-1.93855	--			5	-1.80451
5	-1.67026				8	-0.454617				2	-1.93823	--			3	-1.80433
2	-1.66995				2	-0.454408				16	-1.93799	--			2	-1.80361
4	-1.66947				4	-0.453969				7	-1.93785	--			11	-1.80256
15	-1.66906				6	-0.451877				33	-1.93736	--			19	-1.80242
2	-1.66765				2	-0.451205				6	-1.93663	--			2	-1.80235
2	-1.66762				3	-0.451003				2	-1.9366	--			2	-1.80123
30	-1.66723				7	-0.450027				2	-1.93657	--			2	-1.80096
18	-1.6668				4	-0.449872				4	-1.93627	--			3	-1.80082
2	-1.66547				2	-0.449774				52	-1.93611	--			4	-1.79982
2	-1.66416				2	-0.44886				31	-1.93526	--			4	-1.79973
6	-1.66297				2	-0.448374				9	-1.93448	--			7	-1.7992
4	-1.66282				2	-0.448018				4	-1.93433	--			6	-1.79905
23	-1.6622				8	-0.44652				2	-1.93344	--			5	-1.79863
81	-1.66179				2	-0.44582				5	-1.93291	--			105	-1.7986
4	-1.6617				14	-0.44574				7	-1.93221	--			7	-1.79818
2	-1.66088				2	-0.44229				3	-1.93194	--			6	-1.79816
2	-1.66073				6	-0.441224				2	-1.92979	--			5	-1.79791
8	-1.66055				2	-0.438587				26	-1.92823	--			6	-1.79653
19	-1.65831				2	-0.438209				2	-1.92728	--			16	-1.79647
14	-1.65805				3	-0.436609				21	-1.927	--			2	-1.79621
3	-1.65725				9	-0.43593				2	-1.92693	--			3	-1.79608
2	-1.65659				2	-0.434966				10	-1.92682	--			15	-1.79575
3	-1.65619				2	-0.43441				2	-1.92625	--			3	-1.7954
2	-1.65602				2	-0.434071				4	-1.92554	--			11	-1.79403
3	-1.6557				2	-0.433652				16	-1.92524	--			7	-1.79385
9	-1.65547				4	-0.432833				2	-1.92359	--			20	-1.79377
2	-1.65467				2	-0.43231				17	-1.92355	--			17	-1.79349
2	-1.65436				2	-0.43112				2	-1.92329	--			13	-1.79332
2	-1.65265				2	-0.430887				2	-1.92319	--			3	-1.79297
6	-1.65254				3	-0.43065				4	-1.923	--			2	-1.79231
2	-1.65136				3	-0.430579				2	-1.92281	--			7	-1.79145
2	-1.64709				5	-0.429163				2	-1.92248	--			3	-1.78931
6	-1.6465				4	-0.428767				2	-1.92236	--			6	-1.78897
2	-1.6457				4	-0.428355				2	-1.92209	--			10	-1.78894
2	-1.64531				2	-0.427585				2	-1.92193	--			2	-1.78892
2	-1.64517				2	-0.426545				2	-1.92053	--			13	-1.78873
7	-1.64495				5	-0.426479				2	-1.9192	--			3	-1.78856
2	-1.64327				6	-0.42485				4	-1.91884	--			2	-1.78783
2	-1.64326				3	-0.424352				12	-1.91845	--			2	-1.78714
14	-1.64278				2	-0.422998				2	-1.91775	--			2	-1.78675
11	-1.64267				8	-0.422791				2	-1.9176	--			7	-1.78576
4	-1.64192				2	-0.422331				3	-1.91752	--			11	-1.78509
4	-1.64144				3	-0.421317				3	-1.91694	--			4	-1.78476
3	-1.64072				7	-0.420654				7	-1.91658	--			4	-1.78275
2	-1.64035				4	-0.420472				4	-1.91656	--			3	-1.78274
2	-1.6396				2	-0.420072				3	-1.91612	--			13	-1.78264
11	-1.63864				3	-0.419664				9	-1.91534	--			7	-1.78198
4	-1.63825				2	-0.41872				4	-1.91463	--			3	-1.78165
2	-1.63558				2	-0.416825				2	-1.91433	--			186	-1.78142
2	-1.63534				6	-0.415806				12	-1.91335	--			7	-1.78072
4	-1.63519				2	-0.415592				6	-1.91332	--			7	-1.77986
2	-1.63502				8	-0.415247				3	-1.91289	--			22	-1.77975
7	-1.63356				2	-0.415172				2	-1.91261	--			8	-1.779
31	-1.63305				4	-0.414626				33	-1.91189	--			3	-1.77829
4	-1.63196				2	-0.41362				3	-1.91185	--			4	-1.77754
4	-1.63086				2	-0.412727				2	-1.9094	--			36	-1.7774
2	-1.63049				2	-0.412488				2	-1.90803	--			2	-1.77728
2	-1.62979				2	-0.411857				124	-1.90785	--			5	-1.77718
4	-1.62943				2	-0.411818				2	-1.90783	--			26	-1.77594
10	-1.62931				2	-0.410754				12	-1.9072	--			21	-1.77586
2	-1.62855				5	-0.409783				2	-1.90596	--			2	-1.77365
11	-1.6277				8	-0.408661				16	-1.90573	--			10	-1.77321
7	-1.62368				2	-0.405411				20	-1.90551	--			50	-1.77319
2	-1.62129				7	-0.405338				2	-1.90498	--			5	-1.77308
2	-1.61995				2	-0.405294				35	-1.9047	--			2	-1.7722
2	-1.61955				2	-0.40422				4	-1.90438	--			13	-1.77209
4	-1.61894				2	-0.40332				64	-1.90389	--			4	-1.77161
43	-1.61884				2	-0.401148				9	-1.90251	--			9	-1.77137
3	-1.61877				4	-0.398693				2	-1.90237	--			3	-1.77106
9	-1.6183				2	-0.397177				5	-1.90147	--			2	-1.77096
7	-1.61812				4	-0.397175				3	-1.90135	--			3	-1.7709
40	-1.61763				4	-0.39707				2	-1.90116	--			11	-1.77073
2	-1.61447				2	-0.396473				20	-1.9002	--			24	-1.76964
36	-1.61428				6	-0.39621				2	-1.89981	--			3	-1.76931
9	-1.61279				2	-0.393578				3	-1.89956	--			2	-1.76911
2	-1.61136				4	-0.392151				18	-1.89836	--			10	-1.76871
15	-1.61119				3	-0.391548				13	-1.89831	--			3	-1.76762
3	-1.61112				2	-0.391327				2	-1.89776	--			4	-1.76756
2	-1.60849				2	-0.391274				3	-1.8964	--			5	-1.76703
4	-1.6073				8	-0.391184				2	-1.89616	--			3	-1.76685
2	-1.60604				6	-0.390852				2	-1.89599	--			3	-1.76609
5	-1.60558				4	-0.390156				6	-1.89579	--			3	-1.76521
4	-1.60362				6	-0.388654				10	-1.89553	--			2	-1.76504
5	-1.60294				4	-0.388045				11	-1.89531	--			8	-1.76428
3	-1.6002				4	-0.387449				7	-1.89515	--			2	-1.76409
3	-1.59962				2	-0.387229				11	-1.895	--			3	-1.76393
5	-1.59644				4	-0.38638				3	-1.89494	--			2	-1.76357
3	-1.59602				2	-0.384975				34	-1.89448	--			2	-1.76334
4	-1.59592				3	-0.383916				24	-1.89418	--			3	-1.76314
2	-1.59367				4	-0.382303				2	-1.89384	--			2	-1.76308
2	-1.59327				5	-0.382008				16	-1.89213	--			4	-1.7618
3	-1.59165				5	-0.381916				6	-1.89157	--			3	-1.76082
3	-1.59155				4	-0.381442				2	-1.89154	--			2	-1.76006
3	-1.58969				2	-0.379665				4	-1.89078	--			5	-1.75956
4	-1.58874				2	-0.378456				30	-1.89061	--			2	-1.75896
2	-1.58758				4	-0.375785				5	-1.8905	--			2	-1.75886
6	-1.58715				2	-0.37379				4	-1.88992	--			2	-1.75825
2	-1.58589				2	-0.372232				2	-1.88975	--			100	-1.75762
10	-1.58533				4	-0.371853				4	-1.88974	--			5	-1.75726
2	-1.58494				3	-0.371597				44	-1.88917	--			4	-1.75708
3	-1.58297				2	-0.368435				10	-1.88899	--			8	-1.75698
2	-1.58267				4	-0.367469				14	-1.88877	--			4	-1.75616
2	-1.58202				3	-0.366467				4	-1.88842	--			4	-1.75578
16	-1.58188				2	-0.365668				2	-1.88773	--			22	-1.75564
5	-1.58152				4	-0.363937				9	-1.88722	--			2	-1.75441
2	-1.58101				2	-0.363178				102	-1.88635	--			3	-1.75406
2	-1.57936				9	-0.362194				2	-1.88635	--			10	-1.75389
2	-1.5776				7	-0.361935				6	-1.8863	--			2	-1.75161
4	-1.57646				2	-0.360419				2	-1.88612	--			2	-1.75153
2	-1.57553				2	-0.360094				4	-1.88595	--			2	-1.75041
2	-1.57316				9	-0.359566				6	-1.88557	--			18	-1.75021
9	-1.57097				2	-0.359366				4	-1.88516	--			2	-1.74903
3	-1.56971				2	-0.358993				2	-1.88482	--			21	-1.74867
8	-1.56728				4	-0.358928				2	-1.88474	--			2	-1.74791
4	-1.56659				2	-0.35818				4	-1.88453	--			3	-1.74619
2	-1.56587				3	-0.356155				4	-1.88433	--			2	-1.74569
2	-1.5647				6	-0.355333				56	-1.88238	--			52	-1.74541
8	-1.5638				4	-0.354388				7	-1.88236	--			3	-1.74417
2	-1.56349				2	-0.3534				5	-1.88198	--			14	-1.74309
4	-1.56337				6	-0.351978				2	-1.88047	--			3	-1.74276
14	-1.56162				7	-0.350757				2	-1.88018	--			4	-1.74219
8	-1.56082				6	-0.350323				6	-1.87903	--			3	-1.7418
5	-1.56061				3	-0.349393				5	-1.87849	--			6	-1.74102
11	-1.559				2	-0.34793				2	-1.87822	--			5	-1.74017
7	-1.55875				2	-0.347156				13	-1.878	--			2	-1.73875
11	-1.55791				4	-0.347141				2	-1.87723	--			2	-1.73854
2	-1.55667				2	-0.346933				12	-1.87714	--			2	-1.73833
34	-1.55634				2	-0.3435				3	-1.87714	--			3	-1.73825
2	-1.55631				2	-0.340509				6	-1.877	--			4	-1.73816
2	-1.55613				6	-0.339678				2	-1.87654	--			2	-1.73815
2	-1.55435				2	-0.33893				42	-1.87638	--			11	-1.7381
3	-1.55406				3	-0.33708				5	-1.87614	--			4	-1.73767
2	-1.55239				3	-0.336217				3	-1.87556	--			2	-1.73747
2	-1.55218				3	-0.335439				4	-1.87534	--			4	-1.73738
29	-1.55183				2	-0.333693				15	-1.87432	--			2	-1.7366
3	-1.55033				2	-0.333041				2	-1.87381	--			18	-1.736
5	-1.55016				2	-0.33146				11	-1.87222	--			31	-1.73577
2	-1.54968				2	-0.331316				2	-1.87119	--			2	-1.73559
2	-1.54967				2	-0.330549				2	-1.87109	--			10	-1.73538
9	-1.54881				4	-0.330399				2	-1.87056	--			4	-1.73518
12	-1.54745				4	-0.329277				22	-1.87037	--			2	-1.73514
3	-1.54706				5	-0.327807				6	-1.87017	--			14	-1.73467
45	-1.5468				2	-0.326724				12	-1.86901	--			2	-1.73331
2	-1.54508				4	-0.326697				59	-1.86801	--			10	-1.73293
2	-1.54482				7	-0.325945				10	-1.86762	--			3	-1.73206
3	-1.54478				3	-0.325691				60	-1.86685	--			2	-1.73193
8	-1.54424				4	-0.323836				3	-1.86667	--			14	-1.73112
5	-1.54338				2	-0.323824				119	-1.86637	--			15	-1.73107
2	-1.54124				2	-0.32376				26	-1.86424	--			14	-1.73102
5	-1.53932				2	-0.323406				5	-1.86395	--			2	-1.72932
3	-1.53896				3	-0.321436				2	-1.86395	--			2	-1.72775
2	-1.53882				2	-0.32084				3	-1.86371	--			3	-1.72759
4	-1.53827				3	-0.320616				2	-1.86361	--			2	-1.72745
5	-1.53673				5	-0.319691				6	-1.86266	--			2	-1.72632
2	-1.53597				2	-0.317108				5	-1.8623	--			2	-1.72624
6	-1.5357				2	-0.316249				2	-1.86219	--			6	-1.72614
5	-1.53376				3	-0.316097				6	-1.86194	--			6	-1.72604
2	-1.53286				2	-0.315862				2	-1.86188	--			6	-1.72521
2	-1.532				6	-0.315772				18	-1.86127	--			2	-1.72517
4	-1.53079				2	-0.315477				15	-1.86066	--			3	-1.72412
3	-1.52997				7	-0.314625				19	-1.86029	--			8	-1.72375
130	-1.52815				2	-0.314328				5	-1.86009	--			10	-1.72317
18	-1.52751				2	-0.313802				2	-1.85953	--			2	-1.72265
47	-1.52675				2	-0.313174				4	-1.85951	--			2	-1.72179
3	-1.52621				2	-0.312932				2	-1.85941	--			7	-1.72104
3	-1.52598				2	-0.312849				3	-1.85913	--			2	-1.72048
4	-1.52592				4	-0.311586				8	-1.859	--			4	-1.71991
8	-1.52482				4	-0.310265				2	-1.85853	--			6	-1.71976
5	-1.52338				2	-0.309669				2	-1.85686	--			20	-1.71924
13	-1.52294				4	-0.309269				8	-1.85676	--			9	-1.71853
7	-1.52272				2	-0.309042				2	-1.85599	--			4	-1.71749
3	-1.52195				7	-0.308603				2	-1.8555	--			6	-1.71575
3	-1.51912				4	-0.308034				6	-1.85448	--			7	-1.71496
7	-1.51863				2	-0.307953				2	-1.85283	--			6	-1.71444
3	-1.5179				4	-0.307628				152	-1.85253	--			2	-1.71418
2	-1.51631				4	-0.306749				5	-1.8516	--			10	-1.71385
3	-1.51528				3	-0.306408				5	-1.8511	--			3	-1.71304
4	-1.51524				2	-0.305959				8	-1.85092	--			2	-1.71292
2	-1.51327				12	-0.305259				3	-1.85066	--			4	-1.71278
2	-1.51254				12	-0.305258				6	-1.85049	--			3	-1.71238
2	-1.51109				2	-0.304493				2	-1.84942	--			32	-1.71204
20	-1.51072				2	-0.303536				5	-1.84882	--			2	-1.7117
2	-1.50911				2	-0.303112				7	-1.84874	--			8	-1.71134
4	-1.50894				7	-0.303059				13	-1.84832	--			41	-1.71115
2	-1.50788				3	-0.302651				38	-1.84811	--			2	-1.71048
6	-1.50736				2	-0.302621				25	-1.84729	--			2	-1.7091
18	-1.5073				2	-0.302467				9	-1.84722	--			2	-1.70746
6	-1.50694				4	-0.302102				2	-1.8472	--			2	-1.70722
6	-1.50496				5	-0.30177				6	-1.84636	--			30	-1.70668
2	-1.50456				6	-0.301271				20	-1.84625	--			2	-1.70614
2	-1.50453				2	-0.298299				2	-1.84583	--			2	-1.70578
4	-1.50392				2	-0.29622				2	-1.84504	--			2	-1.70502
4	-1.50364				2	-0.295836				20	-1.845	--			3	-1.7049
2	-1.50344				2	-0.295205				2	-1.84464	--			4	-1.70487
2	-1.50297				3	-0.29268				3	-1.84386	--			2	-1.70484
6	-1.50239				6	-0.291686				4	-1.84361	--			2	-1.70442
4	-1.50175				5	-0.291341				2	-1.84358	--			2	-1.70441
3	-1.50058				3	-0.288449				9	-1.84351	--			2	-1.70397
18	-1.49963				7	-0.286271				64	-1.84254	--			5	-1.70379
2	-1.49952				4	-0.282048				4	-1.84157	--			16	-1.7032
11	-1.49825				8	-0.277559				2	-1.84149	--			2	-1.7026
6	-1.49808				3	-0.275728				5	-1.84122	--			2	-1.70239
2	-1.49744				3	-0.275555				4	-1.84015	--			4	-1.70197
20	-1.49634				3	-0.270432				2	-1.84002	--			13	-1.70165
24	-1.49621				7	-0.268631				2	-1.83872	--			2	-1.7014
15	-1.49559				4	-0.268554				2	-1.83824	--			2	-1.70116
4	-1.49533				7	-0.264026				32	-1.83802	--			13	-1.70021
7	-1.49476				3	-0.251852				14	-1.83801	--			5	-1.69955
2	-1.49452				3	-0.250246				7	-1.83736	--			35	-1.69821
40	-1.49441				5	-0.249098				20	-1.83709	--			2	-1.69769
5	-1.49433				3	-0.249077				35	-1.83706	--			4	-1.69652
2	-1.49271				9	-0.249058				3	-1.83593	--			28	-1.69504
2	-1.49253				3	-0.246672				2	-1.83492	--			6	-1.69441
2	-1.4924				3	-0.245397				45	-1.83435	--			2	-1.69432
10	-1.49236				3	-0.2387				2	-1.83416	--			21	-1.69396
18	-1.49231				10	-0.233148				7	-1.83321	--			3	-1.69351
22	-1.49171				5	-0.221423				2	-1.83277	--			32	-1.69266
9	-1.49055				3	-0.219448				3	-1.83255	--			49	-1.69242
7	-1.49032				3	-0.213839				3	-1.83193	--			5	-1.69238
3	-1.49013				8	-0.211507				2	-1.8314	--			2	-1.69229
13	-1.48991				7	-0.199391				21	-1.83135	--			24	-1.69201
5	-1.48762				4	-0.19316				2	-1.83031	--			16	-1.69165
15	-1.48691				3	-0.183364				5	-1.82846	--			10	-1.69133
2	-1.48676				2	-0.182267				2	-1.82818	--			12	-1.69104
4	-1.48577				4	-0.181324				5	-1.82721	--			20	-1.69011
2	-1.48529				3	-0.180944				3	-1.82696	--			11	-1.69004
5	-1.48525				3	-0.17693				2	-1.82622	--			2	-1.68961
2	-1.48521				4	-0.175188				3	-1.82616	--			27	-1.68841
2	-1.48488				8	-0.171312				3	-1.82497	--			3	-1.68645
5	-1.48364				4	-0.170439				8	-1.82386	--			12	-1.68638
13	-1.48327				6	-0.128463				2	-1.82375	--			3	-1.68601
9	-1.48263				3	-0.0593105				2	-1.82349	--			2	-1.68558
3	-1.48242				3	-0.0573709				2	-1.82348	--			11	-1.68483
4	-1.48168				3	-0.0418731				19	-1.82163	--			21	-1.68415
2	-1.48167				4	-0.0397246				4	-1.82144	--			2	-1.68361
2	-1.48058				8	0.0761785				2	-1.8207	--			75	-1.6829
2	-1.47993				12	0.187131				20	-1.8201	--			8	-1.68253
4	-1.4787									2	-1.82005	--			4	-1.68248
6	-1.4787									14	-1.81996	--			3	-1.68157
9	-1.47796									2	-1.81974	--			6	-1.68145
48	-1.47782									17	-1.81839	--			3	-1.68079
9	-1.47724									10	-1.81807	--			6	-1.68075
4	-1.47675									4	-1.8175	--			5	-1.68058
3	-1.47653									4	-1.81677	--			2	-1.68056
7	-1.47564									2	-1.81675	--			6	-1.6805
30	-1.47435									2	-1.81655	--			2	-1.6802
2	-1.47378									20	-1.81585	--			2	-1.67993
13	-1.47348									31	-1.81575	--			5	-1.67845
2	-1.473									3	-1.81569	--			13	-1.67834
4	-1.4726									38	-1.81464	--			5	-1.67736
4	-1.47198									6	-1.81434	--			2	-1.6773
4	-1.4719									3	-1.81415	--			4	-1.67662
4	-1.4717									25	-1.81355	--			5	-1.67652
2	-1.47101									16	-1.81226	--			2	-1.67628
2	-1.47021									2	-1.8122	--			4	-1.67553
2	-1.46983									2	-1.81212	--			2	-1.67552
4	-1.46968									2	-1.8121	--			4	-1.67523
7	-1.46965									4	-1.81204	--			2	-1.67499
4	-1.46756									2	-1.81194	--			4	-1.67492
9	-1.46713									65	-1.8116	--			2	-1.6745
10	-1.46674									2	-1.81116	--			3	-1.67447
2	-1.46623									2	-1.8109	--			9	-1.67437
3	-1.46597									6	-1.81078	--			5	-1.67432
11	-1.46553									3	-1.81034	--			10	-1.67413
6	-1.46417									2	-1.80973	--			4	-1.67337
2	-1.46142									12	-1.80941	--			6	-1.67288
2	-1.46091									48	-1.80918	--			6	-1.67259
9	-1.46037									2	-1.80794	--			2	-1.67228
4	-1.45971									9	-1.8077	--			3	-1.67207
8	-1.4589									2	-1.80743	--			2	-1.67141
2	-1.4586									25	-1.80741	--			18	-1.67106
6	-1.45784									3	-1.80721	--			2	-1.67088
10	-1.45395									2	-1.80624	--			41	-1.67036
3	-1.45374									9	-1.80553	--			6	-1.67033
3	-1.45327									2	-1.80509	--			14	-1.66867
2	-1.45291									21	-1.80499	--			2	-1.66862
5	-1.45228									2	-1.80483	--			2	-1.66835
2	-1.45099									61	-1.80472	--			4	-1.6676
2	-1.44943									2	-1.80444	--			2	-1.66757
2	-1.44937									2	-1.80394	--			5	-1.66653
3	-1.44924									18	-1.80375	--			2	-1.66532
3	-1.44713									2	-1.80339	--			4	-1.66478
9	-1.44598									31	-1.80332	--			4	-1.66464
25	-1.44522									20	-1.80271	--			3	-1.6646
5	-1.4451									11	-1.80239	--			2	-1.66436
13	-1.4444									7	-1.80188	--			3	-1.66309
13	-1.44147									4	-1.80146	--			3	-1.66172
4	-1.44141									5	-1.80131	--			2	-1.66121
2	-1.44012									5	-1.80114	--			2	-1.66108
4	-1.43952									11	-1.80106	--			2	-1.66106
3	-1.43949									11	-1.80056	--			3	-1.66037
2	-1.43711									2	-1.79972	--			8	-1.65909
3	-1.43654									34	-1.79904	--			7	-1.65898
2	-1.43561									2	-1.79797	--			40	-1.65835
2	-1.43438									34	-1.79711	--			2	-1.65786
33	-1.43341									6	-1.79706	--			2	-1.65764
3	-1.43096									4	-1.79658	--			2	-1.65718
10	-1.43004									4	-1.7961	--			2	-1.65678
3	-1.42924									6	-1.796	--			4	-1.65582
6	-1.42782									3	-1.79514	--			2	-1.65552
5	-1.42753									2	-1.79499	--			2	-1.65529
2	-1.42722									6	-1.7945	--			2	-1.65457
4	-1.42495									2	-1.79446	--			4	-1.65448
4	-1.42477									3	-1.79439	--			2	-1.65387
3	-1.42467									6	-1.79413	--			4	-1.65376
4	-1.42381									73	-1.79379	--			5	-1.65345
2	-1.42195									2	-1.79369	--			3	-1.653
7	-1.41941									7	-1.79363	--			5	-1.65286
2	-1.41923									3	-1.79341	--			4	-1.65265
5	-1.41882									2	-1.79308	--			38	-1.65238
2	-1.41843									2	-1.79219	--			13	-1.65204
2	-1.4179									7	-1.79214	--			8	-1.65161
3	-1.41694									2	-1.79157	--			10	-1.65118
2	-1.41438									2	-1.79106	--			4	-1.6509
2	-1.41434									4	-1.79026	--			11	-1.65036
4	-1.41412									5	-1.78935	--			15	-1.64967
58	-1.41071									13	-1.78898	--			3	-1.64948
8	-1.40969									2	-1.78858	--			9	-1.64885
2	-1.40876									47	-1.7885	--			2	-1.64845
11	-1.40849									6	-1.78823	--			61	-1.64835
14	-1.40772									42	-1.78818	--			6	-1.64807
2	-1.4055									2	-1.78809	--			2	-1.64741
5	-1.40513									29	-1.78768	--			5	-1.64725
2	-1.40491									44	-1.78747	--			3	-1.64719
4	-1.40383									22	-1.78724	--			2	-1.64558
6	-1.40363									10	-1.78641	--			2	-1.64519
4	-1.40147									10	-1.78613	--			4	-1.64482
2	-1.40134									4	-1.78521	--			25	-1.64405
9	-1.39929									8	-1.78508	--			4	-1.644
4	-1.39787									9	-1.78497	--			8	-1.6438
6	-1.39733									4	-1.78438	--			9	-1.64362
5	-1.3965									2	-1.78413	--			5	-1.64294
10	-1.3963									5	-1.78359	--			4	-1.64256
4	-1.39616									3	-1.78322	--			15	-1.64252
9	-1.39497									14	-1.78151	--			35	-1.64218
3	-1.39408									8	-1.78097	--			3	-1.64208
3	-1.39205									2	-1.78057	--			17	-1.64185
3	-1.39041									2	-1.77977	--			3	-1.64102
2	-1.39037									16	-1.77911	--			3	-1.64078
9	-1.38854									3	-1.77899	--			8	-1.64059
2	-1.38734									2	-1.7789	--			2	-1.64039
2	-1.38718									15	-1.77843	--			5	-1.64024
5	-1.38716									8	-1.77814	--			2	-1.64006
5	-1.38123									50	-1.778	--			2	-1.63999
16	-1.38102									7	-1.77782	--			6	-1.63992
2	-1.3807									11	-1.77742	--			9	-1.63989
9	-1.38004									40	-1.77724	--			19	-1.63968
6	-1.37979									2	-1.77677	--			5	-1.63937
3	-1.37794									2	-1.77551	--			5	-1.63834
2	-1.37775									32	-1.77538	--			2	-1.63784
7	-1.37689									2	-1.77516	--			2	-1.63754
4	-1.37687									2	-1.7748	--			7	-1.63738
2	-1.37655									27	-1.77471	--			4	-1.63682
6	-1.37637									8	-1.77446	--			2	-1.63593
2	-1.37631									14	-1.77436	--			2	-1.63588
9	-1.37404									2	-1.77387	--			2	-1.63571
12	-1.37373									2	-1.77203	--			73	-1.6357
3	-1.37279									2	-1.77176	--			2	-1.63568
6	-1.37269									3	-1.77085	--			4	-1.6356
4	-1.3723									10	-1.77057	--			7	-1.63493
2	-1.37221									6	-1.77037	--			2	-1.63363
4	-1.37114									10	-1.77029	--			6	-1.63357
8	-1.37057									17	-1.77026	--			3	-1.63344
2	-1.37042									3	-1.7702	--			2	-1.63344
18	-1.36961									3	-1.76924	--			2	-1.6334
4	-1.36949									10	-1.76924	--			2	-1.63281
2	-1.36934									5	-1.76884	--			2	-1.63182
2	-1.36828									49	-1.76866	--			5	-1.63157
2	-1.36669									32	-1.76829	--			5	-1.63128
6	-1.36664									4	-1.7677	--			3	-1.63125
2	-1.36583									2	-1.76758	--			22	-1.6289
4	-1.36397									148	-1.76757	--			3	-1.62869
8	-1.3638									2	-1.76757	--			2	-1.62867
10	-1.36297									4	-1.76753	--			4	-1.62823
5	-1.36191									4	-1.76748	--			4	-1.62457
2	-1.36189									19	-1.76704	--			4	-1.62424
2	-1.36008									2	-1.76611	--			2	-1.62244
38	-1.36001									8	-1.7657	--			6	-1.62201
2	-1.35955									10	-1.76458	--			13	-1.62126
2	-1.35875									2	-1.76425	--			7	-1.62112
5	-1.35753									9	-1.76378	--			10	-1.6211
4	-1.35661									15	-1.76339	--			4	-1.62076
4	-1.35464									4	-1.76325	--			11	-1.61953
4	-1.35161									2	-1.76313	--			6	-1.61891
4	-1.3515									10	-1.76311	--			2	-1.618
3	-1.3506									2	-1.76266	--			5	-1.61791
19	-1.34662									7	-1.76249	--			2	-1.61782
5	-1.34646									7	-1.76228	--			2	-1.61781
4	-1.34624									3	-1.76165	--			2	-1.61704
5	-1.34615									2	-1.76096	--			9	-1.61649
4	-1.34168									2	-1.76088	--			5	-1.61611
4	-1.34113									5	-1.76084	--			2	-1.61598
8	-1.34036									10	-1.76048	--			2	-1.61561
3	-1.34027									4	-1.75957	--			2	-1.61513
2	-1.34019									2	-1.75913	--			2	-1.61483
5	-1.33909									2	-1.75886	--			2	-1.61476
10	-1.33905									4	-1.75864	--			2	-1.61445
11	-1.33862									2	-1.75771	--			3	-1.61444
10	-1.33601									2	-1.75752	--			41	-1.61405
2	-1.33587									45	-1.75749	--			2	-1.61382
8	-1.33506									15	-1.75721	--			40	-1.61365
2	-1.33453									8	-1.75716	--			2	-1.61338
3	-1.33382									4	-1.75667	--			8	-1.61177
2	-1.3337									8	-1.75562	--			2	-1.6112
4	-1.33353									6	-1.75501	--			3	-1.61035
2	-1.33343									10	-1.75484	--			6	-1.60986
2	-1.33225									2	-1.75456	--			6	-1.60985
6	-1.3318									3	-1.75373	--			31	-1.60928
2	-1.33111									48	-1.75348	--			4	-1.60911
2	-1.32902									64	-1.75325	--			12	-1.60865
2	-1.32806									21	-1.75298	--			6	-1.60847
4	-1.32779									4	-1.75283	--			2	-1.60798
2	-1.32748									2	-1.75277	--			18	-1.60782
21	-1.32739									34	-1.75224	--			3	-1.60689
3	-1.32652									2	-1.75039	--			2	-1.60683
5	-1.32569									5	-1.75013	--			19	-1.60659
8	-1.32254									2	-1.74903	--			2	-1.60624
11	-1.32176									2	-1.74833	--			6	-1.60596
11	-1.32171									6	-1.74759	--			4	-1.60565
88	-1.32024									2	-1.74727	--			28	-1.6055
9	-1.31735									8	-1.74654	--			4	-1.60522
2	-1.31666									7	-1.74647	--			2	-1.60518
6	-1.31648									8	-1.74623	--			6	-1.60513
2	-1.3159									4	-1.74617	--			3	-1.6047
3	-1.31568									9	-1.74603	--			5	-1.60458
5	-1.31486									17	-1.74582	--			7	-1.60424
7	-1.31441									4	-1.74573	--			3	-1.6037
2	-1.31431									12	-1.74272	--			2	-1.60365
4	-1.31399									3	-1.74271	--			2	-1.60316
7	-1.31258									2	-1.7426	--			3	-1.60283
17	-1.31211									2	-1.74252	--			14	-1.6024
3	-1.31093									2	-1.74165	--			2	-1.60189
2	-1.31036									4	-1.73961	--			2	-1.60133
6	-1.31023									21	-1.73895	--			3	-1.60119
4	-1.30974									3	-1.73885	--			5	-1.60102
2	-1.30957									11	-1.73882	--			11	-1.60098
2	-1.30888									5	-1.73843	--			3	-1.60029
2	-1.30709									13	-1.73763	--			10	-1.59957
5	-1.30687									2	-1.73711	--			6	-1.59926
3	-1.30604									3	-1.73709	--			7	-1.59891
6	-1.30589									2	-1.73665	--			5	-1.59765
6	-1.30557									77	-1.73636	--			8	-1.5973
2	-1.30499									4	-1.73607	--			2	-1.59709
9	-1.30386									29	-1.73492	--			6	-1.59686
8	-1.30364									12	-1.73436	--			9	-1.59665
4	-1.30223									8	-1.73403	--			2	-1.59577
5	-1.30186									2	-1.73293	--			5	-1.59524
14	-1.30142									3	-1.73264	--			17	-1.59521
7	-1.30002									8	-1.73187	--			2	-1.5951
5	-1.29892									41	-1.73158	--			7	-1.59366
4	-1.29882									22	-1.73138	--			3	-1.59364
2	-1.29872									2	-1.73011	--			4	-1.5931
4	-1.29702									2	-1.73009	--			3	-1.59308
3	-1.29668									2	-1.72976	--			2	-1.59278
2	-1.29387									2	-1.72963	--			4	-1.59269
2	-1.29345									21	-1.72961	--			6	-1.59266
16	-1.29248									6	-1.72957	--			2	-1.59222
7	-1.29155									9	-1.72933	--			4	-1.59214
7	-1.29075									2	-1.72891	--			2	-1.59195
12	-1.29027									9	-1.72825	--			6	-1.59179
2	-1.28845									4	-1.72581	--			5	-1.59149
5	-1.28801									5	-1.72522	--			14	-1.59055
12	-1.28793									5	-1.72477	--			4	-1.59034
2	-1.28708									6	-1.72386	--			5	-1.59012
4	-1.28334									2	-1.72365	--			10	-1.58952
6	-1.28299									9	-1.72356	--			13	-1.58921
7	-1.28198									5	-1.72301	--			8	-1.58787
8	-1.28112									2	-1.7221	--			2	-1.58683
4	-1.28006									6	-1.722	--			2	-1.58664
2	-1.27975									2	-1.72129	--			4	-1.58639
3	-1.27972									2	-1.72097	--			3	-1.5859
2	-1.27888									6	-1.72025	--			13	-1.5857
2	-1.27864									6	-1.71966	--			15	-1.58416
7	-1.27645									2	-1.71881	--			2	-1.58415
9	-1.27622									4	-1.71857	--			3	-1.58361
6	-1.27585									2	-1.71835	--			5	-1.5832
10	-1.27564									2	-1.71826	--			4	-1.58313
4	-1.2739									2	-1.71792	--			2	-1.58247
4	-1.27127									2	-1.71788	--			4	-1.58223
2	-1.27074									2	-1.71786	--			6	-1.58198
12	-1.27055									2	-1.71763	--			4	-1.58162
28	-1.26829									2	-1.71704	--			26	-1.58079
31	-1.26812									23	-1.7168	--			8	-1.58072
8	-1.26723									50	-1.71635	--			2	-1.57961
5	-1.26684									3	-1.71634	--			2	-1.57956
7	-1.26648									2	-1.71611	--			2	-1.57952
3	-1.26579									16	-1.71609	--			2	-1.57897
6	-1.26325									4	-1.71591	--			5	-1.57848
9	-1.26253									4	-1.71578	--			5	-1.57814
6	-1.26207									2	-1.7157	--			5	-1.57796
2	-1.26155									3	-1.71563	--			17	-1.57693
48	-1.26144									9	-1.71549	--			2	-1.57652
4	-1.26102									14	-1.71496	--			2	-1.57607
9	-1.26075									18	-1.71494	--			2	-1.57573
24	-1.25935									7	-1.71492	--			2	-1.57569
7	-1.25853									10	-1.71466	--			2	-1.57566
7	-1.25839									2	-1.71455	--			45	-1.57533
4	-1.25835									39	-1.71433	--			2	-1.57533
4	-1.25815									11	-1.71427	--			9	-1.57509
4	-1.25544									4	-1.71404	--			2	-1.57476
3	-1.25506									3	-1.71395	--			5	-1.57455
4	-1.25404									6	-1.71393	--			10	-1.57427
13	-1.25388									12	-1.71324	--			2	-1.57402
3	-1.25346									38	-1.71312	--			3	-1.57379
5	-1.25097									5	-1.71198	--			74	-1.57365
5	-1.25051									2	-1.71164	--			2	-1.57275
4	-1.2502									3	-1.71132	--			3	-1.57263
7	-1.24988									36	-1.71077	--			6	-1.57186
4	-1.24855									7	-1.71029	--			8	-1.57168
42	-1.24816									6	-1.70924	--			24	-1.57158
5	-1.24678									11	-1.70862	--			10	-1.57132
2	-1.2467									13	-1.70752	--			15	-1.5703
3	-1.24371									3	-1.7074	--			4	-1.56942
7	-1.24183									4	-1.70722	--			8	-1.56939
4	-1.24098									2	-1.70692	--			17	-1.56924
2	-1.24046									2	-1.70679	--			5	-1.56883
7	-1.24023									13	-1.70664	--			10	-1.56874
5	-1.24004									9	-1.70518	--			2	-1.56739
2	-1.23975									5	-1.70514	--			16	-1.56725
14	-1.23887									2	-1.70482	--			5	-1.56618
2	-1.23773									2	-1.70447	--			11	-1.5655
2	-1.23748									5	-1.70293	--			2	-1.56542
3	-1.23714									2	-1.70286	--			20	-1.56462
4	-1.23672									4	-1.70245	--			2	-1.5646
2	-1.23644									5	-1.70229	--			2	-1.56324
6	-1.23625									30	-1.70155	--			6	-1.5632
21	-1.23591									7	-1.70127	--			55	-1.56281
5	-1.23555									3	-1.70059	--			3	-1.56267
4	-1.2346									2	-1.70057	--			10	-1.56233
11	-1.2342									4	-1.69901	--			2	-1.56227
6	-1.23401									2	-1.69846	--			4	-1.56206
4	-1.23394									112	-1.69845	--			4	-1.56165
4	-1.2338									10	-1.69827	--			10	-1.56159
7	-1.23301									2	-1.69549	--			2	-1.56135
2	-1.23052									2	-1.69547	--			8	-1.56097
5	-1.23044									2	-1.69536	--			4	-1.56094
5	-1.22896									2	-1.69535	--			4	-1.56063
5	-1.22553									2	-1.69521	--			2	-1.55998
4	-1.22314									4	-1.69514	--			7	-1.55922
4	-1.22249									2	-1.6948	--			5	-1.55918
2	-1.2209									13	-1.69469	--			5	-1.55905
10	-1.22039									2	-1.69469	--			6	-1.55819
3	-1.21955									4	-1.69402	--			3	-1.55768
20	-1.21908									2	-1.69398	--			4	-1.55758
5	-1.21852									4	-1.69387	--			4	-1.55732
2	-1.21852									2	-1.69381	--			2	-1.55695
44	-1.21778									2	-1.69358	--			2	-1.55671
3	-1.21706									10	-1.6927	--			2	-1.55558
10	-1.2155									36	-1.69245	--			2	-1.55498
2	-1.21408									4	-1.69149	--			2	-1.55484
4	-1.21119									20	-1.6897	--			5	-1.55419
22	-1.21109									7	-1.68912	--			8	-1.55414
12	-1.20719									3	-1.6889	--			3	-1.55408
3	-1.20456									3	-1.68744	--			2	-1.55408
2	-1.2044									3	-1.68659	--			4	-1.55374
2	-1.20305									7	-1.68582	--			2	-1.55308
3	-1.20287									4	-1.68482	--			2	-1.55288
10	-1.20264									2	-1.68449	--			10	-1.55257
9	-1.20177									2	-1.68427	--			3	-1.5525
2	-1.20144									2	-1.68358	--			8	-1.55224
8	-1.2014									2	-1.68323	--			2	-1.55141
20	-1.20119									4	-1.68307	--			6	-1.55062
17	-1.2004									2	-1.68298	--			8	-1.54987
2	-1.19937									5	-1.68252	--			10	-1.54981
2	-1.19909									4	-1.68157	--			6	-1.54891
2	-1.19876									2	-1.68143	--			2	-1.5481
2	-1.19875									4	-1.68115	--			3	-1.54804
2	-1.19792									6	-1.68101	--			8	-1.54746
2	-1.19592									10	-1.68081	--			3	-1.5474
3	-1.19185									6	-1.68036	--			2	-1.54694
2	-1.19123									2	-1.67996	--			2	-1.54671
2	-1.19102									3	-1.67967	--			2	-1.54644
9	-1.18998									4	-1.67957	--			2	-1.54643
4	-1.18888									2	-1.67952	--			3	-1.54622
3	-1.1886									4	-1.67935	--			8	-1.54571
8	-1.18797									4	-1.67852	--			2	-1.54537
7	-1.18776									9	-1.67844	--			2	-1.54518
2	-1.18711									4	-1.67835	--			6	-1.54465
4	-1.18566									6	-1.67824	--			19	-1.54439
2	-1.18558									3	-1.67817	--			2	-1.54428
6	-1.1852									41	-1.6778	--			2	-1.54404
2	-1.18486									33	-1.67733	--			47	-1.54287
5	-1.18419									33	-1.67675	--			11	-1.54253
2	-1.18326									3	-1.67672	--			2	-1.54224
3	-1.18253									4	-1.67651	--			22	-1.54137
7	-1.18045									5	-1.67641	--			4	-1.54108
5	-1.17997									2	-1.67589	--			9	-1.54056
12	-1.17966									2	-1.67579	--			2	-1.54025
11	-1.17922									2	-1.67509	--			3	-1.53969
15	-1.17871									4	-1.67485	--			10	-1.53957
7	-1.17854									4	-1.67484	--			2	-1.53838
10	-1.17818									7	-1.67442	--			6	-1.53788
13	-1.17698									5	-1.67404	--			8	-1.53767
3	-1.17567									20	-1.67383	--			3	-1.53641
5	-1.17534									8	-1.67326	--			5	-1.53608
3	-1.17494									2	-1.67314	--			2	-1.53542
2	-1.17391									14	-1.67256	--			5	-1.53434
5	-1.17319									7	-1.67239	--			3	-1.53377
18	-1.17311									2	-1.67229	--			4	-1.53319
2	-1.17304									4	-1.67204	--			2	-1.53205
2	-1.1729									2	-1.67182	--			2	-1.53144
2	-1.1728									2	-1.67104	--			2	-1.5313
3	-1.17185									2	-1.67096	--			2	-1.53126
2	-1.17146									9	-1.67088	--			4	-1.52953
2	-1.17062									9	-1.67073	--			2	-1.52942
4	-1.16907									10	-1.66997	--			3	-1.52933
4	-1.16905									5	-1.66972	--			23	-1.52933
2	-1.169									6	-1.6686	--			2	-1.5287
2	-1.16861									2	-1.66854	--			3	-1.52834
6	-1.16746									2	-1.66797	--			2	-1.52783
2	-1.1666									19	-1.66768	--			5	-1.52725
2	-1.16502									3	-1.66705	--			4	-1.52622
2	-1.16482									5	-1.66664	--			2	-1.52566
5	-1.16258									10	-1.66604	--			4	-1.52501
7	-1.16214									2	-1.66588	--			4	-1.52498
9	-1.16117									2	-1.66569	--			5	-1.52465
14	-1.16078									11	-1.66446	--			4	-1.52418
3	-1.15965									5	-1.66352	--			22	-1.52337
10	-1.15901									2	-1.66348	--			17	-1.52303
23	-1.15773									24	-1.66259	--			19	-1.52299
3	-1.15759									3	-1.6624	--			2	-1.52286
3	-1.15726									2	-1.66225	--			3	-1.52281
4	-1.15593									2	-1.66202	--			3	-1.52274
12	-1.15478									7	-1.66182	--			32	-1.52194
2	-1.15433									4	-1.66155	--			6	-1.52133
11	-1.15428									2	-1.66139	--			2	-1.52107
2	-1.15361									2	-1.6611	--			2	-1.52084
3	-1.15256									4	-1.66103	--			2	-1.52051
20	-1.15218									14	-1.65867	--			2	-1.52049
2	-1.1521									32	-1.65832	--			7	-1.52009
3	-1.14928									2	-1.65804	--			11	-1.51997
4	-1.14679									91	-1.6577	--			14	-1.51834
2	-1.1461									6	-1.65682	--			4	-1.5183
5	-1.14464									2	-1.65681	--			5	-1.51774
2	-1.14423									17	-1.65677	--			32	-1.51684
[truncated: 5,327 more rows]

## Sheet: Figure 4-figure supplement 1 
Time (S)	Normalized Intensity					Fitted parameters	Value	Error
0	1					y0	0.09514	0.000757309
0.2	0.99429					fb1	0.21645	0.00372
0.4	0.98876					tb1 (s)	20.8182	0.40123
0.6	0.98449					fb2	0.67001	0.00339
0.8	0.97829					tb2 (s)	97.8635	0.66903
1	0.9745
1.2	0.9689
1.4	0.96845
1.6	0.96321
1.8	0.95669
2	0.95581
2.2	0.95596
2.4	0.9451
2.6	0.94171
2.8	0.93664
3	0.93639
3.2	0.93107
3.4	0.92277
3.6	0.92523
3.8	0.92442
4	0.92233
4.2	0.91421
4.4	0.91804
4.6	0.91203
4.8	0.9134
5	0.90375
5.2	0.90336
5.4	0.90041
5.6	0.89794
5.8	0.89455
6	0.88979
6.2	0.88713
6.4	0.8838
6.6	0.88423
6.8	0.87907
7	0.87467
7.2	0.87151
7.4	0.86808
7.6	0.86034
7.8	0.85724
8	0.84804
8.2	0.85474
8.4	0.84617
8.6	0.84496
8.8	0.84189
9	0.83571
9.2	0.83383
9.4	0.82811
9.6	0.82654
9.8	0.82421
10	0.81885
10.2	0.81754
10.4	0.8165
10.6	0.81105
10.8	0.8115
11	0.80703
11.2	0.80597
11.4	0.79967
11.6	0.79893
11.8	0.79708
12	0.79184
12.2	0.79339
12.4	0.7929
12.6	0.78708
12.8	0.78642
13	0.7831
13.2	0.78476
13.4	0.78007
13.6	0.77409
13.8	0.77541
14	0.77359
14.2	0.7706
14.4	0.77587
14.6	0.77143
14.8	0.76842
15	0.7698
15.2	0.76589
15.4	0.76519
15.6	0.76285
15.8	0.76071
16	0.76106
16.2	0.75947
16.4	0.75858
16.6	0.75296
16.8	0.75556
17	0.7536
17.2	0.75272
17.4	0.75202
17.6	0.74901
17.8	0.74407
18	0.74506
18.2	0.74564
18.4	0.74441
18.6	0.73592
18.8	0.74028
19	0.73384
19.2	0.7367
19.4	0.73313
19.6	0.72972
19.8	0.7242
20	0.72052
20.2	0.72299
20.4	0.72242
20.6	0.72439
20.8	0.71942
21	0.71651
21.2	0.71568
21.4	0.71369
21.6	0.71591
21.8	0.71227
22	0.70548
22.2	0.70627
22.4	0.7042
22.6	0.69557
22.8	0.69202
23	0.69479
23.2	0.69236
23.4	0.68832
23.6	0.687
23.8	0.68886
24	0.68497
24.2	0.68386
24.4	0.68036
24.6	0.68257
24.8	0.67816
25	0.67795
25.2	0.67445
25.4	0.67572
25.6	0.67893
25.8	0.67123
26	0.67025
26.2	0.6691
26.4	0.66991
26.6	0.66818
26.8	0.66863
27	0.66824
27.2	0.66656
27.4	0.66497
27.6	0.65857
27.8	0.66326
28	0.66223
28.2	0.65902
28.4	0.65453
28.6	0.65382
28.8	0.65166
29	0.65076
29.2	0.65007
29.4	0.64731
29.6	0.64776
29.8	0.64346
30	0.6404
30.2	0.63752
30.4	0.63778
30.6	0.64007
30.8	0.63607
31	0.63718
31.2	0.6353
31.4	0.63053
31.6	0.63272
31.8	0.63091
32	0.62886
32.2	0.62833
32.4	0.62499
32.6	0.62466
32.8	0.62342
33	0.61873
33.2	0.61904
33.4	0.61457
33.6	0.6178
33.8	0.61662
34	0.61707
34.2	0.61586
34.4	0.61166
34.6	0.61019
34.8	0.60891
35	0.60789
35.2	0.60815
35.4	0.60511
35.6	0.60475
35.8	0.60375
36	0.60242
36.2	0.59857
36.4	0.59994
36.6	0.59605
36.8	0.59362
37	0.59551
37.2	0.594
37.4	0.59137
37.6	0.59045
37.8	0.58668
38	0.5885
38.2	0.58671
38.4	0.58538
38.6	0.58609
38.8	0.58601
39	0.58212
39.2	0.58212
39.4	0.58007
39.6	0.57592
39.8	0.57789
40	0.57838
40.2	0.57314
40.4	0.57104
40.6	0.57609
40.8	0.57571
41	0.57138
41.2	0.57088
41.4	0.56827
41.6	0.56364
41.8	0.56684
42	0.56328
42.2	0.5649
42.4	0.5629
42.6	0.56208
42.8	0.5608
43	0.56132
43.2	0.56004
43.4	0.55447
43.6	0.558
43.8	0.55521
44	0.55304
44.2	0.55298
44.4	0.5528
44.6	0.54981
44.8	0.55161
45	0.54789
45.2	0.54836
45.4	0.54628
45.6	0.54796
45.8	0.54498
46	0.53944
46.2	0.54449
46.4	0.54514
46.6	0.54304
46.8	0.54082
47	0.54025
47.2	0.53563
47.4	0.5339
47.6	0.53274
47.8	0.53095
48	0.53425
48.2	0.52999
48.4	0.53245
48.6	0.52581
48.8	0.52402
49	0.52095
49.2	0.52026
49.4	0.5193
49.6	0.51874
49.8	0.51756
50	0.51778
50.2	0.51618
50.4	0.51579
50.6	0.5139
50.8	0.51161
51	0.5134
51.2	0.50934
51.4	0.50594
51.6	0.50723
51.8	0.50774
52	0.50661
52.2	0.50612
52.4	0.504
52.6	0.50282
52.8	0.50322
53	0.50662
53.2	0.50299
53.4	0.50247
53.6	0.50369
53.8	0.50217
54	0.50068
54.2	0.50335
54.4	0.50343
54.6	0.49867
54.8	0.5015
55	0.49809
55.2	0.49656
55.4	0.49392
55.6	0.49191
55.8	0.49054
56	0.49158
56.2	0.49164
56.4	0.49295
56.6	0.48898
56.8	0.4862
57	0.48308
57.2	0.48528
57.4	0.48327
57.6	0.48337
57.8	0.48288
58	0.48221
58.2	0.47957
58.4	0.4774
58.6	0.47154
58.8	0.47616
59	0.47315
59.2	0.47329
59.4	0.47132
59.6	0.47124
59.8	0.46995
60	0.47282
60.2	0.46781
60.4	0.4668
60.6	0.46512
60.8	0.46644
61	0.46225
61.2	0.46206
61.4	0.459
61.6	0.45855
61.8	0.46196
62	0.45938
62.2	0.45786
62.4	0.46047
62.6	0.45506
62.8	0.45774
63	0.45606
63.2	0.45665
63.4	0.45072
63.6	0.45354
63.8	0.4529
64	0.4491
64.2	0.4489
64.4	0.44858
64.6	0.45035
64.8	0.44793
65	0.44665
65.2	0.44723
65.4	0.44793
65.6	0.44341
65.8	0.44224
66	0.43991
66.2	0.44018
66.4	0.43865
66.6	0.43942
66.8	0.43316
67	0.43726
67.2	0.43196
67.4	0.43529
67.6	0.43581
67.8	0.43999
68	0.43604
68.2	0.43405
68.4	0.43291
68.6	0.43422
68.8	0.43611
69	0.43319
69.2	0.43163
69.4	0.43173
69.6	0.42989
69.8	0.42818
70	0.42639
70.2	0.42846
70.4	0.42812
70.6	0.42537
70.8	0.42276
71	0.42481
71.2	0.42236
71.4	0.42427
71.6	0.4227
71.8	0.4227
72	0.42176
72.2	0.42094
72.4	0.4199
72.6	0.42096
72.8	0.42152
73	0.42315
73.2	0.41863
73.4	0.41741
73.6	0.41758
73.8	0.41485
74	0.41704
74.2	0.41661
74.4	0.41458
74.6	0.41229
74.8	0.41351
75	0.41219
75.2	0.41127
75.4	0.41213
75.6	0.41334
75.8	0.40994
76	0.40737
76.2	0.40869
76.4	0.40644
76.6	0.40767
76.8	0.40479
77	0.40606
77.2	0.40558
77.4	0.40584
77.6	0.40509
77.8	0.40342
78	0.40314
78.2	0.40348
78.4	0.39865
78.6	0.39889
78.8	0.3995
79	0.39942
79.2	0.39903
79.4	0.39669
79.6	0.39469
79.8	0.39363
80	0.39614
80.2	0.39388
80.4	0.3926
80.6	0.39328
80.8	0.39425
81	0.39212
81.2	0.3929
81.4	0.3914
81.6	0.39085
81.8	0.39221
82	0.39071
82.2	0.38674
82.4	0.38853
82.6	0.38489
82.8	0.38501
83	0.38446
83.2	0.38524
83.4	0.38501
83.6	0.38598
83.8	0.38512
84	0.38331
84.2	0.38258
84.4	0.38209
84.6	0.38431
84.8	0.38125
85	0.38445
85.2	0.38001
85.4	0.38061
85.6	0.38316
85.8	0.38436
86	0.38231
86.2	0.37894
86.4	0.38099
86.6	0.37972
86.8	0.379
87	0.38058
87.2	0.37786
87.4	0.37895
87.6	0.37957
87.8	0.37681
88	0.37531
88.2	0.37489
88.4	0.3714
88.6	0.37252
88.8	0.37256
89	0.37576
89.2	0.37241
89.4	0.37213
89.6	0.36918
89.8	0.36776
90	0.36509
90.2	0.36703
90.4	0.36923
90.6	0.36684
90.8	0.36831
91	0.36229
91.2	0.36206
91.4	0.36028
91.6	0.36337
91.8	0.36245
92	0.36073
92.2	0.36133
92.4	0.35908
92.6	0.3577
92.8	0.35439
93	0.35378
93.2	0.35294
93.4	0.35112
93.6	0.35113
93.8	0.34666
94	0.34675
94.2	0.34816
94.4	0.34876
94.6	0.34887
94.8	0.34843
95	0.34684
95.2	0.34477
95.4	0.34683
95.6	0.34558
95.8	0.34516
96	0.34288
96.2	0.34147
96.4	0.34307
96.6	0.33951
96.8	0.34004
97	0.33792
97.2	0.33959
97.4	0.34028
97.6	0.3373
97.8	0.33596
98	0.33796
98.2	0.33709
98.4	0.33527
98.6	0.33676
98.8	0.33863
99	0.33651
99.2	0.33539
99.4	0.3353
99.6	0.33984
99.8	0.33855
100	0.33917
100.2	0.33703
100.4	0.33503
100.6	0.33683
100.8	0.33137
101	0.33244
101.2	0.32952
101.4	0.32924
101.6	0.33058
101.8	0.32619
102	0.33058
102.2	0.33181
102.4	0.3292
102.6	0.33162
102.8	0.33098
103	0.32822
103.2	0.32814
103.4	0.32796
103.6	0.32245
103.8	0.3249
104	0.32235
104.2	0.32083
104.4	0.32071
104.6	0.32217
104.8	0.31942
105	0.31809
105.2	0.32093
105.4	0.31942
105.6	0.32017
105.8	0.31761
106	0.31587
106.2	0.31963
106.4	0.31913
106.6	0.31843
106.8	0.3222
107	0.31947
107.2	0.31962
107.4	0.31807
107.6	0.31927
107.8	0.31938
108	0.31668
108.2	0.31918
108.4	0.31442
108.6	0.31783
108.8	0.31668
109	0.31399
109.2	0.31231
109.4	0.3136
109.6	0.31289
109.8	0.3077
110	0.30873
110.2	0.30823
110.4	0.30746
110.6	0.30648
110.8	0.30653
111	0.30794
111.2	0.30297
111.4	0.30586
111.6	0.30446
111.8	0.30445
112	0.30443
112.2	0.30481
112.4	0.30215
112.6	0.3027
112.8	0.3024
113	0.29973
113.2	0.30098
113.4	0.30053
113.6	0.29936
113.8	0.30063
114	0.29902
114.2	0.29748
114.4	0.30186
114.6	0.29905
114.8	0.29814
115	0.29747
115.2	0.29764
115.4	0.29772
115.6	0.29534
115.8	0.29715
116	0.29485
116.2	0.29558
116.4	0.29202
116.6	0.29012
116.8	0.29242
117	0.29224
117.2	0.29644
117.4	0.29247
117.6	0.2921
117.8	0.29349
118	0.29155
118.2	0.29158
118.4	0.28974
118.6	0.28849
118.8	0.29076
119	0.2894
119.2	0.29345
119.4	0.28934
119.6	0.2921
119.8	0.28916
120	0.28865
120.2	0.28675
120.4	0.28573
120.6	0.28431
120.8	0.28154
121	0.28457
121.2	0.28678
121.4	0.28389
121.6	0.28492
121.8	0.28635
122	0.28514
122.2	0.28298
122.4	0.28325
122.6	0.28303
122.8	0.28173
123	0.28097
123.2	0.28204
123.4	0.28415
123.6	0.28342
123.8	0.28141
124	0.28375
124.2	0.28347
124.4	0.28109
124.6	0.28125
124.8	0.28018
125	0.28214
125.2	0.27857
125.4	0.28089
125.6	0.28058
125.8	0.28116
126	0.2785
126.2	0.27871
126.4	0.27816
126.6	0.27943
126.8	0.27651
127	0.27711
127.2	0.27594
127.4	0.27594
127.6	0.27503
127.8	0.27707
128	0.27405
128.2	0.27615
128.4	0.27453
128.6	0.27039
128.8	0.27042
129	0.27152
129.2	0.2701
129.4	0.27135
129.6	0.27244
129.8	0.26985
130	0.26798
130.2	0.269
130.4	0.26502
130.6	0.26712
130.8	0.26524
131	0.26415
131.2	0.26862
131.4	0.26589
131.6	0.26688
131.8	0.26662
132	0.26322
132.2	0.26328
132.4	0.26741
132.6	0.26535
132.8	0.26772
133	0.2663
133.2	0.2642
133.4	0.26453
133.6	0.26567
133.8	0.26344
134	0.26344
134.2	0.2587
134.4	0.25991
134.6	0.26246
134.8	0.26277
135	0.26586
135.2	0.2628
135.4	0.26097
135.6	0.26217
135.8	0.26116
136	0.26079
136.2	0.26329
136.4	0.26035
136.6	0.2604
136.8	0.25603
137	0.26065
137.2	0.26012
137.4	0.25648
137.6	0.25681
137.8	0.25345
138	0.25929
138.2	0.25905
138.4	0.25712
138.6	0.25671
138.8	0.25592
139	0.25725
139.2	0.25587
139.4	0.25848
139.6	0.25814
139.8	0.25627
140	0.25402
140.2	0.25744
140.4	0.25473
140.6	0.25463
140.8	0.25349
141	0.25142
141.2	0.2494
141.4	0.24914
141.6	0.24999
141.8	0.25294
142	0.25083
142.2	0.24913
142.4	0.24963
142.6	0.2509
142.8	0.24902
143	0.25202
143.2	0.25082
143.4	0.25174
143.6	0.24746
143.8	0.24864
144	0.24758
144.2	0.24793
144.4	0.24591
144.6	0.24949
144.8	0.24897
145	0.24814
145.2	0.24811
145.4	0.24878
145.6	0.24765
145.8	0.24894
146	0.24724
146.2	0.24752
146.4	0.24685
146.6	0.24983
146.8	0.24705
147	0.24778
147.2	0.24771
147.4	0.24542
147.6	0.2465
147.8	0.2464
148	0.24797
148.2	0.24759
148.4	0.24635
148.6	0.24731
148.8	0.24566
149	0.24144
149.2	0.24548
149.4	0.24502
149.6	0.24573
149.8	0.24483
150	0.24704
150.2	0.24574
150.4	0.24531
150.6	0.24421
150.8	0.24135
151	0.24129
151.2	0.24101
151.4	0.2412
151.6	0.23761
151.8	0.24
152	0.24115
152.2	0.24076
152.4	0.24047
152.6	0.24029
152.8	0.23729
153	0.23832
153.2	0.23755
153.4	0.23585
153.6	0.23219
153.8	0.23403
154	0.23466
154.2	0.23567
154.4	0.23477
154.6	0.23545
154.8	0.2341
155	0.23432
155.2	0.231
155.4	0.22842
155.6	0.23196
155.8	0.23026
156	0.23025
156.2	0.2292
156.4	0.22835
156.6	0.22944
156.8	0.23025
157	0.23105
157.2	0.22945
157.4	0.23096
157.6	0.23121
157.8	0.22907
158	0.22716
158.2	0.22848
158.4	0.22913
158.6	0.22842
158.8	0.22853
159	0.22798
159.2	0.22565
159.4	0.22433
159.6	0.22561
159.8	0.22496
160	0.22665
160.2	0.22644
160.4	0.22694
160.6	0.22538
160.8	0.22605
161	0.22535
161.2	0.22625
161.4	0.22555
161.6	0.22324
161.8	0.22593
162	0.22272
162.2	0.22203
162.4	0.22341
162.6	0.22352
162.8	0.22377
163	0.22265
163.2	0.22165
163.4	0.2195
163.6	0.22166
163.8	0.22087
164	0.21817
164.2	0.21994
164.4	0.22034
164.6	0.22123
164.8	0.22003
165	0.21673
165.2	0.21827
165.4	0.21646
165.6	0.21764
165.8	0.21785
166	0.21547
166.2	0.21687
166.4	0.21688
166.6	0.21694
166.8	0.21467
167	0.21542
167.2	0.21477
167.4	0.21701
167.6	0.21675
167.8	0.21507
168	0.21581
168.2	0.21455
168.4	0.21578
168.6	0.21499
168.8	0.2155
169	0.21835
169.2	0.21359
169.4	0.21309
169.6	0.21721
169.8	0.21528
170	0.21506
170.2	0.214
170.4	0.21274
170.6	0.21359
170.8	0.2149
171	0.21253
171.2	0.21157
171.4	0.21501
171.6	0.21441
171.8	0.21345
172	0.2159
172.2	0.21542
172.4	0.21436
172.6	0.2136
172.8	0.2125
173	0.21336
173.2	0.21198
173.4	0.21356
173.6	0.21134
173.8	0.21281
174	0.21045
174.2	0.21106
174.4	0.20877
174.6	0.20892
174.8	0.21103
175	0.20708
175.2	0.20948
175.4	0.20869
175.6	0.20941
175.8	0.2101
176	0.21099
176.2	0.21024
176.4	0.20807
176.6	0.20746
176.8	0.20639
177	0.20539
177.2	0.20838
177.4	0.20705
177.6	0.20599
177.8	0.20813
178	0.2057
178.2	0.20617
178.4	0.20806
178.6	0.20344
178.8	0.20414
179	0.20609
179.2	0.20535
179.4	0.20499
179.6	0.20375
179.8	0.20567
180	0.2032
180.2	0.20142
180.4	0.19985
180.6	0.20134
180.8	0.19986
181	0.19861
181.2	0.20133
181.4	0.20207
181.6	0.20187
181.8	0.20229
182	0.20025
182.2	0.20486
182.4	0.20388
182.6	0.20255
182.8	0.20041
183	0.20066
183.2	0.2015
183.4	0.20218
183.6	0.20021
183.8	0.20032
184	0.20005
184.2	0.20234
184.4	0.20151
184.6	0.20014
184.8	0.20197
185	0.2011
185.2	0.19901
185.4	0.19665
185.6	0.19708
185.8	0.20167
186	0.19824
186.2	0.1966
186.4	0.19844
186.6	0.19708
186.8	0.1979
187	0.19467
187.2	0.19348
187.4	0.19543
187.6	0.19905
187.8	0.1958
188	0.19571
188.2	0.19796
188.4	0.19444
188.6	0.195
188.8	0.19591
189	0.19597
189.2	0.19485
189.4	0.19516
189.6	0.19445
189.8	0.1935
190	0.19333
190.2	0.19318
190.4	0.19544
190.6	0.19141
190.8	0.19373
191	0.19622
191.2	0.19408
191.4	0.19241
191.6	0.19222
191.8	0.1925
192	0.19189
192.2	0.19084
192.4	0.19243
192.6	0.19145
192.8	0.19066
193	0.19323
193.2	0.18986
193.4	0.1906
193.6	0.19193
193.8	0.19065
194	0.19075
194.2	0.19103
194.4	0.18984
194.6	0.1915
194.8	0.19181
195	0.19065
195.2	0.18808
195.4	0.18863
195.6	0.18999
195.8	0.18918
196	0.18826
196.2	0.18741
196.4	0.18934
196.6	0.19144
196.8	0.19289
197	0.18936
197.2	0.19006
197.4	0.18953
197.6	0.19006
197.8	0.1888
198	0.18682
198.2	0.18723
198.4	0.18889
198.6	0.18739
198.8	0.18674
199	0.18744
199.2	0.18956
199.4	0.18781
199.6	0.1886
199.8	0.18786
200	0.18661
200.2	0.18586
200.4	0.18564
200.6	0.1848
200.8	0.18433
201	0.18385
201.2	0.1844
201.4	0.18086
201.6	0.18345
201.8	0.18093
202	0.17875
202.2	0.18028
202.4	0.18239
202.6	0.18236
202.8	0.18114
203	0.18233
203.2	0.18002
203.4	0.183
203.6	0.18157
203.8	0.18239
204	0.18112
204.2	0.1834
204.4	0.1833
204.6	0.17965
204.8	0.18145
205	0.18374
205.2	0.17867
205.4	0.18101
205.6	0.18054
205.8	0.17939
206	0.17936
206.2	0.18099
206.4	0.18095
206.6	0.18157
206.8	0.18072
207	0.18009
207.2	0.17962
207.4	0.18206
207.6	0.17786
207.8	0.17915
208	0.18037
208.2	0.18014
208.4	0.179
208.6	0.1773
208.8	0.17542
209	0.17706
209.2	0.17685
209.4	0.17689
209.6	0.17734
209.8	0.17728
210	0.17782
210.2	0.17669
210.4	0.17662
210.6	0.17493
210.8	0.17936
211	0.17807
211.2	0.1764
211.4	0.17776
211.6	0.17703
211.8	0.17644
212	0.17577
212.2	0.17534
212.4	0.17612
212.6	0.17743
212.8	0.1744
213	0.17641
213.2	0.17644
213.4	0.17523
213.6	0.17336
213.8	0.17227
214	0.1742
214.2	0.17234
214.4	0.17255
214.6	0.17274
214.8	0.17383
215	0.17016
215.2	0.17306
215.4	0.17604
215.6	0.17163
215.8	0.17286
216	0.17335
216.2	0.17437
216.4	0.17225
216.6	0.1726
216.8	0.17268
217	0.17158
217.2	0.17193
217.4	0.17076
217.6	0.17118
217.8	0.17
218	0.1669
218.2	0.16888
218.4	0.16612
218.6	0.16613
218.8	0.16649
219	0.16585
219.2	0.16757
219.4	0.16845
219.6	0.16445
219.8	0.16498
220	0.16893
220.2	0.16855
220.4	0.16747
220.6	0.1671
220.8	0.16768
221	0.16796
221.2	0.16841
221.4	0.16583
221.6	0.16795
221.8	0.16819
222	0.16853
222.2	0.16627
222.4	0.16842
222.6	0.16748
222.8	0.16814
223	0.16797
223.2	0.16908
223.4	0.16843
223.6	0.16694
223.8	0.16709
224	0.1655
224.2	0.16623
224.4	0.16764
224.6	0.16805
224.8	0.16489
225	0.16454
225.2	0.16333
225.4	0.16261
225.6	0.16364
225.8	0.16431
226	0.16585
226.2	0.1653
226.4	0.16302
226.6	0.16103
226.8	0.1651
227	0.16706
227.2	0.16707
227.4	0.16562
227.6	0.1643
227.8	0.16467
228	0.16307
228.2	0.16351
228.4	0.16379
228.6	0.16245
228.8	0.16322
229	0.1605
229.2	0.16067
229.4	0.16113
229.6	0.16033
229.8	0.15903
230	0.15955
230.2	0.15793
230.4	0.15972
230.6	0.15986
230.8	0.15914
231	0.16162
231.2	0.15988
231.4	0.16047
231.6	0.15933
231.8	0.15675
232	0.1567
232.2	0.15786
232.4	0.15792
232.6	0.15856
232.8	0.15963
233	0.16052
233.2	0.15911
233.4	0.15719
233.6	0.1619
233.8	0.15732
234	0.15883
234.2	0.15938
234.4	0.15914
234.6	0.1587
234.8	0.15701
235	0.15905
235.2	0.15891
235.4	0.15795
235.6	0.15761
235.8	0.15678
236	0.15707
236.2	0.15827
236.4	0.15676
236.6	0.15762
236.8	0.15634
237	0.15502
237.2	0.15624
237.4	0.15519
237.6	0.15441
237.8	0.15563
238	0.15372
238.2	0.1561
238.4	0.15666
238.6	0.15661
238.8	0.15657
239	0.15388
239.2	0.15472
239.4	0.15619
239.6	0.15386
239.8	0.15871
240	0.15562
240.2	0.15544
240.4	0.15701
240.6	0.15711
240.8	0.15766
241	0.15731
241.2	0.15696
241.4	0.15529
241.6	0.15715
241.8	0.15379
242	0.15584
242.2	0.15503
242.4	0.15595
242.6	0.15613
242.8	0.15375
243	0.15641
243.2	0.15308
243.4	0.15335
243.6	0.15494
243.8	0.15176
244	0.15219
244.2	0.15209
244.4	0.1494
244.6	0.15127
244.8	0.15085
245	0.14875
245.2	0.14623
245.4	0.14739
245.6	0.14632
245.8	0.15046
246	0.14619
246.2	0.14804
246.4	0.14791
246.6	0.1479
246.8	0.14794
247	0.14819
247.2	0.14852
247.4	0.14946
247.6	0.14769
247.8	0.14683
248	0.1478
248.2	0.14625
248.4	0.14708
248.6	0.14441
248.8	0.14478
249	0.14473
249.2	0.14488
249.4	0.14225
249.6	0.1422
249.8	0.14416
250	0.14359
250.2	0.14342
250.4	0.14227
250.6	0.14312
250.8	0.14179
251	0.14015
251.2	0.14249
251.4	0.14148
251.6	0.14303
251.8	0.14012
252	0.14084
252.2	0.14275
252.4	0.14201
252.6	0.14231
252.8	0.14414
253	0.14162
253.2	0.14278
253.4	0.14479
253.6	0.1462
253.8	0.14409
254	0.14278
254.2	0.14385
254.4	0.14301
254.6	0.14046
254.8	0.14338
255	0.14336
255.2	0.14267
255.4	0.14114
255.6	0.14133
255.8	0.14091
256	0.13886
256.2	0.13653
256.4	0.13649
256.6	0.13636
256.8	0.13832
257	0.13897
257.2	0.13757
257.4	0.13744
257.6	0.14167
257.8	0.14013
258	0.13826
258.2	0.13857
258.4	0.13649
258.6	0.1376
258.8	0.13588
259	0.13903
259.2	0.13755
259.4	0.13753
259.6	0.13536
259.8	0.13651
260	0.13747
260.2	0.13602
260.4	0.13674
260.6	0.13522
260.8	0.13469
261	0.13548
261.2	0.13391
261.4	0.13473
261.6	0.13624
261.8	0.13492
262	0.13375
262.2	0.13666
262.4	0.13434
262.6	0.13343
262.8	0.13492
263	0.13612
263.2	0.13547
263.4	0.13377
263.6	0.13343
263.8	0.13565
264	0.13552
264.2	0.13568
264.4	0.13415
264.6	0.13365
264.8	0.13536
265	0.13296
265.2	0.13607
265.4	0.13772
265.6	0.13878
265.8	0.13688
266	0.13563
266.2	0.13557
266.4	0.13721
266.6	0.13586
266.8	0.13632
267	0.13707
267.2	0.13474
267.4	0.13656
267.6	0.1375
267.8	0.13733
268	0.13519
268.2	0.13499
268.4	0.13623
268.6	0.13635
268.8	0.13729
269	0.13521
269.2	0.13706
269.4	0.13529
269.6	0.13621
269.8	0.13612
270	0.13619
270.2	0.13766
270.4	0.13788
270.6	0.13596
270.8	0.1358
271	0.13488
271.2	0.13466
271.4	0.13433
271.6	0.13338
271.8	0.13504
272	0.13213
272.2	0.13379
272.4	0.13362
272.6	0.13389
272.8	0.1334
273	0.1335
273.2	0.13372
273.4	0.13415
273.6	0.13211
273.8	0.1342
274	0.13521
274.2	0.13467
274.4	0.13445
274.6	0.13687
274.8	0.13526
275	0.13613
275.2	0.13564
275.4	0.13669
275.6	0.13517
275.8	0.13407
276	0.13457
276.2	0.13339
276.4	0.13254
276.6	0.13155
276.8	0.13317
277	0.1325
277.2	0.13269
277.4	0.13203
277.6	0.13345
277.8	0.13081
278	0.13224
278.2	0.13214
278.4	0.13202
278.6	0.13251
278.8	0.12912
279	0.13444
279.2	0.1348
279.4	0.13294
279.6	0.13195
279.8	0.13298
280	0.13392
280.2	0.13246
280.4	0.13056
280.6	0.1312
280.8	0.13105
281	0.13093
281.2	0.13318
281.4	0.13189
281.6	0.13281
281.8	0.13145
282	0.13318
282.2	0.13047
282.4	0.13074
282.6	0.1307
282.8	0.13071
283	0.13199
283.2	0.12922
283.4	0.13002
283.6	0.13071
283.8	0.13172
284	0.12902
284.2	0.12753
284.4	0.12944
284.6	0.13134
284.8	0.13235
285	0.13432
285.2	0.13022
285.4	0.13096
285.6	0.13099
285.8	0.13158
286	0.13037
286.2	0.1303
286.4	0.12877
286.6	0.13054
286.8	0.12896
287	0.12994
287.2	0.13104
287.4	0.12963
287.6	0.13164
287.8	0.12834
288	0.1293
288.2	0.13439
288.4	0.132
288.6	0.13372
288.8	0.13147
289	0.13205
289.2	0.12953
289.4	0.13288
289.6	0.12978
289.8	0.13037
290	0.1315
290.2	0.12768
290.4	0.12824
290.6	0.12831
290.8	0.12813
291	0.12842
291.2	0.12798
291.4	0.12878
291.6	0.12814
291.8	0.1288
292	0.127
292.2	0.12738
292.4	0.12645
292.6	0.12606
292.8	0.12649
293	0.12634
293.2	0.12613
293.4	0.12629
293.6	0.12642
293.8	0.1265
294	0.12592
294.2	0.12405
294.4	0.12375
294.6	0.12401
294.8	0.12603
295	0.12537
295.2	0.12629
295.4	0.12491
295.6	0.12766
295.8	0.12686
296	0.12752
296.2	0.12894
296.4	0.12671
296.6	0.1272
296.8	0.12686
297	0.1279
297.2	0.12694
297.4	0.12697
297.6	0.12566
297.8	0.1247
298	0.1265
298.2	0.12333
298.4	0.12385
298.6	0.1248
298.8	0.12447
299	0.12631
299.2	0.12629
299.4	0.12544
299.6	0.12518
299.8	0.12568
