# Supplementary material for: Live-cell single-molecule tracking reveals co-recognition of H3K27me3 and DNA targets polycomb Cbx7-PRC1 to chromatin
Source: eLife. 2016 Oct 10;5:e17667. doi: 10.7554/eLife.17667 (PMC5056789; doi:10.7554/eLife.17667)
Supplement: Figure 5—source data 1. — DOI: http://dx.doi.org/10.7554/eLife.17667.046 [file elife-17667-fig5-data1.xlsx]

## Sheet: Figure 5A
Cbx7 in Ring1a1b dKO				Cbx7 in Bmi1Mel18 dKO
Log (Dm)	X-axis	Y-axis		Log (Dm)	X-axis	Y-axis
-0.3392	-3.4	0.000384911		0.77421	-3.4	0.00102
-0.48599	-3.2	0.00115		0.76419	-3.2	0.000875912
-0.48736	-3	0.00308		0.74459	-3	0.000875912
-0.42868	-2.8	0.00308		0.70565	-2.8	0.000729927
-1.13114	-2.6	0.00154		0.65481	-2.6	0.00336
-0.64433	-2.4	0.01001		0.64165	-2.4	0.00584
-2.36892	-2.2	0.01424		0.64158	-2.2	0.01314
-1.90464	-2	0.03195		0.63969	-2	0.02292
0.16501	-1.8	0.07275		0.63761	-1.8	0.05883
-0.22702	-1.6	0.10046		0.63361	-1.6	0.08058
0.22118	-1.4	0.09392		0.62149	-1.4	0.08453
-0.41641	-1.2	0.07275		0.609	-1.2	0.07533
0.25938	-1	0.0766		0.6019	-1	0.0708
-0.29131	-0.8	0.07621		0.59968	-0.8	0.07898
-1.87345	-0.6	0.09969		0.59777	-0.6	0.0892
-0.31382	-0.4	0.08545		0.59651	-0.4	0.0908
-0.66167	-0.2	0.08353		0.59537	-0.2	0.09372
-1.65415	0	0.07275		0.58628	0	0.09051
-1.33465	0.2	0.05735		0.58173	0.2	0.08058
-0.06036	0.4	0.03618		0.57973	0.4	0.04686
-0.38178	0.6	0.00654		0.5751	0.6	0.00993
-1.02122	0.8	0		0.57345	0.8	0.000583942
-0.30224	1	0.000384911		0.57141	1	0
-1.04042	1.2	0		0.56986	1.2	0
-1.71309	1.4	0		0.56047	1.4	0
-0.45562				0.54966
-0.53062				0.54798
-0.34025				0.54736
-1.29072				0.54608
-0.01048				0.53911
-0.79586				0.53713
0.01242				0.5368
-0.15956				0.53295
-1.92532				0.53165
-1.55119				0.53126
-1.75018				0.53109
-1.56941				0.529
-1.90056				0.52894
-1.92354				0.52805
-1.45437				0.52805
-1.63295				0.52637
-1.55184				0.5257
-0.73384				0.52565
-1.53052				0.52485
-0.01409				0.52478
-1.53674				0.52322
-1.66011				0.52231
-1.28929				0.52174
-1.71902				0.5212
-1.36161				0.52004
-1.61109				0.51895
-0.46477				0.51757
-1.20444				0.5174
-1.96131				0.51615
-1.66431				0.51614
-1.73239				0.51396
-0.65724				0.51356
-1.74877				0.51308
-1.74651				0.51164
-1.73662				0.51163
0.45072				0.51157
-1.39741				0.5092
-1.7481				0.50916
-1.74729				0.50902
-1.77814				0.50784
-0.87662				0.50535
0.13687				0.50521
-0.58611				0.50488
-1.47285				0.50462
-1.75229				0.50356
-0.82921				0.50263
-1.99859				0.50213
0.21049				0.49976
-1.59172				0.49974
-1.95075				0.49967
-0.38279				0.49915
-2.03221				0.49818
-1.51576				0.49593
-2.39191				0.49528
-1.47947				0.49517
0.38165				0.49502
-1.7319				0.49404
-0.54572				0.49315
-1.41269				0.49158
-1.98524				0.49068
-1.92819				0.49061
-1.66786				0.48984
-1.80271				0.48802
-0.52702				0.48777
-0.4891				0.48697
-1.54207				0.48565
-1.62394				0.48503
-2.09457				0.48435
-0.58709				0.48427
-0.61977				0.48348
-0.60786				0.48338
-1.67788				0.48142
-2.06386				0.48044
-1.51776				0.47939
-1.39886				0.47884
-1.34602				0.47754
-0.46147				0.47749
-1.82018				0.47545
-1.9279				0.47451
-0.84996				0.4741
-1.10463				0.47352
-0.25867				0.47348
-2.49624				0.4734
-0.43112				0.47274
0.32674				0.47256
-1.28531				0.47116
-0.80199				0.47049
-1.0087				0.4703
-1.37228				0.46924
-1.23965				0.46823
0.18477				0.46753
-1.00069				0.46675
-1.73428				0.46655
-1.29338				0.46645
-0.31194				0.46622
-1.6296				0.4662
-1.41147				0.46464
-0.99978				0.46249
-0.11489				0.46019
-1.88442				0.45863
-1.49373				0.45843
-0.21372				0.45758
-1.05668				0.45659
-0.11638				0.45601
-1.22327				0.45591
-0.25433				0.45577
-1.04858				0.45551
0.00182				0.45484
-1.5108				0.45409
-1.62086				0.45356
-0.14368				0.45339
-1.59236				0.45098
-1.65419				0.45057
-1.73864				0.45029
-1.83284				0.45011
-1.91061				0.44915
-1.94257				0.4488
-0.28023				0.44872
-0.64345				0.44807
-1.0659				0.44806
-1.55381				0.44746
-1.73321				0.44665
-0.74761				0.44651
-2.23591				0.44507
-0.28507				0.44412
-2.41889				0.44336
-2.22688				0.44261
-0.73319				0.44244
-1.22661				0.4414
-0.95569				0.44053
-2.37009				0.43976
-1.72951				0.43858
-2.85762				0.43828
-0.20082				0.4369
-1.28697				0.43603
-0.07257				0.43602
-1.65119				0.43266
-0.07868				0.43188
-0.13663				0.43133
-1.05537				0.43085
-0.00633				0.42871
-1.2741				0.42731
-1.04937				0.42724
0.01001				0.42709
-1.69135				0.42666
-1.63392				0.42508
-0.65927				0.4248
-1.15936				0.42419
-0.76205				0.42365
0.27796				0.42318
-1.39108				0.42211
-1.71568				0.42201
-0.98377				0.42142
-0.13627				0.41894
-2.40595				0.41817
-1.63246				0.41791
-1.64811				0.41443
0.37999				0.41414
-0.20853				0.41406
-1.64475				0.4137
-1.38852				0.41123
0.27393				0.41057
-0.58489				0.4105
-0.6147				0.41022
-0.12983				0.40996
-0.65115				0.40869
0.46979				0.40826
-0.11813				0.40808
0.18961				0.40754
0.35068				0.40739
-0.29359				0.40714
-0.30894				0.40713
-1.82003				0.4062
-1.70892				0.40554
-1.4987				0.40548
-0.31398				0.40518
0.52551				0.40503
0.00397				0.40453
-1.68607				0.40356
-1.27215				0.40264
-0.58467				0.40214
-0.53165				0.40207
-0.56273				0.40186
0.1758				0.40059
-0.57901				0.40044
0.04765				0.40024
-0.96256				0.39945
0.33714				0.39706
-0.14257				0.39686
-0.84582				0.39663
0.4721				0.3964
-0.20439				0.39623
-1.61836				0.39428
-1.20606				0.3939
-1.85022				0.39372
-0.12249				0.39354
-0.51229				0.39333
0.15047				0.39114
0.03588				0.39088
-1.49404				0.39079
-1.70828				0.39005
-0.58661				0.38982
-1.65248				0.38935
-0.20284				0.38795
-1.48776				0.38698
-0.78774				0.38645
-0.69994				0.38559
-1.75107				0.38529
-0.3362				0.38395
-1.61257				0.38372
0.23059				0.38332
0.20677				0.38247
-1.68427				0.38223
-0.16152				0.38205
0.18536				0.38128
-1.55765				0.38102
0.14109				0.37935
0.13257				0.37857
-0.52418				0.37853
-0.81373				0.37688
-1.23193				0.37646
-1.5446				0.37516
-0.53331				0.37505
-0.52694				0.37404
-1.7842				0.37387
-1.97601				0.37328
-1.19601				0.3722
-0.296				0.37157
-1.4971				0.37016
-2.4692				0.36897
-1.43703				0.36887
-0.88984				0.36694
0.0475				0.36627
-0.09988				0.36618
-0.39545				0.36589
-1.79894				0.36538
-0.46046				0.36527
0.17726				0.36357
-1.65228				0.36297
-0.90465				0.36286
-1.77053				0.36252
-1.39586				0.36218
-0.53381				0.3616
-0.61913				0.36109
-1.2343				0.35997
-0.03044				0.3595
-1.48299				0.35939
-1.37803				0.35907
-1.05337				0.35863
-0.6828				0.35807
-1.57441				0.3572
-1.87639				0.35696
-1.57275				0.35637
-0.49093				0.35635
-0.07417				0.35458
-1.48206				0.35361
-1.54322				0.35326
-0.23961				0.35301
-2.71216				0.35287
-0.50639				0.35167
0.25023				0.35162
-0.37462				0.35108
0.15242				0.35081
-0.4322				0.35039
-2.22532				0.35013
-0.85331				0.34995
0.12453				0.34974
-0.58441				0.34968
-1.75506				0.3491
-1.65189				0.34909
-2.17712				0.34884
-0.68517				0.3486
-0.74737				0.34837
-0.85119				0.34819
-2.01405				0.34805
-1.64257				0.34703
-0.73008				0.34671
-1.28618				0.34659
-1.66184				0.3465
-0.24768				0.34603
-1.45532				0.34584
-2.91029				0.3458
-0.3543				0.34555
0.34612				0.34549
-1.18865				0.34433
-0.54834				0.3433
-1.86755				0.34242
-1.04284				0.34151
-0.8449				0.34142
-2.00823				0.34075
-1.33653				0.34005
-1.965				0.33801
-1.62844				0.3373
-1.45725				0.33657
0.46642				0.33645
-0.32366				0.33557
-0.36334				0.33516
-1.38443				0.33514
-0.8309				0.3351
-1.25093				0.335
-0.27485				0.33364
-1.17203				0.33358
-1.56562				0.33279
-1.49801				0.3311
-0.61736				0.33047
-1.82017				0.32981
-0.65549				0.32928
-0.59025				0.32911
-1.75542				0.32732
-0.85501				0.32729
-0.60457				0.32705
-0.71826				0.32672
-0.4895				0.3255
-1.50516				0.32475
-0.55286				0.32451
-0.31736				0.32296
-1.53189				0.32057
-1.01187				0.32048
-1.234				0.32044
-1.07385				0.31993
-0.78689				0.31911
-0.37279				0.31855
-1.77515				0.31831
-1.28841				0.31826
-0.91597				0.31788
-1.61722				0.31672
-2.11352				0.31589
-0.47288				0.31483
-1.65267				0.31474
-1.81078				0.31468
-1.68895				0.31434
-0.89755				0.31417
-0.40063				0.31357
-1.89699				0.31357
-1.51121				0.31327
0.06935				0.31308
-1.93253				0.31234
-1.68579				0.31211
-2.21195				0.31139
-0.50535				0.31138
-1.78359				0.31113
-0.81743				0.31098
-1.53523				0.31063
-0.35026				0.31057
-1.4753				0.31048
-2.34346				0.31015
-1.52248				0.30984
-0.98493				0.30834
-1.68889				0.30797
-1.0734				0.30746
-1.85803				0.30697
-0.10602				0.30691
-0.97396				0.30653
-0.47299				0.30605
0.26882				0.30586
-1.00464				0.30568
-2.04621				0.30552
-0.10073				0.30527
-0.23754				0.30505
-1.87192				0.30467
-0.11149				0.3038
-1.84573				0.30331
-1.01408				0.30313
-0.1414				0.30225
-0.7226				0.30219
-1.99905				0.30126
-1.22711				0.30043
-1.70659				0.30004
-1.11628				0.29967
-0.91255				0.29938
0.39233				0.29844
-0.08183				0.2979
-1.37283				0.29751
-0.66113				0.2953
-1.42627				0.29525
0.33645				0.29444
-1.71169				0.29432
0.03621				0.29427
-1.24829				0.29392
-1.83871				0.29338
0.20588				0.29163
-0.43946				0.29111
-0.29795				0.29102
-0.32715				0.29021
-1.93228				0.29015
0.26677				0.29003
-0.3316				0.29002
-1.31817				0.28722
-2.48297				0.28715
-1.43377				0.28668
-1.43713				0.28655
-1.18144				0.28645
0.19567				0.28618
-0.92797				0.28581
-1.41418				0.28516
-1.48216				0.28515
-1.77666				0.28502
-0.65951				0.28372
-1.62021				0.28319
0.01178				0.2828
-1.54949				0.28275
-1.19632				0.28011
-1.24855				0.27984
-1.28903				0.27934
-1.91403				0.27903
-2.04632				0.27867
-0.57175				0.27863
-1.72215				0.27834
-1.40549				0.27829
-1.38935				0.2781
-1.83072				0.27775
-1.83743				0.27733
-1.49001				0.27711
-1.35645				0.27642
-0.11681				0.27593
-1.46998				0.27554
-0.58221				0.27539
-1.43334				0.27412
-1.33666				0.27378
-2.03067				0.27343
0.13047				0.2734
-0.41395				0.27306
-2.26559				0.27305
-1.82184				0.27217
-1.30628				0.2721
-0.89591				0.27177
-0.58307				0.27174
-1.66928				0.27014
-0.67163				0.27014
-0.41674				0.26922
-0.78541				0.26882
-1.51554				0.26872
-1.10254				0.26845
0.35027				0.2684
-2.29999				0.2684
-0.63124				0.26821
-1.66708				0.26763
-1.07213				0.26761
-1.65259				0.26713
-1.28668				0.26705
-0.18186				0.26671
-1.00404				0.26631
-1.58141				0.26619
0.27525				0.26606
-1.00451				0.26563
-1.5705				0.26556
-1.63466				0.26432
-1.03632				0.26411
-0.51096				0.26394
-1.10071				0.26392
-0.13401				0.26343
-1.35858				0.26336
-0.16232				0.26305
-1.83103				0.26267
-1.24576				0.26266
-1.51202				0.26257
0.08712				0.26239
-0.48729				0.26239
-1.35296				0.26235
-0.55299				0.26207
-1.39047				0.26172
-1.5154				0.26146
-0.34126				0.26139
-0.66194				0.25949
-0.94523				0.2588
-2.04559				0.25807
-1.13151				0.25801
-0.46601				0.25745
-0.14742				0.25737
-1.04593				0.25611
-0.188				0.25578
-1.14638				0.25563
-1.03698				0.25542
-0.13273				0.25515
-0.33651				0.25508
-1.84794				0.25504
-0.8696				0.25447
-1.58401				0.25378
-1.75462				0.25364
-1.65897				0.25354
-0.95171				0.25347
-1.39742				0.25346
-0.87391				0.25327
-1.51614				0.25305
-0.405				0.25296
-0.61027				0.25255
-0.30707				0.25199
0.28775				0.25183
-1.03838				0.25169
-0.14864				0.25082
-0.39629				0.25058
-0.14888				0.2505
-0.06021				0.25022
-0.96436				0.25017
-1.26835				0.24903
-0.32991				0.24882
-0.47598				0.24864
-1.09502				0.24855
-1.60224				0.24843
-0.48153				0.24819
-0.57876				0.2469
-0.53757				0.2469
-0.97277				0.24587
-0.61231				0.24548
0.22831				0.24477
-0.69093				0.24469
-0.83898				0.24414
-0.88145				0.24393
0.11094				0.24355
-1.39163				0.24296
-0.91011				0.24289
-1.08711				0.24252
-0.70896				0.2423
-0.24302				0.24196
-0.54575				0.24183
-1.57479				0.24182
-0.49633				0.24141
-0.09863				0.2404
-2.25007				0.24029
-1.36975				0.23948
0.03316				0.23929
-0.77004				0.2383
-0.26787				0.23822
-1.02235				0.23731
-0.41045				0.23697
-0.88433				0.23639
-0.33787				0.23634
-1.62584				0.23626
-0.50556				0.23622
-1.56285				0.23594
-1.37535				0.23582
-1.29428				0.23488
-1.74626				0.23475
-0.19895				0.23464
-0.41602				0.23293
-0.16459				0.23238
0.02859				0.23238
0.182				0.23176
-1.35584				0.23135
-1.59411				0.23105
-0.99758				0.23093
-1.31934				0.23078
-0.79906				0.23054
-1.1614				0.23046
-0.33104				0.23007
-0.43238				0.22977
-1.73298				0.22872
-2.11206				0.22851
-1.85279				0.22739
-0.75394				0.22711
-0.45718				0.2261
0.1044				0.22572
-1.36327				0.22438
-1.32291				0.2242
-0.59579				0.22354
-0.80539				0.2235
-1.86811				0.22343
-1.09709				0.22333
-1.80179				0.22222
-1.86988				0.22176
-1.37443				0.22106
-0.57387				0.22081
-1.36702				0.22072
-0.37362				0.22071
-1.46732				0.22031
-1.09324				0.22015
-0.81125				0.21932
-1.89766				0.21891
-1.30988				0.21803
-1.29434				0.21764
-0.98932				0.21719
-2.10454				0.21677
-1.38139				0.21669
-1.22974				0.21646
-1.1485				0.21625
-0.66007				0.21592
-0.99685				0.21583
-1.0633				0.2157
-0.39004				0.21569
-2.1353				0.21556
-0.08701				0.21513
-0.7387				0.21493
-1.46993				0.21466
-0.72074				0.21419
-1.75015				0.21394
-0.394				0.21367
-1.76755				0.21364
-1.72614				0.21363
-1.48354				0.21258
-0.07651				0.21257
-0.63768				0.21251
-0.84658				0.21234
-1.6496				0.21212
-0.96425				0.21189
-0.50897				0.21112
-0.39807				0.21085
-1.72226				0.20978
-0.73653				0.20968
-0.39242				0.2096
-2.26189				0.20945
-0.18734				0.2094
-1.42739				0.20875
-1.07957				0.20852
-0.36346				0.20829
0.03017				0.20779
-1.71647				0.2076
-1.1918				0.20655
-2.34681				0.20643
-1.89985				0.20641
-1.60048				0.20636
-0.13542				0.20606
0.04813				0.20587
-0.99802				0.20575
-1.5317				0.20542
-1.35101				0.20516
-1.40242				0.20478
-1.73547				0.20394
-1.46463				0.20286
-1.87607				0.20223
-0.03427				0.2021
-1.81808				0.20149
-1.10864				0.20094
-1.91466				0.20004
-1.93939				0.19987
-0.45221				0.19981
-0.09552				0.19924
-0.84585				0.199
-1.50267				0.1988
-1.36937				0.19864
-1.68854				0.19859
-1.49959				0.19722
-1.57499				0.19691
-1.31716				0.19648
-0.72384				0.1963
-0.22344				0.1961
-1.1276				0.19532
-0.32549				0.19501
-0.56108				0.19494
-0.43476				0.19463
-0.31102				0.19458
-0.46766				0.19446
-1.13009				0.19396
-0.48454				0.1939
-0.71253				0.19372
-1.46712				0.1936
0.60617				0.19346
-2.14316				0.19319
-1.28504				0.19307
-1.6347				0.19301
-0.36488				0.19192
-1.66151				0.19184
-0.79423				0.191
-2.38838				0.19088
-1.85445				0.19047
-1.74298				0.19022
-0.6099				0.18943
-0.81244				0.18935
-1.78198				0.18885
-0.24833				0.1886
-0.47359				0.18831
-1.11097				0.18778
0.50967				0.18767
-1.77883				0.18757
-1.481				0.18742
-1.01246				0.18729
-0.76965				0.18712
-0.07574				0.18607
-1.77667				0.18502
-0.67445				0.18453
-1.74106				0.18393
-1.00115				0.18297
-1.31801				0.18282
-0.55967				0.18226
-0.06504				0.18201
-0.49954				0.18026
-1.62474				0.1802
-1.99687				0.17997
-1.67295				0.17995
-0.45599				0.17891
-1.19275				0.17888
-1.29161				0.17823
-1.42559				0.17822
-1.106				0.17779
-0.61919				0.17778
-0.93926				0.17745
-1.03313				0.17664
-0.44393				0.17614
-3.20975				0.17579
-2.43504				0.17564
-2.13239				0.17559
-2.15289				0.17481
-1.07662				0.17467
-0.69604				0.17429
-1.51038				0.17425
-1.53139				0.17422
-0.32737				0.17362
-1.17672				0.17358
-0.3306				0.17345
-0.75202				0.17325
-0.5614				0.17322
-1.81134				0.17317
-0.51479				0.17284
-1.22358				0.1727
-0.20488				0.17238
-2.01251				0.1723
-0.73001				0.17139
-0.96049				0.17065
-0.20706				0.17051
-0.54234				0.16974
-0.52329				0.16971
-3.02649				0.16834
-1.09743				0.16829
-0.75785				0.1678
-1.33581				0.16733
-0.40435				0.1664
-1.59108				0.16589
-0.8589				0.16574
-0.67663				0.16534
-0.82961				0.16519
-0.1004				0.16518
0.02825				0.16516
-0.62492				0.16472
-0.56826				0.16451
-1.7131				0.16437
-0.9652				0.16426
-0.8402				0.16257
-0.17185				0.16236
-0.87369				0.1617
-1.78991				0.1611
-1.01158				0.16103
-0.58746				0.15952
-0.68136				0.15869
-2.25296				0.15859
-0.43895				0.15841
-0.80361				0.15804
-1.0028				0.15801
0.30445				0.15772
-0.6232				0.15764
0.17045				0.15717
-2.01065				0.15705
0.9871				0.15679
-1.00171				0.15662
-1.12041				0.15635
-0.11224				0.15603
-0.52112				0.15576
-1.48834				0.15564
-1.65239				0.15515
-0.50752				0.15438
0.13586				0.15408
-0.23957				0.15379
-1.51896				0.15347
-0.65376				0.15345
-0.07396				0.15345
-1.86075				0.153
-1.36808				0.15234
-1.72235				0.15232
-0.97807				0.15187
-0.27291				0.15184
-2.92704				0.15183
-0.744				0.15152
-0.26173				0.15107
-1.49077				0.15039
-0.76861				0.15037
-1.00477				0.15019
-1.40508				0.14975
-1.35323				0.14972
-1.30278				0.1492
-1.23189				0.14895
-0.5385				0.1487
-1.81319				0.14856
-0.86856				0.14841
-1.03504				0.14828
-1.76246				0.14797
-1.80911				0.14781
-1.90627				0.14763
-0.67878				0.14713
-1.72872				0.14702
-1.32444				0.14695
-0.46297				0.14646
-0.81793				0.14604
-0.3448				0.14584
-0.80882				0.14565
-0.25863				0.14564
-0.52645				0.14516
-1.47938				0.14509
-0.32407				0.14495
-0.45008				0.14434
0.02284				0.14429
-0.43849				0.14401
-1.09816				0.14389
-1.51684				0.14377
-0.6564				0.14337
-0.08754				0.14222
-0.51951				0.14219
-0.3654				0.14176
-0.44646				0.1417
-0.94548				0.14085
-0.56231				0.13966
-1.55637				0.13959
-0.67613				0.13954
-1.05562				0.13935
-1.9716				0.13926
-2.36688				0.13906
-0.78784				0.13884
-1.59922				0.13868
-0.30781				0.13865
-0.92988				0.13865
-0.63263				0.1379
-0.19293				0.13771
-1.93481				0.13755
-1.48892				0.13753
-1.38325				0.13751
-0.44762				0.13642
-0.28885				0.1362
-0.55189				0.13585
-1.01754				0.13558
-2.22513				0.13543
-0.6963				0.13515
-0.27868				0.13478
-1.47735				0.13309
-0.44128				0.13226
-0.37248				0.13196
-1.66785				0.13184
-0.95088				0.13152
-1.63497				0.13045
-1.60242				0.13011
-0.66282				0.12994
-1.69721				0.12967
-1.09213				0.12884
-0.74791				0.12879
-0.61578				0.1285
-0.15322				0.12609
-0.1157				0.12583
-0.28412				0.12566
-0.08756				0.12565
-1.75342				0.12547
0.34814				0.12528
0.05531				0.12476
-1.72854				0.12469
0.38512				0.12414
-1.66757				0.12347
-1.80661				0.12314
-0.9524				0.12314
0.19238				0.12302
-1.67219				0.12297
0.16168				0.12295
-1.08951				0.12285
-1.81332				0.12282
0.09024				0.1217
-1.86164				0.12156
-0.8205				0.12038
-1.2504				0.12023
-0.30067				0.12006
-1.3388				0.11992
-2.01224				0.11962
-1.45752				0.11958
0.01108				0.11951
-1.87145				0.11943
-1.61989				0.11912
-1.29534				0.11906
-0.78337				0.1187
0.46721				0.1186
-1.05424				0.11807
0.00431				0.11781
-1.23907				0.11753
-1.37788				0.11714
-0.42586				0.11714
-0.70569				0.11694
-0.57154				0.11685
-1.91648				0.11603
-1.86754				0.11583
-1.92392				0.11561
-1.557				0.1155
-1.74616				0.11522
-1.21277				0.11504
-0.69701				0.11491
-1.38074				0.1148
-0.92261				0.11398
-0.4491				0.11364
-1.15966				0.11362
-1.547				0.11322
-1.54782				0.11298
-1.85388				0.11251
-1.90145				0.11212
-1.7				0.11178
-1.2132				0.11109
-0.33481				0.11092
-2.17843				0.11052
-0.8855				0.11045
-1.72399				0.10998
-0.03927				0.10958
-1.68376				0.10923
-1.79016				0.10851
-0.17825				0.10836
-0.14142				0.10779
-2.73113				0.10776
-0.36631				0.10753
-1.88301				0.10736
-1.68106				0.10735
-1.44997				0.10716
-1.85994				0.10638
0.2644				0.10617
-1.94773				0.10592
0.08339				0.10536
-0.4441				0.10503
-0.52415				0.10441
-1.30859				0.10438
-2.40603				0.10379
-0.50383				0.10278
-0.58138				0.10226
-1.43076				0.10205
-2.04228				0.10151
-0.17205				0.10085
-1.79631				0.10055
-0.61084				0.10047
-0.68259				0.10038
-0.90139				0.10034
-0.48041				0.10004
-2.26241				0.10002
-1.30336				0.10001
-0.62892				0.09978
-1.65177				0.09918
-1.47322				0.0981
-0.86316				0.09808
-0.01988				0.09804
-0.39346				0.0979
-1.72667				0.09735
-1.55952				0.09719
-1.93172				0.09692
-1.02732				0.09689
-1.27386				0.09662
0.0285				0.09649
-1.6697				0.09643
-1.3952				0.09555
-0.1702				0.09539
-0.04161				0.09529
0.16934				0.09525
-0.55126				0.09496
0.14412				0.0949
-0.57372				0.09387
0.32586				0.09381
-1.05084				0.09366
0.34431				0.09348
0.31982				0.09327
-1.40125				0.09272
0.07265				0.09259
-1.20474				0.092
-0.66114				0.09197
-1.59447				0.09194
-1.13081				0.09154
-0.61329				0.09102
-0.83235				0.09031
-1.57977				0.08971
-1.54869				0.08965
-0.83117				0.08901
-1.74459				0.08868
-1.68341				0.08841
-1.43562				0.08827
-1.78656				0.08823
-1.72773				0.08788
-1.55941				0.08778
-1.46846				0.08773
-1.07349				0.08767
-1.911				0.08741
-1.60182				0.08703
-1.9232				0.08664
0.00237				0.08613
-1.11056				0.08531
-0.61047				0.08515
-1.50547				0.08497
-0.59651				0.08453
-1.80938				0.0845
-0.93448				0.08406
-1.07078				0.08404
-0.0218				0.08382
-0.64532				0.08324
-1.21114				0.08269
-0.98274				0.08223
-1.36034				0.08217
-1.76711				0.08204
-1.62916				0.08174
-1.7499				0.0812
-0.90329				0.08041
-0.28687				0.07837
-0.72019				0.07821
-0.36691				0.07774
-0.40324				0.07708
-1.92648				0.07684
-1.39923				0.07596
0.46912				0.07469
-1.27138				0.07468
-0.02405				0.07443
-0.05895				0.07428
-1.6355				0.07412
0.33924				0.07383
-0.80293				0.07306
-0.25581				0.07306
-0.84166				0.073
-0.17249				0.07241
-0.94213				0.07227
-0.43134				0.07189
-1.75607				0.07149
-0.90528				0.07119
-0.49911				0.07109
-0.51815				0.07092
-1.77166				0.0705
-2.2678				0.07025
-0.54723				0.06939
-4.55924				0.06936
0.36881				0.06817
-1.49698				0.06803
0.24634				0.06754
-0.49433				0.06745
-0.74452				0.06727
0.00544				0.06726
-1.73321				0.06723
0.30801				0.06707
-1.43292				0.06673
-0.66285				0.06638
-1.51274				0.06619
-1.12561				0.06607
-0.95836				0.066
-0.94878				0.06568
-0.60225				0.06518
-1.2356				0.06512
0.04972				0.06489
-1.45277				0.06483
-1.77414				0.06436
-1.17593				0.06421
0.28557				0.06388
-1.52319				0.06368
-0.0811				0.06355
-0.00717				0.06317
-0.55094				0.06316
-0.09524				0.06302
-0.48067				0.0629
-1.25728				0.06158
-1.17714				0.0612
-0.84965				0.06084
-0.7885				0.06081
-1.12178				0.06072
0.28816				0.06065
-1.24103				0.06032
0.32732				0.05957
-1.2022				0.05927
-1.30827				0.059
-0.79544				0.05883
-0.5971				0.05869
0.45694				0.05813
-1.48072				0.05789
-0.55881				0.05777
-0.76024				0.05768
0.12728				0.05764
-0.33798				0.05734
-0.80539				0.0566
-0.59894				0.05624
-1.30972				0.05589
-0.29035				0.05542
-1.75413				0.05501
-3.30349				0.05464
-1.7345				0.05453
0.21613				0.05443
0.01787				0.05427
-1.63789				0.05401
-0.85014				0.05384
-1.41805				0.05354
-1.10242				0.05287
-1.58217				0.05276
-0.18481				0.0526
-1.47646				0.05257
0.37011				0.05257
-0.96134				0.05247
-0.39859				0.05247
-0.41042				0.05185
-0.75564				0.05184
-0.48671				0.05141
0.24827				0.05139
-0.20343				0.05131
0.45265				0.05126
-1.29278				0.05088
-0.50688				0.05058
-0.16045				0.05038
-0.26572				0.0503
-0.58272				0.05025
0.09979				0.04973
-1.32122				0.04954
-1.1279				0.04948
-0.66436				0.04938
0.10883				0.04916
0.2007				0.0491
0.01245				0.04909
-0.42066				0.04898
-1.80171				0.04895
-0.99848				0.04843
0.4202				0.04803
-0.50935				0.04783
-0.54554				0.04747
0.09195				0.04673
-1.70979				0.04649
0.21606				0.04648
-0.25155				0.0464
-1.57576				0.04612
0.34757				0.04598
-0.89349				0.04596
-0.65463				0.0456
-0.21866				0.04527
-1.33377				0.04486
-1.13693				0.04351
0.26755				0.04291
-0.22938				0.04282
-0.21177				0.04203
-0.09351				0.04197
-1.24971				0.04185
-0.01294				0.04174
-1.56138				0.04069
-0.93812				0.04048
0.32232				0.04042
-2.3858				0.0404
-0.21417				0.04007
-0.09297				0.03997
-1.38239				0.03975
-0.20273				0.03935
-0.88252				0.03802
-1.67782				0.03783
-0.95187				0.03734
-1.59617				0.03731
-0.27709				0.03713
0.06927				0.03709
-0.76233				0.03703
-1.69968				0.03699
-1.36154				0.03697
-1.39303				0.0365
-0.36852				0.03648
0.38078				0.03636
-1.16957				0.0363
-1.70119				0.03604
-0.2811				0.03603
-0.79543				0.03585
-1.71627				0.0358
-0.99721				0.03535
-0.60656				0.03388
-0.09355				0.03369
-0.83287				0.03369
-0.47851				0.0334
0.15098				0.03313
-0.00791				0.03294
-1.1413				0.03278
-0.43362				0.03277
-1.30803				0.03265
-0.98883				0.03255
-0.25766				0.03241
-0.26317				0.03239
-0.88741				0.032
-2.22578				0.03158
-1.57121				0.03155
-1.13308				0.03115
-1.02091				0.03074
-1.92798				0.03015
-0.45105				0.02872
-0.6248				0.0285
0.10318				0.02793
-2.53096				0.0274
0.15388				0.02712
-0.10744				0.02659
-1.47835				0.02646
-1.00057				0.02621
-0.03086				0.02544
-0.92712				0.02537
-1.23252				0.02427
-1.48606				0.02418
-1.00461				0.02405
-0.02371				0.02398
-0.47316				0.02339
-0.59234				0.02316
-0.90806				0.02312
-0.45779				0.0229
0.49029				0.0211
-0.26596				0.02071
-0.25359				0.02032
-0.31332				0.0202
0.27481				0.01943
0.17646				0.0188
0.21287				0.01857
-1.93837				0.0182
-1.01026				0.01799
-1.21593				0.01787
-1.00307				0.01763
-1.71951				0.01736
-0.29441				0.01707
-0.16854				0.01686
-0.71899				0.01676
0.21288				0.01596
-0.07912				0.01563
0.19652				0.01491
0.37184				0.01445
-0.26102				0.01433
-0.66925				0.01418
-0.79143				0.0138
-1.49377				0.0135
0.03339				0.01282
-0.29876				0.01273
0.37845				0.01144
0.27581				0.01086
-1.21272				0.00996
0.23929				0.0098
-1.20852				0.00912
-1.46914				0.00903
-1.29872				0.00825
-0.70116				0.008
0.29145				0.00754
-0.63416				0.00726
-1.20729				0.00719
-0.30284				0.0071
-0.10536				0.00659
-0.65781				0.00653
-1.14861				0.00572
-0.09648				0.0056
0.27799				0.00528
-0.09551				0.00526
-1.7778				0.00513
-0.19479				0.00506
-0.14951				0.00478
-1.45653				0.00458
0.35867				0.00443
-0.79681				0.00436
-0.69442				0.0028
0.01689				0.00207
-0.29935				0.00155
0.46106				0.00122
-1.96482				0.00064911
-0.33561				0.000513439
-0.5215				0.000290143
-0.59324				0.00020632
0.55587				0.00018347
-0.51037				0.000181432
-0.69189				-0.000171435
-0.82835				-0.000401155
-0.14982				-0.000420476
-0.68461				-0.000610085
0.33652				-0.00118
-0.87158				-0.00122
0.14173				-0.00132
-0.63211				-0.0023
-0.99918				-0.00314
-1.22848				-0.00315
-0.24036				-0.00356
-0.34503				-0.00361
-2.70059				-0.00367
-0.17017				-0.00441
0.23437				-0.00502
-0.50409				-0.00541
0.367				-0.00563
-0.95117				-0.00578
-0.83697				-0.00642
-0.94118				-0.00745
-0.79071				-0.00751
-0.64083				-0.00785
-1.48166				-0.00932
0.27066				-0.00938
-0.62763				-0.00939
0.43667				-0.00941
-0.84745				-0.00966
-0.77				-0.00978
0.21276				-0.01037
0.66616				-0.01059
-0.1691				-0.01079
-0.63638				-0.0115
0.00199				-0.01193
0.42284				-0.01225
-0.13427				-0.01246
-0.44615				-0.01298
0.06356				-0.013
0.37332				-0.01305
-1.29776				-0.01387
-0.05813				-0.01389
-0.93423				-0.01452
-1.57749				-0.01467
-2.05082				-0.01502
0.26244				-0.01546
-1.33485				-0.0155
-0.45793				-0.01559
-1.52734				-0.01746
-0.47668				-0.01762
-0.15693				-0.01787
-0.69821				-0.01807
-0.19241				-0.01827
-0.5273				-0.0186
-0.3157				-0.01898
-1.38833				-0.01911
-0.2868				-0.01961
0.49881				-0.01968
-0.02125				-0.01996
-0.46921				-0.02024
-0.20415				-0.02028
-0.5656				-0.02055
-0.21197				-0.02068
0.38382				-0.02073
-0.20455				-0.021
-1.48189				-0.02193
-1.57428				-0.02252
-1.41346				-0.02272
-1.42743				-0.02302
-0.22072				-0.02304
0.39344				-0.02304
-0.44113				-0.0239
-1.38127				-0.02393
0.06909				-0.02404
-1.32626				-0.02445
-0.03738				-0.02446
-0.10981				-0.02467
-0.19538				-0.02481
-0.56973				-0.02482
0.40864				-0.02484
-1.12438				-0.02504
-0.94694				-0.02567
-0.13839				-0.02599
-0.24822				-0.02602
-0.31691				-0.02605
-0.88732				-0.02764
-1.35681				-0.02784
0.20691				-0.02841
-0.21393				-0.02847
-0.42157				-0.029
-0.13628				-0.03028
-1.63264				-0.03043
-0.72443				-0.03165
-1.62004				-0.03271
0.2944				-0.03293
-1.45017				-0.03342
-0.03924				-0.03364
-0.96354				-0.03408
-1.26356				-0.0341
-1.11857				-0.03438
-0.13204				-0.03566
0.34654				-0.03581
0.3134				-0.03606
-1.53766				-0.03609
-0.10829				-0.03613
0.3092				-0.03688
0.35014				-0.03708
-0.36036				-0.0374
-0.37229				-0.03765
-2.31368				-0.0377
-1.29992				-0.03772
-1.34372				-0.03784
0.05099				-0.03823
-0.46669				-0.0391
-0.21918				-0.0396
0.05302				-0.04117
-1.37063				-0.04133
0.28254				-0.04135
-0.66239				-0.04146
-1.14582				-0.04193
-0.93778				-0.04198
-0.548				-0.04209
-0.05228				-0.04214
-0.52102				-0.0422
-1.67995				-0.04247
-0.83577				-0.04248
-0.65224				-0.04264
-0.99329				-0.04327
-0.93125				-0.04327
-0.22786				-0.04383
0.31565				-0.04398
-0.35118				-0.04424
-0.44435				-0.04429
-0.10556				-0.04444
-1.52361				-0.04516
-1.10142				-0.04541
-0.46899				-0.0461
0.17041				-0.04654
-1.11171				-0.04661
-0.40045				-0.04699
0.0775				-0.04739
-0.69188				-0.04757
-0.34617				-0.04778
-0.7908				-0.04819
-0.13357				-0.04827
-0.57525				-0.04934
-0.44175				-0.05008
-0.66838				-0.05101
-0.13914				-0.05134
-0.44869				-0.05267
-0.77171				-0.05289
-1.47891				-0.05306
0.18636				-0.05325
0.22278				-0.05339
-2.35126				-0.0534
0.27618				-0.05394
-1.37628				-0.05407
-0.49331				-0.05481
-0.30927				-0.05509
-1.37672				-0.05578
0.07122				-0.0559
-2.30069				-0.05604
0.12419				-0.05604
-1.17127				-0.05655
-0.8483				-0.05673
-1.3112				-0.05681
-0.19292				-0.05721
0.38858				-0.05729
-0.46568				-0.05792
0.31377				-0.05816
-0.1267				-0.05849
0.4931				-0.05875
-0.17427				-0.05885
-2.65276				-0.05911
-0.97253				-0.05922
-2.22208				-0.05924
0.52161				-0.05928
-0.23045				-0.06035
-1.62223				-0.06036
-0.14405				-0.06075
-1.45168				-0.06082
-0.60573				-0.06109
0.37288				-0.06166
-0.39973				-0.0617
-1.36186				-0.06189
-0.000721069				-0.06229
0.13702				-0.0623
0.06843				-0.06249
-0.64343				-0.0627
-1.17064				-0.06313
-0.61422				-0.06382
0.22694				-0.06384
-0.47015				-0.06385
-1.21198				-0.06401
-0.80984				-0.06415
-0.65825				-0.06426
-1.2687				-0.0647
-1.21553				-0.0647
-1.45772				-0.06471
-1.44982				-0.06477
-1.36788				-0.06485
-1.98481				-0.06497
-1.42358				-0.06513
-1.4127				-0.06518
-1.49588				-0.06534
-2.138				-0.06591
-0.85222				-0.06596
0.01656				-0.06611
-1.04282				-0.06625
-1.35825				-0.06664
-1.40235				-0.0685
-0.0929				-0.06913
0.33924				-0.06975
-1.23444				-0.06975
0.06175				-0.0698
0.27261				-0.06996
-0.69693				-0.06998
-0.90271				-0.07071
-0.77632				-0.07119
0.1533				-0.07162
-0.11235				-0.07174
0.03694				-0.07178
-0.23818				-0.07181
-0.9543				-0.07228
-1.1394				-0.0724
-1.46925				-0.07263
-2.15457				-0.07294
-0.02419				-0.07327
0.06656				-0.07381
-1.51715				-0.07384
-0.34592				-0.07416
-0.42713				-0.07459
0.2423				-0.07485
-0.37938				-0.07486
-0.39538				-0.07504
-1.26266				-0.07517
-2.25606				-0.07544
-1.6479				-0.07594
-0.92191				-0.0762
-0.84178				-0.07688
0.16483				-0.07755
-1.26598				-0.07759
-0.53454				-0.07772
-1.3185				-0.07784
-0.62427				-0.07795
-0.06851				-0.07841
-0.01693				-0.07869
-0.73388				-0.07933
-1.36344				-0.07987
0.22801				-0.08074
-0.62906				-0.08116
-1.36373				-0.08116
0.24216				-0.08189
0.12603				-0.08237
-0.47807				-0.0825
-0.57295				-0.08256
-0.17742				-0.08272
0.51481				-0.0831
-1.04984				-0.08325
-0.96626				-0.08362
0.21902				-0.08378
-0.08335				-0.08385
0.22249				-0.08389
-0.88421				-0.08395
-1.63115				-0.08405
0.12073				-0.08433
-0.90081				-0.08442
-0.77559				-0.08465
-0.52886				-0.08507
0.06922				-0.08559
-0.36793				-0.08618
0.21107				-0.08619
-0.26562				-0.08644
-1.07011				-0.08645
-1.36103				-0.08647
0.00181				-0.08656
-0.52511				-0.08659
-1.42682				-0.08773
-0.08566				-0.08779
0.06666				-0.0881
-0.64474				-0.08841
-0.58226				-0.08923
-0.17548				-0.0898
-0.89034				-0.08995
-0.14281				-0.09009
0.27909				-0.09079
-1.5914				-0.09082
-0.23782				-0.09086
-0.27983				-0.09099
-1.5516				-0.09113
-0.39152				-0.09153
-0.57847				-0.09168
0.04624				-0.09265
0.29238				-0.09266
-0.23739				-0.09302
-1.84736				-0.09422
-0.10068				-0.09447
-0.25228				-0.09511
-0.18438				-0.09538
-0.16645				-0.09572
-0.48094				-0.09695
-0.36346				-0.09695
-0.03874				-0.09718
-1.40827				-0.09784
0.15288				-0.09804
-2.86935				-0.09863
-0.41875				-0.09971
-0.5298				-0.10109
0.06953				-0.10122
-0.01663				-0.10148
-0.23379				-0.10195
-1.79218				-0.10195
0.31684				-0.10217
-1.94865				-0.10391
-1.2274				-0.10423
0.16484				-0.10453
-0.62478				-0.10466
-1.17346				-0.10488
0.12653				-0.10494
-0.61238				-0.10509
0.57874				-0.10572
0.12725				-0.10596
-1.30241				-0.10637
-1.59091				-0.10645
-0.0337				-0.10663
-1.25848				-0.10664
-0.24536				-0.10678
-0.91797				-0.10691
-1.0364				-0.10716
-0.8022				-0.10737
-1.07138				-0.10861
0.19033				-0.10903
0.05877				-0.10934
-0.69413				-0.10992
-0.18842				-0.1101
-1.38077				-0.11017
-0.80191				-0.111
0.2695				-0.11103
-1.69133				-0.11105
-0.16065				-0.11203
-1.5325				-0.11255
-0.90741				-0.11277
-1.57674				-0.11386
-0.26455				-0.114
-1.58109				-0.114
-0.39467				-0.11401
-1.12571				-0.1141
-1.04917				-0.11459
-0.6906				-0.11469
-1.52449				-0.1147
-0.72953				-0.11488
-1.69803				-0.11531
-0.41892				-0.11547
-0.78765				-0.11597
0.0414				-0.11638
-1.21233				-0.11652
-0.59372				-0.11653
-0.70257				-0.11711
-0.79732				-0.11713
-1.46154				-0.11747
0.05465				-0.11766
-0.56964				-0.1181
-0.86216				-0.11866
-1.62115				-0.11866
-0.44658				-0.11867
-0.15028				-0.119
-1.66784				-0.11929
-0.61005				-0.11938
-0.01				-0.11945
-1.02473				-0.11956
-2.40505				-0.11981
-0.20022				-0.12097
-3.13002				-0.12101
-0.43231				-0.12134
0.20118				-0.12148
-0.26703				-0.12177
-0.69929				-0.12239
-0.63628				-0.12249
-0.72021				-0.12282
0.14965				-0.12284
-0.52795				-0.12389
-0.60904				-0.12393
-0.96553				-0.12438
-0.27222				-0.12468
0.38201				-0.12538
-0.19564				-0.12609
0.3429				-0.1265
-0.09603				-0.12651
-0.55683				-0.12674
-0.31995				-0.12694
0.50137				-0.12712
-1.08718				-0.12809
-0.99805				-0.12845
-0.13997				-0.1286
0.16532				-0.12865
-0.79566				-0.12883
-1.75724				-0.12885
-0.21986				-0.12895
-0.6137				-0.12977
-0.69673				-0.13002
-0.0354				-0.13021
-0.93433				-0.13092
0.01856				-0.13114
-0.64856				-0.13121
-0.91263				-0.13151
-0.18406				-0.13166
-1.61266				-0.13173
0.07013				-0.13175
0.05566				-0.13252
0.52889				-0.13333
-0.21979				-0.13406
0.00707				-0.13418
-0.32876				-0.13441
0.0477				-0.13458
-0.16581				-0.13485
-1.45528				-0.13552
-0.1442				-0.13611
-0.23814				-0.13624
-1.80927				-0.13674
-0.72088				-0.13702
-1.33802				-0.13717
-0.20507				-0.13717
-0.22469				-0.13744
-0.24105				-0.13762
-0.42909				-0.13771
-0.2166				-0.13827
0.33442				-0.13832
-2.37581				-0.13841
0.11119				-0.13874
-0.5872				-0.13902
-1.16586				-0.13907
-0.37127				-0.13908
-0.93507				-0.13965
0.24778				-0.13988
0.23645				-0.14019
-0.26091				-0.14099
0.21306				-0.14106
-0.79638				-0.14113
-0.36192				-0.14116
-0.06659				-0.14245
-0.73731				-0.14307
-1.87751				-0.14319
-0.54144				-0.14342
-0.07439				-0.14366
-0.04858				-0.14392
0.0832				-0.14525
-0.18694				-0.14564
-0.97084				-0.146
-0.59742				-0.14606
-0.58648				-0.14613
-0.56564				-0.14643
-0.46664				-0.1467
-1.92083				-0.14708
-0.40008				-0.14723
-1.56589				-0.14786
-1.46362				-0.14787
-1.54369				-0.14807
-1.68164				-0.14856
-0.00466				-0.14883
-1.19531				-0.14893
-1.07457				-0.14912
-1.64731				-0.14954
-0.33575				-0.14984
-0.56393				-0.15038
-0.05369				-0.15084
0.38205				-0.1511
-0.64879				-0.15161
-0.23215				-0.15266
-1.37313				-0.15268
-0.70446				-0.15303
-0.82948				-0.15432
0.14088				-0.15447
-1.38128				-0.15455
-0.584				-0.1546
-0.86711				-0.15512
-0.23832				-0.15529
-0.70546				-0.15558
0.26126				-0.15582
-0.49317				-0.15586
-1.50067				-0.15618
-1.59445				-0.15648
-0.50585				-0.15666
-0.51091				-0.1571
-0.07692				-0.15713
0.22577				-0.15798
-1.45144				-0.15811
0.10176				-0.15853
-0.19059				-0.15878
0.04227				-0.15887
0.15908				-0.15896
0.07497				-0.15941
-0.12864				-0.15941
-0.71536				-0.15943
-0.79314				-0.15945
-1.2591				-0.16003
0.46632				-0.16009
-1.72466				-0.16056
-2.04094				-0.1607
-1.50028				-0.16098
-1.79518				-0.16123
-0.48595				-0.16227
-1.43511				-0.16238
-1.46326				-0.16276
-0.90561				-0.16285
-1.70228				-0.1645
-1.61449				-0.16451
-0.21408				-0.16455
-1.04481				-0.16461
0.4751				-0.16465
-1.12866				-0.16487
-1.158				-0.16532
-1.62097				-0.16589
0.01578				-0.16609
-1.85734				-0.16623
-1.43749				-0.16648
-1.54288				-0.16655
-1.73354				-0.16689
-0.95911				-0.16722
-1.15579				-0.16775
-1.55156				-0.16849
-1.72158				-0.16855
-0.28306				-0.16906
-0.02209				-0.16927
-1.46999				-0.1698
0.27237				-0.17025
-0.72614				-0.17066
-1.92455				-0.1707
-0.31456				-0.17074
-1.84297				-0.17114
-1.41752				-0.17121
-1.51671				-0.17153
-1.29234				-0.17159
-1.51947				-0.1722
-1.31625				-0.17268
-2.32628				-0.17322
0.20547				-0.17334
-1.61719				-0.17362
-1.20564				-0.17393
-1.41459				-0.17462
0.08848				-0.17473
-1.05586				-0.17512
-0.79975				-0.1753
-0.97184				-0.17549
-0.73385				-0.17562
-1.05203				-0.17614
-1.80318				-0.17616
-1.11995				-0.17666
0.44107				-0.17681
-1.93073				-0.17733
-1.72197				-0.17745
-0.21979				-0.17745
-0.00157				-0.17764
-1.01618				-0.1778
-0.60686				-0.178
-1.62324				-0.17832
-1.35746				-0.17896
-1.08116				-0.17934
-0.70297				-0.18079
-1.67195				-0.18101
-1.39191				-0.18112
-2.17418				-0.18119
-1.46312				-0.18146
-1.62222				-0.18178
0.0402				-0.18191
-1.59197				-0.18204
-0.5507				-0.18229
-0.61406				-0.18246
-0.90459				-0.18283
-1.19067				-0.18303
-0.70911				-0.18333
-1.33893				-0.18347
-0.57445				-0.18358
-1.15279				-0.18369
-0.80359				-0.18378
-1.54045				-0.18383
-1.19536				-0.18399
-0.56099				-0.18421
-0.882				-0.18427
-0.08382				-0.18439
-0.89307				-0.18453
-1.34812				-0.18491
-0.4824				-0.18509
-1.99532				-0.18515
-0.08238				-0.18522
-0.89263				-0.18577
-1.42172				-0.18616
-0.85433				-0.18635
-1.75084				-0.18646
-0.3617				-0.18663
-0.135				-0.18677
-1.29467				-0.18694
-0.56371				-0.18736
-0.04259				-0.18786
-0.75607				-0.18831
-0.88926				-0.18855
-1.46335				-0.18877
-1.41225				-0.18915
-1.02014				-0.18947
0.38728				-0.18991
-0.80425				-0.19126
-0.09415				-0.19207
-1.24925				-0.19219
-1.40569				-0.19266
-0.22586				-0.19327
-1.46289				-0.19339
0.01766				-0.19385
-1.35625				-0.19414
0.5935				-0.19498
-0.52451				-0.19549
-0.51843				-0.1962
0.21906				-0.19631
0.19514				-0.19639
-1.26985				-0.19661
-0.61947				-0.1972
-1.42252				-0.19732
-2.92354				-0.19803
-1.30388				-0.19822
-0.40184				-0.19822
-1.16626				-0.19845
-0.41334				-0.19853
0.16184				-0.19886
-1.71637				-0.2
-1.57704				-0.20048
-0.75361				-0.2008
0.2574				-0.20083
-0.23828				-0.20087
-0.76689				-0.20105
-0.45135				-0.20171
0.24435				-0.20189
-0.87583				-0.20248
-1.93245				-0.20249
-1.61513				-0.20309
-1.74702				-0.20334
-1.37074				-0.20364
-1.45995				-0.20366
-1.29341				-0.20393
-0.61949				-0.204
-0.70136				-0.20472
-1.53721				-0.20492
-1.52259				-0.20525
-1.71519				-0.20559
-1.78754				-0.20563
-0.43054				-0.20569
-0.89583				-0.20609
-0.45529				-0.20638
-0.74518				-0.20673
-2.25778				-0.20752
-0.37546				-0.20755
-0.60435				-0.20761
-1.01712				-0.2077
0.12296				-0.20811
-1.05753				-0.20821
-1.58474				-0.20831
-2.48658				-0.20848
-0.64674				-0.20913
-0.87054				-0.20978
-1.62283				-0.21007
-0.23077				-0.21043
-2.35553				-0.21051
-1.9201				-0.21123
-1.67896				-0.21147
-0.58849				-0.21155
-1.44601				-0.21156
-1.3772				-0.21195
-0.24895				-0.21232
-1.16513				-0.2124
-1.24471				-0.21252
-0.25986				-0.21257
-1.42033				-0.21278
-1.26519				-0.21315
-0.68921				-0.2133
-2.67385				-0.21398
-1.74415				-0.21416
-1.51049				-0.2144
0.00949				-0.21499
-0.69698				-0.21512
-1.76635				-0.21523
-0.52232				-0.21574
-0.63378				-0.21616
-0.83211				-0.21746
-1.6284				-0.21772
-0.16081				-0.21877
-1.69164				-0.21887
-0.19619				-0.2192
-0.7223				-0.21948
-0.38916				-0.21971
-1.05052				-0.21982
-1.32931				-0.22027
-0.34534				-0.22083
-1.85097				-0.22097
-0.04573				-0.22139
-1.44258				-0.22173
-1.56558				-0.2224
-0.98818				-0.22257
-0.55082				-0.22265
0.2214				-0.2227
-0.98437				-0.22276
0.12721				-0.22343
-1.11221				-0.22399
-0.85272				-0.22399
-0.52991				-0.22466
-2.08036				-0.22475
-0.83245				-0.2249
-1.33652				-0.22614
-1.12408				-0.22631
-1.20759				-0.22731
-2.62846				-0.22735
0.09263				-0.22743
0.14275				-0.22886
0.2138				-0.22897
0.17609				-0.22912
-0.54602				-0.22947
-0.8439				-0.22966
-0.43107				-0.23025
-0.2049				-0.23114
-0.0297				-0.23183
0.24068				-0.23201
0.17413				-0.2321
-0.5173				-0.23265
-0.94109				-0.23278
-0.47657				-0.23281
-0.54123				-0.23282
-1.10664				-0.23286
-1.23873				-0.23296
-0.59025				-0.23337
-1.0621				-0.23358
-0.43483				-0.23382
-0.64727				-0.23399
-1.70511				-0.23434
-0.8962				-0.2344
0.04928				-0.23466
-1.99391				-0.23479
-0.66324				-0.23509
-0.49211				-0.2354
0.44875				-0.23648
-0.42303				-0.23772
-0.70136				-0.23773
0.48193				-0.23779
-1.95445				-0.23781
-0.65649				-0.23788
[truncated: 4,861 more rows]

## Sheet: Figure 5-figure supplement 1
Cbx7 in Ring1a1b dKO					Cbx7 in Bmi1Mel18 dKO
Track Length	log (Dm)	X-axis	Frequency		Track Length	log (Dm)	X-axis	Frequency
2	-5.68542	0.4	1		2	-5.4734	0.4	1
2	-5.65324	0.6	0.86957		4	-5.45576	0.6	0.88715
2	-5.17313	0.8	0.72595		3	-5.30503	0.8	0.73584
2	-4.85504	1	0.63558		4	-4.98531	1	0.64813
2	-4.72701	1.2	0.55777		2	-4.55392	1.2	0.56405
2	-4.71278	1.4	0.49827		2	-4.46177	1.4	0.50758
4	-4.69468	1.6	0.45654		2	-4.45953	1.6	0.45683
2	-4.69282	1.8	0.42226		2	-4.37666	1.8	0.4161
2	-4.66686	2	0.39392		2	-4.37503	2	0.38404
2	-4.63559	2.2	0.36713		2	-4.36036	2.2	0.35325
2	-4.51614	2.4	0.34263		2	-4.33816	2.4	0.33192
2	-4.49568	2.6	0.32491		4	-4.32747	2.6	0.31145
2	-4.42109	2.8	0.30634		2	-4.30389	2.8	0.29435
2	-4.37491	3	0.29321		2	-4.27806	3	0.27731
2	-4.33427	3.2	0.27854		4	-4.26054	3.2	0.26233
2	-4.31983	3.4	0.26448		3	-4.20879	3.4	0.25083
2	-4.29147	3.6	0.25233		4	-4.20661	3.6	0.2389
2	-4.28589	3.8	0.24244		4	-4.18617	3.8	0.22585
2	-4.26822	4	0.23431		5	-4.14266	4	0.21665
2	-4.24588	4.2	0.22465		2	-4.10842	4.2	0.20981
2	-4.23612	4.4	0.2164		2	-4.10264	4.4	0.20083
2	-4.23177	4.6	0.20828		6	-4.04295	4.6	0.19474
2	-4.20838	4.8	0.1999		4	-4.00317	4.8	0.18791
2	-4.17655	5	0.19147		2	-3.99788	5	0.18086
2	-4.13634	5.2	0.18485		2	-3.95687	5.2	0.1755
4	-4.12832	5.4	0.17854		4	-3.95576	5.4	0.17063
2	-4.12256	5.6	0.17332		2	-3.9346	5.6	0.16679
2	-4.11259	5.8	0.16993		2	-3.92221	5.8	0.16221
2	-4.10377	6	0.16539		6	-3.89303	6	0.15777
2	-4.10048	6.2	0.16159		6	-3.89046	6.2	0.15313
2	-4.0865	6.4	0.15755		4	-3.88415	6.4	0.14845
2	-4.07972	6.6	0.15329		4	-3.84449	6.6	0.14446
2	-4.01399	6.8	0.14997		2	-3.84416	6.8	0.13935
2	-4.0017	7	0.14757		6	-3.83704	7	0.13512
4	-4.00087	7.2	0.14324		2	-3.83443	7.2	0.12995
2	-3.96632	7.4	0.14041		2	-3.82591	7.4	0.12747
2	-3.95849	7.6	0.13717		2	-3.81838	7.6	0.12351
4	-3.93453	7.8	0.13237		2	-3.81592	7.8	0.12042
2	-3.93162	8	0.12656		10	-3.80892	8	0.11879
2	-3.92081	8.2	0.12267		4	-3.78144	8.2	0.11659
2	-3.91841	8.4	0.12013		2	-3.74973	8.4	0.11402
2	-3.91095	8.6	0.11775		4	-3.74035	8.6	0.1105
2	-3.89944	8.8	0.11417		6	-3.73709	8.8	0.10787
2	-3.85898	9	0.11137		4	-3.73526	9	0.10654
2	-3.84467	9.2	0.10873		2	-3.73075	9.2	0.10557
2	-3.822	9.4	0.10549		4	-3.72576	9.4	0.10253
2	-3.81917	9.6	0.10362		2	-3.72147	9.6	0.09984
2	-3.81762	9.8	0.10213		4	-3.70914	9.8	0.09733
4	-3.78878	10	0.10045		5	-3.70669	10	0.09517
2	-3.77914	10.2	0.09934		2	-3.70181	10.2	0.09413
2	-3.77459	10.4	0.09722		2	-3.68504	10.4	0.09196
2	-3.77276	10.6	0.09569		2	-3.68455	10.6	0.08994
6	-3.76752	10.8	0.09374		2	-3.6646	10.8	0.08793
2	-3.76104	11	0.08894		5	-3.65172	11	0.08646
2	-3.75984	11.2	0.08858		2	-3.65043	11.2	0.08461
3	-3.74619	11.4	0.08579		2	-3.64497	11.4	0.08314
2	-3.74308	11.6	0.08501		2	-3.6282	11.6	0.08146
2	-3.73771	11.8	0.08299		2	-3.62704	11.8	0.08053
2	-3.73681	12	0.0818		2	-3.62659	12	0.07922
2	-3.70019	12.2	0.08037		2	-3.62496	12.2	0.0779
4	-3.67527	12.4	0.07874		4	-3.62147	12.4	0.07598
4	-3.6439	12.6	0.07773		4	-3.61017	12.6	0.07405
2	-3.61208	12.8	0.07565		2	-3.59945	12.8	0.07268
5	-3.60919	13	0.07546		2	-3.59592	13	0.07172
2	-3.59526	13.2	0.07379		2	-3.59045	13.2	0.07034
2	-3.58231	13.4	0.0723		6	-3.58084	13.4	0.06936
2	-3.57876	13.6	0.07082		2	-3.56404	13.6	0.06776
2	-3.57088	13.8	0.06955		8	-3.56107	13.8	0.06637
2	-3.54205	14	0.0691		2	-3.55965	14	0.06596
2	-3.53853	14.2	0.06866		4	-3.55034	14.2	0.06474
2	-3.53768	14.4	0.06672		2	-3.54532	14.4	0.06372
2	-3.5313	14.6	0.06627		8	-3.54433	14.6	0.06249
2	-3.53099	14.8	0.06474		2	-3.5426	14.8	0.06207
2	-3.52792	15	0.06406		4	-3.5379	15	0.06142
2	-3.52774	15.2	0.06272		2	-3.53495	15.2	0.06017
2	-3.5247	15.4	0.06225		2	-3.52517	15.4	0.05891
2	-3.50225	15.6	0.06156		2	-3.51643	15.6	0.05826
4	-3.49624	15.8	0.06019		2	-3.51494	15.8	0.05679
2	-3.48581	16	0.05904		4	-3.51405	16	0.05695
2	-3.48371	16.2	0.05878		2	-3.50593	16.2	0.05628
2	-3.47814	16.4	0.05829		7	-3.50122	16.4	0.05582
2	-3.47303	16.6	0.05755		2	-3.49802	16.6	0.05494
2	-3.4705	16.8	0.05551		2	-3.4912	16.8	0.05364
2	-3.46249	17	0.05456		2	-3.48879	17	0.05233
3	-3.46171	17.2	0.05382		2	-3.48756	17.2	0.05184
3	-3.45705	17.4	0.05328		2	-3.47919	17.4	0.05155
2	-3.44941	17.6	0.05322		2	-3.46835	17.6	0.05045
6	-3.43705	17.8	0.05291		2	-3.45902	17.8	0.04995
2	-3.43609	18	0.05193		2	-3.45756	18	0.04924
3	-3.42399	18.2	0.0514		8	-3.45023	18.2	0.0481
2	-3.42088	18.4	0.0504		6	-3.44826	18.4	0.04738
2	-3.41729	18.6	0.05008		2	-3.44487	18.6	0.04707
2	-3.41692	18.8	0.04977		2	-3.44044	18.8	0.04678
4	-3.41498	19	0.04876		2	-3.44019	19	0.04605
2	-3.41302	19.2	0.04798		2	-3.44002	19.2	0.04509
6	-3.40966	19.4	0.04719		2	-3.43614	19.4	0.04436
5	-3.40842	19.6	0.04685		2	-3.43008	19.6	0.04382
6	-3.40681	19.8	0.04582		2	-3.42871	19.8	0.04286
2	-3.39756	20	0.04549		2	-3.42398	20	0.04125
2	-3.39326	20.2	0.04445		3	-3.42211	20.2	0.04091
4	-3.39194	20.4	0.04341		2	-3.41891	20.4	0.04058
4	-3.38878	20.6	0.04236		2	-3.41309	20.6	0.04004
2	-3.38245	20.8	0.04083		2	-3.40619	20.8	0.03948
4	-3.37841	21	0.04024		2	-3.40555	21	0.03914
3	-3.3771	21.2	0.03964		2	-3.40477	21.2	0.03903
2	-3.374	21.4	0.03927		6	-3.4044	21.4	0.03846
2	-3.37233	21.6	0.03797		4	-3.40427	21.6	0.03813
3	-3.36317	21.8	0.03688		7	-3.40162	21.8	0.03732
2	-3.36093	22	0.03674		2	-3.3961	22	0.03742
2	-3.3588	22.2	0.03611		2	-3.39549	22.2	0.03641
4	-3.35439	22.4	0.03573		2	-3.39457	22.4	0.0365
2	-3.35042	22.6	0.03534		2	-3.39133	22.6	0.03592
4	-3.35038	22.8	0.03496		2	-3.37837	22.8	0.03465
2	-3.34465	23	0.03432		4	-3.37215	23	0.03408
4	-3.33808	23.2	0.03369		2	-3.3657	23.2	0.03302
4	-3.33536	23.4	0.03377		2	-3.36561	23.4	0.03289
2	-3.33473	23.6	0.03361		4	-3.36526	23.6	0.03251
2	-3.33456	23.8	0.03298		6	-3.35568	23.8	0.03123
2	-3.33287	24	0.03257		2	-3.34832	24	0.03062
2	-3.32676	24.2	0.03265		4	-3.34745	24.2	0.03048
2	-3.32598	24.4	0.03225		4	-3.34267	24.4	0.02986
2	-3.3258	24.6	0.03183		12	-3.34116	24.6	0.02902
2	-3.32234	24.8	0.03168		2	-3.33804	24.8	0.0284
2	-3.32095	25	0.03101		2	-3.33695	25	0.02754
3	-3.32037	25.2	0.03084		2	-3.3332	25.2	0.02737
2	-3.31413	25.4	0.03018		3	-3.32779	25.4	0.02743
2	-3.29371	25.6	0.03		4	-3.32584	25.6	0.02727
4	-3.2933	25.8	0.02959		2	-3.32417	25.8	0.02687
2	-3.2927	26	0.02915		2	-3.32047	26	0.0267
5	-3.29119	26.2	0.02848		4	-3.31922	26.2	0.02654
4	-3.2897	26.4	0.0283		2	-3.31801	26.4	0.02637
2	-3.28868	26.6	0.02837		4	-3.3176	26.6	0.02596
2	-3.28793	26.8	0.02794		2	-3.31424	26.8	0.02602
2	-3.28686	27	0.02801		6	-3.31246	27	0.0256
3	-3.28464	27.2	0.02681		2	-3.31198	27.2	0.02497
4	-3.2813	27.4	0.02636		6	-3.31069	27.4	0.02503
2	-3.27905	27.6	0.02617		2	-3.31032	27.6	0.02437
2	-3.2763	27.8	0.02599		2	-3.30434	27.8	0.02443
6	-3.27337	28	0.02605		2	-3.29828	28	0.02376
2	-3.2692	28.2	0.02612		2	-3.29466	28.2	0.02333
6	-3.26845	28.4	0.02539		2	-3.28749	28.4	0.02315
2	-3.26524	28.6	0.02495		2	-3.28463	28.6	0.022
4	-3.26354	28.8	0.02501		4	-3.28412	28.8	0.0218
4	-3.25909	29	0.02481		2	-3.27352	29	0.02185
2	-3.255	29.2	0.02487		2	-3.2713	29.2	0.02143
6	-3.25196	29.4	0.0244		2	-3.26731	29.4	0.02124
5	-3.24451	29.6	0.02446		2	-3.2649	29.6	0.02079
2	-3.24319	29.8	0.02425		4	-3.25918	29.8	0.02084
2	-3.2377	30	0.02406		6	-3.25613	30	0.02015
2	-3.23663	30.2	0.02385		2	-3.25495	30.2	0.01996
2	-3.2364	30.4	0.02286		2	-3.2514	30.4	0.02
2	-3.23409	30.6	0.02211		2	-3.2513	30.6	0.01981
2	-3.22924	30.8	0.02191		4	-3.24696	30.8	0.01959
2	-3.22685	31	0.02169		4	-3.23929	31	0.01964
2	-3.22392	31.2	0.02147		2	-3.238	31.2	0.01893
4	-3.22387	31.4	0.02125		2	-3.23764	31.4	0.01849
2	-3.21848	31.6	0.02105		2	-3.23584	31.6	0.01829
2	-3.21777	31.8	0.0211		2	-3.23434	31.8	0.01806
2	-3.21314	32	0.0206		2	-3.23419	32	0.01786
2	-3.20848	32.2	0.02065		5	-3.23279	32.2	0.0179
5	-3.20126	32.4	0.02043		2	-3.23225	32.4	0.01743
14	-3.2003	32.6	0.01967		2	-3.23142	32.6	0.01697
5	-3.1997	32.8	0.01917		2	-3.23112	32.8	0.01701
8	-3.19752	33	0.01868		3	-3.22499	33	0.01603
2	-3.19567	33.2	0.01845		2	-3.22029	33.2	0.01607
2	-3.19021	33.4	0.01849		2	-3.21907	33.4	0.01611
2	-3.18463	33.6	0.01825		5	-3.21162	33.6	0.01587
4	-3.18045	33.8	0.01829		2	-3.21138	33.8	0.01591
3	-3.17882	34	0.01834		2	-3.20931	34	0.01569
6	-3.17479	34.2	0.0181		4	-3.20768	34.2	0.01573
2	-3.17084	34.4	0.01814		2	-3.20597	34.4	0.01551
2	-3.16802	34.6	0.01818		2	-3.20507	34.6	0.01502
3	-3.16625	34.8	0.01796		4	-3.20382	34.8	0.0148
4	-3.16487	35	0.01772		5	-3.20194	35	0.01483
2	-3.1636	35.2	0.01776		6	-3.19994	35.2	0.01435
4	-3.16094	35.4	0.01697		2	-3.19595	35.4	0.01439
2	-3.15581	35.6	0.01644		2	-3.19342	35.6	0.01414
6	-3.1533	35.8	0.01565		2	-3.1917	35.8	0.01392
2	-3.14908	36	0.0154		2	-3.18872	36	0.01315
5	-3.14523	36.2	0.01543		6	-3.18756	36.2	0.01318
2	-3.14301	36.4	0.01489		2	-3.18325	36.4	0.01295
6	-3.14286	36.6	0.01493		5	-3.17647	36.6	0.01272
2	-3.14207	36.8	0.01469		6	-3.17442	36.8	0.01247
2	-3.13358	37	0.01473		4	-3.17338	37	0.0125
4	-3.13052	37.2	0.01418		4	-3.17266	37.2	0.012
2	-3.12996	37.4	0.01421		4	-3.17072	37.4	0.01203
2	-3.12307	37.6	0.01424		2	-3.16879	37.6	0.01151
4	-3.12004	37.8	0.01342		2	-3.16767	37.8	0.01154
4	-3.11764	38	0.01345		2	-3.16732	38	0.0113
4	-3.11615	38.2	0.01319		3	-3.15443	38.2	0.01132
2	-3.10957	38.4	0.01293		2	-3.15365	38.4	0.0108
2	-3.10949	38.6	0.01296		2	-3.15215	38.6	0.01056
2	-3.10385	38.8	0.01269		4	-3.15111	38.8	0.01031
2	-3.1011	39	0.01272		2	-3.14595	39	0.01005
5	-3.10079	39.2	0.01247		4	-3.143	39.2	0.0098
6	-3.10017	39.4	0.0125		2	-3.13671	39.4	0.00956
6	-3.10016	39.6	0.01253		6	-3.1333	39.6	0.00958
4	-3.09651	39.8	0.01226		3	-3.13226	39.8	0.0096
4	-3.09181	40	0.01198		2	-3.13049	40	0.00962
5	-3.08898	40.2	0.01201		2	-3.12949	40.2	0.00964
4	-3.08596	40.4	0.01174		6	-3.12738	40.4	0.00966
2	-3.08551	40.6	0.01176		4	-3.12468	40.6	0.00968
5	-3.08318	40.8	0.01179		2	-3.12337	40.8	0.00943
2	-3.08005	41	0.01123		4	-3.12177	41	0.00945
4	-3.07911	41.2	0.01126		2	-3.11799	41.2	0.00947
7	-3.07833	41.4	0.01128		3	-3.11285	41.4	0.00949
4	-3.07642	41.6	0.011		2	-3.11165	41.6	0.00951
2	-3.07618	41.8	0.01072		2	-3.11087	41.8	0.00923
2	-3.07567	42	0.01016		4	-3.10822	42	0.00898
2	-3.07561	42.2	0.01018		2	-3.09766	42.2	0.009
7	-3.06544	42.4	0.00929		2	-3.09525	42.4	0.00874
2	-3.06417	42.6	0.009		2	-3.09109	42.6	0.00876
2	-3.06307	42.8	0.00902		7	-3.08866	42.8	0.00878
3	-3.06218	43	0.00904		9	-3.08856	43	0.00849
2	-3.06132	43.2	0.00906		2	-3.08848	43.2	0.00823
4	-3.05955	43.4	0.00908		2	-3.08487	43.4	0.00797
3	-3.05903	43.6	0.0091		2	-3.08388	43.6	0.00771
2	-3.05896	43.8	0.00883		2	-3.08309	43.8	0.00773
2	-3.05704	44	0.00823		2	-3.08224	44	0.00774
3	-3.05618	44.2	0.00793		4	-3.07966	44.2	0.00776
2	-3.05516	44.4	0.00764		2	-3.07493	44.4	0.00777
2	-3.05339	44.6	0.00765		9	-3.07199	44.6	0.00779
2	-3.04929	44.8	0.00738		4	-3.07041	44.8	0.0075
2	-3.04605	45	0.00708		2	-3.06847	45	0.00752
3	-3.04246	45.2	0.0071		4	-3.06513	45.2	0.00753
4	-3.0413	45.4	0.0068		3	-3.06437	45.4	0.00755
9	-3.04028	45.6	0.0065		6	-3.05941	45.6	0.00756
2	-3.03617	45.8	0.0059		9	-3.05739	45.8	0.00758
6	-3.03515	46	0.0056		4	-3.05232	46	0.00759
2	-3.03413	46.2	0.00561		2	-3.05194	46.2	0.00761
2	-3.03297	46.4	0.0053		4	-3.05012	46.4	0.00762
2	-3.03215	46.6	0.00531		4	-3.05011	46.6	0.00764
7	-3.03123	46.8	0.005		2	-3.04812	46.8	0.00765
2	-3.02635	47	0.00501		6	-3.04721	47	0.00738
4	-3.02236	47.2	0.00502		2	-3.04714	47.2	0.0074
5	-3.02154	47.4	0.00503		3	-3.04703	47.4	0.00712
2	-3.01874	47.6	0.00504		6	-3.04207	47.6	0.00713
2	-3.01847	47.8	0.00505		6	-3.04189	47.8	0.00654
2	-3.01816	48	0.00477		4	-3.04182	48	0.00656
4	-3.01801	48.2	0.00478		5	-3.03965	48.2	0.00657
6	-3.01094	48.4	0.00446		8	-3.03868	48.4	0.00658
4	-3.01034	48.6	0.00447		2	-3.03801	48.6	0.0063
2	-3.00729	48.8	0.00448		4	-3.036	48.8	0.00631
8	-3.0067	49	0.00449		2	-3.0351	49	0.00633
6	-3.00499	49.2	0.00384		7	-3.03434	49.2	0.00604
2	-3.0047	49.4	0.00385		4	-3.03088	49.4	0.00606
4	-3.00114	49.6	0.00386		2	-3.03049	49.6	0.00607
2	-3.0011	49.8	0.00356		4	-3.02891	49.8	0.00517
4	-2.99889	50	0		2	-3.02651	50	0
2	-2.99856	50.2	0		2	-3.02492	50.2	0
4	-2.9976	50.4	0		2	-3.0229	50.4	0
4	-2.99654	--			4	-3.02178
2	-2.9922	--			2	-3.01914
3	-2.99151	--			3	-3.01556
3	-2.99038	--			5	-3.01481
8	-2.98875	--			2	-3.00975
2	-2.9886	--			2	-3.00961
2	-2.98794	--			5	-3.00943
4	-2.98635	--			2	-3.00689
2	-2.98523	--			6	-3.00562
3	-2.98346	--			2	-3.00523
2	-2.98331	--			4	-3.00482
5	-2.98226	--			2	-3.00457
8	-2.98073	--			2	-3.00439
4	-2.98006	--			2	-3.00433
2	-2.97892	--			2	-3.00418
2	-2.97301	--			3	-3.00119
2	-2.97188	--			2	-2.99993
3	-2.97167	--			2	-2.99523
30	-2.97109	--			2	-2.99465
4	-2.97074	--			2	-2.99224
3	-2.97015	--			4	-2.98998
2	-2.9697	--			6	-2.98909
11	-2.96714	--			2	-2.98705
2	-2.96614	--			4	-2.98574
3	-2.96363	--			2	-2.98445
2	-2.96336	--			11	-2.98391
2	-2.96302	--			3	-2.98334
2	-2.96222	--			2	-2.98087
2	-2.96118	--			4	-2.98043
2	-2.96077	--			8	-2.97967
5	-2.96003	--			2	-2.9771
4	-2.95981	--			2	-2.97494
9	-2.95391	--			4	-2.97431
2	-2.95368	--			12	-2.97277
3	-2.95363	--			4	-2.97268
8	-2.95136	--			2	-2.97231
2	-2.951	--			2	-2.97147
2	-2.9497	--			2	-2.96964
2	-2.94942	--			2	-2.96918
5	-2.94932	--			2	-2.96915
3	-2.94895	--			6	-2.96791
2	-2.94734	--			3	-2.96731
4	-2.94646	--			2	-2.96723
5	-2.94491	--			4	-2.96571
3	-2.94353	--			4	-2.96397
2	-2.94344	--			5	-2.96167
3	-2.94283	--			2	-2.96114
2	-2.93998	--			3	-2.96099
2	-2.93815	--			2	-2.96012
9	-2.9371	--			3	-2.9593
4	-2.93503	--			2	-2.95717
2	-2.93431	--			3	-2.95594
4	-2.93417	--			4	-2.95588
2	-2.93393	--			2	-2.95311
2	-2.93251	--			4	-2.95284
2	-2.93029	--			7	-2.9526
2	-2.92981	--			2	-2.95236
4	-2.92875	--			2	-2.95156
2	-2.92782	--			6	-2.95131
2	-2.92735	--			4	-2.95085
2	-2.9265	--			6	-2.95015
2	-2.92063	--			7	-2.94635
2	-2.92031	--			2	-2.94486
2	-2.9196	--			2	-2.9433
6	-2.91779	--			2	-2.94246
2	-2.91735	--			3	-2.94164
2	-2.91722	--			8	-2.94149
2	-2.91561	--			2	-2.94061
2	-2.91451	--			2	-2.93586
2	-2.91428	--			2	-2.93523
3	-2.91248	--			9	-2.93186
2	-2.91183	--			2	-2.93068
2	-2.91132	--			5	-2.93061
5	-2.909	--			5	-2.93054
2	-2.90898	--			2	-2.93003
4	-2.90877	--			4	-2.92896
2	-2.9084	--			8	-2.92827
5	-2.90803	--			2	-2.92797
2	-2.90782	--			2	-2.92632
5	-2.90721	--			2	-2.92613
2	-2.9059	--			2	-2.92334
7	-2.90534	--			14	-2.92326
2	-2.90334	--			5	-2.92161
6	-2.90019	--			2	-2.92097
2	-2.89811	--			3	-2.92074
6	-2.89694	--			5	-2.91897
2	-2.8969	--			9	-2.91874
3	-2.89085	--			2	-2.91727
2	-2.88994	--			2	-2.91591
14	-2.88938	--			2	-2.91548
2	-2.88562	--			2	-2.9152
4	-2.88401	--			4	-2.91423
2	-2.88388	--			2	-2.91368
6	-2.88234	--			4	-2.91332
3	-2.88199	--			4	-2.91234
8	-2.88003	--			5	-2.91188
2	-2.87802	--			2	-2.90866
7	-2.87721	--			2	-2.90858
2	-2.87602	--			2	-2.9073
7	-2.87595	--			2	-2.90643
2	-2.87494	--			7	-2.90465
7	-2.87257	--			2	-2.90407
2	-2.86893	--			7	-2.90275
44	-2.86865	--			4	-2.90257
4	-2.8642	--			3	-2.90196
2	-2.86406	--			2	-2.9019
2	-2.86385	--			2	-2.90159
2	-2.86153	--			5	-2.8996
2	-2.85783	--			2	-2.89735
24	-2.85717	--			9	-2.89709
2	-2.8543	--			4	-2.89654
2	-2.85357	--			2	-2.89509
2	-2.85343	--			7	-2.89343
2	-2.85302	--			8	-2.88992
6	-2.85295	--			2	-2.88978
2	-2.85265	--			2	-2.8894
2	-2.85181	--			4	-2.88876
2	-2.85159	--			2	-2.8879
5	-2.84978	--			9	-2.88507
4	-2.84906	--			4	-2.88494
2	-2.84898	--			3	-2.88404
2	-2.84874	--			6	-2.88179
2	-2.84446	--			3	-2.87932
5	-2.84335	--			8	-2.87322
3	-2.84285	--			14	-2.87208
4	-2.8423	--			5	-2.87202
2	-2.84187	--			6	-2.86965
2	-2.83965	--			2	-2.86924
4	-2.83879	--			2	-2.86909
5	-2.83838	--			11	-2.86852
2	-2.83694	--			2	-2.86331
5	-2.83405	--			3	-2.86225
2	-2.83308	--			5	-2.86224
2	-2.83012	--			5	-2.86096
3	-2.82982	--			11	-2.8598
9	-2.82968	--			2	-2.85876
5	-2.82957	--			2	-2.85875
2	-2.82904	--			5	-2.8572
2	-2.82827	--			2	-2.85643
2	-2.82788	--			2	-2.85492
2	-2.82754	--			3	-2.85405
4	-2.82709	--			2	-2.85324
2	-2.82679	--			4	-2.85196
2	-2.82559	--			2	-2.8515
2	-2.8244	--			2	-2.84999
8	-2.82401	--			2	-2.84535
4	-2.82301	--			3	-2.84443
4	-2.822	--			2	-2.84383
8	-2.82166	--			4	-2.84299
10	-2.82007	--			5	-2.84244
3	-2.81876	--			2	-2.84205
6	-2.81853	--			4	-2.84196
147	-2.81849	--			4	-2.84166
2	-2.81608	--			2	-2.84054
4	-2.81593	--			6	-2.84019
3	-2.81544	--			2	-2.83942
2	-2.81538	--			4	-2.83898
2	-2.81524	--			3	-2.83752
3	-2.81494	--			2	-2.836
2	-2.81485	--			4	-2.83499
4	-2.8127	--			16	-2.83484
2	-2.81269	--			2	-2.83426
5	-2.81241	--			4	-2.83404
19	-2.81101	--			14	-2.83354
2	-2.81088	--			3	-2.83305
2	-2.80826	--			5	-2.83273
2	-2.80713	--			2	-2.8326
15	-2.80522	--			2	-2.8297
4	-2.80404	--			2	-2.82934
2	-2.80392	--			3	-2.82846
2	-2.80324	--			2	-2.82772
4	-2.80078	--			2	-2.82764
4	-2.8006	--			2	-2.82673
2	-2.8001	--			2	-2.8267
6	-2.79934	--			5	-2.82666
4	-2.79907	--			3	-2.82629
2	-2.79809	--			2	-2.82575
4	-2.79788	--			8	-2.82557
2	-2.7947	--			2	-2.82499
6	-2.79469	--			4	-2.82459
5	-2.7942	--			3	-2.82421
2	-2.79415	--			2	-2.82343
4	-2.79367	--			2	-2.82073
2	-2.79356	--			2	-2.82038
2	-2.79155	--			3	-2.81937
4	-2.79083	--			2	-2.81811
2	-2.78997	--			2	-2.81749
47	-2.78882	--			4	-2.81739
2	-2.78792	--			2	-2.81679
8	-2.78725	--			2	-2.81674
7	-2.78652	--			2	-2.81612
4	-2.78636	--			5	-2.81516
4	-2.78528	--			7	-2.81471
6	-2.78309	--			2	-2.81462
5	-2.78181	--			4	-2.81055
3	-2.77856	--			2	-2.8105
4	-2.7783	--			2	-2.80994
7	-2.77813	--			10	-2.80826
3	-2.77794	--			4	-2.80707
4	-2.77588	--			2	-2.80549
2	-2.77526	--			2	-2.80531
5	-2.7752	--			7	-2.8043
10	-2.77453	--			5	-2.80365
4	-2.77423	--			2	-2.80217
2	-2.7737	--			5	-2.79952
8	-2.77363	--			4	-2.79929
2	-2.77284	--			19	-2.79917
2	-2.77009	--			5	-2.79899
2	-2.77002	--			2	-2.79889
3	-2.76988	--			7	-2.79605
2	-2.76933	--			3	-2.79514
7	-2.76901	--			3	-2.79468
2	-2.76882	--			2	-2.79315
4	-2.76805	--			5	-2.79292
3	-2.76681	--			7	-2.79283
2	-2.76584	--			2	-2.79128
6	-2.76567	--			2	-2.79063
3	-2.76347	--			2	-2.79005
18	-2.76333	--			2	-2.78854
2	-2.76247	--			2	-2.78834
3	-2.76107	--			2	-2.78781
11	-2.76041	--			2	-2.78759
2	-2.75994	--			8	-2.78657
4	-2.75822	--			2	-2.78618
2	-2.75786	--			4	-2.7858
2	-2.75601	--			5	-2.78577
4	-2.75592	--			4	-2.78482
6	-2.75555	--			2	-2.78452
3	-2.75534	--			11	-2.78179
5	-2.75484	--			6	-2.78029
2	-2.7548	--			2	-2.77978
4	-2.75467	--			3	-2.77898
3	-2.75413	--			2	-2.77691
7	-2.75162	--			2	-2.77683
4	-2.75077	--			8	-2.7764
4	-2.75073	--			2	-2.77591
8	-2.75038	--			6	-2.77165
7	-2.75014	--			5	-2.77138
6	-2.75005	--			2	-2.77121
2	-2.74998	--			4	-2.77088
4	-2.74934	--			2	-2.77071
5	-2.74782	--			2	-2.77058
2	-2.74404	--			2	-2.76999
6	-2.74311	--			4	-2.76761
3	-2.74294	--			2	-2.76718
2	-2.74225	--			4	-2.76714
2	-2.74186	--			13	-2.76701
4	-2.73974	--			6	-2.76695
2	-2.73858	--			36	-2.7661
3	-2.73686	--			2	-2.76601
2	-2.73644	--			5	-2.76589
3	-2.73617	--			3	-2.76535
2	-2.73612	--			7	-2.76482
28	-2.73584	--			4	-2.76459
6	-2.73564	--			8	-2.76336
4	-2.7345	--			5	-2.7629
6	-2.73391	--			3	-2.76079
2	-2.73287	--			2	-2.75979
2	-2.7324	--			4	-2.75841
2	-2.73167	--			2	-2.75795
6	-2.73112	--			6	-2.75769
7	-2.73001	--			6	-2.75691
2	-2.72946	--			4	-2.75662
4	-2.72906	--			2	-2.75611
6	-2.72773	--			7	-2.75609
4	-2.72758	--			2	-2.75607
4	-2.7255	--			35	-2.75467
4	-2.72426	--			6	-2.7541
2	-2.72332	--			2	-2.75383
8	-2.72274	--			20	-2.75245
2	-2.72177	--			6	-2.75192
2	-2.72167	--			4	-2.75137
229	-2.71948	--			2	-2.75097
92	-2.71917	--			3	-2.74998
2	-2.71757	--			19	-2.7484
7	-2.71686	--			6	-2.7465
3	-2.71644	--			12	-2.74646
25	-2.7163	--			8	-2.74644
4	-2.7158	--			6	-2.74635
3	-2.71556	--			3	-2.74589
44	-2.71434	--			13	-2.74551
14	-2.7139	--			5	-2.74471
2	-2.71342	--			6	-2.74401
2	-2.7132	--			2	-2.74317
8	-2.71207	--			7	-2.74262
3	-2.71192	--			4	-2.74085
6	-2.71163	--			3	-2.73895
13	-2.71148	--			2	-2.73818
2	-2.71115	--			12	-2.73786
7	-2.71051	--			2	-2.73785
163	-2.71	--			4	-2.73752
10	-2.70936	--			9	-2.7371
4	-2.70923	--			4	-2.73592
3	-2.70844	--			8	-2.73589
2	-2.70784	--			2	-2.73561
4	-2.706	--			2	-2.73436
2	-2.70526	--			2	-2.73418
2	-2.70484	--			5	-2.73408
3	-2.70417	--			2	-2.73363
2	-2.70409	--			4	-2.73352
55	-2.70292	--			3	-2.7325
2	-2.70272	--			6	-2.73136
2	-2.70144	--			4	-2.73069
7	-2.70128	--			3	-2.7269
2	-2.7012	--			3	-2.72571
4	-2.70112	--			2	-2.72563
119	-2.70093	--			14	-2.72325
2	-2.70052	--			2	-2.72319
2	-2.70012	--			7	-2.72248
2	-2.69934	--			4	-2.72121
2	-2.6985	--			2	-2.72111
2	-2.69778	--			4	-2.7202
2	-2.69727	--			9	-2.71977
3	-2.69723	--			2	-2.71967
2	-2.69679	--			6	-2.71732
2	-2.69616	--			5	-2.7172
2	-2.69564	--			9	-2.71686
2	-2.69255	--			3	-2.7168
10	-2.6921	--			8	-2.71621
4	-2.69156	--			2	-2.71433
4	-2.69122	--			2	-2.71411
3	-2.69108	--			4	-2.71408
2	-2.69055	--			7	-2.71336
2	-2.69047	--			2	-2.71162
6	-2.68954	--			4	-2.71111
4	-2.68944	--			4	-2.71001
2	-2.689	--			2	-2.70949
2	-2.68895	--			6	-2.70946
3	-2.68771	--			2	-2.70775
2	-2.68702	--			3	-2.70735
4	-2.68661	--			2	-2.70715
27	-2.68414	--			2	-2.70562
4	-2.68389	--			3	-2.70498
2	-2.68307	--			6	-2.70449
2	-2.68257	--			4	-2.70386
2	-2.68227	--			2	-2.7037
9	-2.68182	--			6	-2.70205
3	-2.68161	--			3	-2.70169
9	-2.68052	--			2	-2.70071
91	-2.68039	--			8	-2.6992
2	-2.68031	--			2	-2.69887
2	-2.6803	--			6	-2.69865
2	-2.67914	--			11	-2.69833
6	-2.67881	--			3	-2.69826
3	-2.67861	--			4	-2.69714
4	-2.67831	--			2	-2.69572
12	-2.67773	--			5	-2.69481
10	-2.67744	--			4	-2.69452
7	-2.67555	--			5	-2.69444
4	-2.67547	--			4	-2.69426
2	-2.67541	--			6	-2.69414
86	-2.67408	--			3	-2.69387
7	-2.67351	--			3	-2.69365
2	-2.67336	--			6	-2.69357
11	-2.67333	--			5	-2.69318
5	-2.6729	--			2	-2.69179
5	-2.67287	--			2	-2.69175
4	-2.67241	--			4	-2.6916
3	-2.67147	--			2	-2.69159
6	-2.67141	--			5	-2.69158
25	-2.67113	--			2	-2.69107
2	-2.67002	--			4	-2.69078
3	-2.66892	--			4	-2.69053
3	-2.66832	--			2	-2.6903
10	-2.66727	--			2	-2.68981
2	-2.66727	--			3	-2.68941
13	-2.66522	--			3	-2.68843
40	-2.66424	--			2	-2.68808
2	-2.66373	--			2	-2.68745
5	-2.6636	--			4	-2.68666
6	-2.66334	--			18	-2.68664
3	-2.66322	--			3	-2.68605
6	-2.66301	--			2	-2.68256
33	-2.66203	--			4	-2.68157
8	-2.66203	--			5	-2.68125
3	-2.65961	--			2	-2.681
9	-2.65917	--			56	-2.68027
2	-2.65821	--			17	-2.68027
2	-2.65702	--			5	-2.67919
2	-2.65521	--			9	-2.67902
17	-2.65506	--			7	-2.67882
3	-2.65477	--			7	-2.67837
2	-2.65379	--			2	-2.67788
4	-2.65137	--			15	-2.6769
2	-2.65123	--			4	-2.67645
8	-2.65076	--			37	-2.67585
3	-2.65023	--			8	-2.67536
2	-2.65004	--			150	-2.67533
64	-2.64858	--			2	-2.67512
2	-2.64794	--			2	-2.67504
6	-2.64781	--			5	-2.67439
2	-2.64738	--			2	-2.67358
2	-2.64681	--			6	-2.67301
6	-2.64669	--			3	-2.67246
62	-2.64665	--			2	-2.67217
38	-2.64638	--			7	-2.67198
5	-2.64588	--			2	-2.67164
5	-2.64566	--			4	-2.67143
2	-2.64435	--			6	-2.67098
8	-2.64398	--			4	-2.6697
2	-2.64376	--			3	-2.66907
22	-2.64363	--			14	-2.66714
16	-2.64356	--			30	-2.66635
2	-2.64308	--			5	-2.66577
8	-2.64305	--			2	-2.66489
2	-2.64271	--			6	-2.66485
3	-2.6427	--			2	-2.66391
7	-2.6423	--			6	-2.66337
13	-2.6417	--			2	-2.66312
2	-2.64152	--			4	-2.66287
2	-2.64129	--			8	-2.66191
8	-2.64115	--			6	-2.6619
5	-2.6401	--			7	-2.66079
4	-2.63934	--			12	-2.66079
15	-2.63791	--			2	-2.65959
2	-2.63619	--			3	-2.65914
11	-2.63613	--			2	-2.65744
6	-2.63611	--			2	-2.65626
33	-2.63609	--			2	-2.65608
2	-2.63534	--			2	-2.65536
6	-2.63344	--			9	-2.65502
4	-2.63343	--			8	-2.6549
8	-2.63274	--			7	-2.65426
4	-2.63203	--			5	-2.65396
4	-2.631	--			10	-2.65373
2	-2.63025	--			2	-2.65249
2	-2.63006	--			10	-2.65246
2	-2.62944	--			6	-2.65096
8	-2.62844	--			7	-2.6504
2	-2.62815	--			10	-2.64995
2	-2.62798	--			4	-2.64935
13	-2.62769	--			3	-2.64917
2	-2.62753	--			2	-2.64866
2	-2.62733	--			5	-2.64835
5	-2.62667	--			2	-2.64794
12	-2.62626	--			4	-2.64726
2	-2.62594	--			2	-2.64685
8	-2.62199	--			3	-2.64607
13	-2.62158	--			6	-2.64604
4	-2.62142	--			3	-2.64578
12	-2.62041	--			4	-2.64386
2	-2.61986	--			2	-2.64378
5	-2.61982	--			5	-2.64341
4	-2.61968	--			2	-2.64307
3	-2.61965	--			13	-2.64173
9	-2.61959	--			2	-2.64107
5	-2.61945	--			2	-2.64099
2	-2.61916	--			3	-2.64093
6	-2.61875	--			4	-2.64054
227	-2.61863	--			2	-2.64035
2	-2.61737	--			2	-2.63973
2	-2.61676	--			11	-2.6391
2	-2.6166	--			6	-2.63907
21	-2.6161	--			5	-2.63888
13	-2.61544	--			2	-2.63863
6	-2.6144	--			2	-2.63831
4	-2.61411	--			19	-2.63731
2	-2.61379	--			3	-2.63662
4	-2.61306	--			14	-2.63622
2	-2.61285	--			5	-2.63607
101	-2.61174	--			8	-2.63601
9	-2.61118	--			2	-2.63572
2	-2.61044	--			4	-2.63556
2	-2.61007	--			6	-2.63543
228	-2.60925	--			3	-2.63442
3	-2.60905	--			2	-2.63349
2	-2.60894	--			6	-2.63339
106	-2.60766	--			11	-2.63189
165	-2.60758	--			4	-2.63187
2	-2.60626	--			5	-2.63071
9	-2.6049	--			8	-2.63056
2	-2.60474	--			2	-2.63033
6	-2.60408	--			10	-2.63019
50	-2.60406	--			2	-2.62957
4	-2.60399	--			4	-2.62922
2	-2.60371	--			8	-2.62891
64	-2.60302	--			81	-2.6288
5	-2.6025	--			3	-2.62629
3	-2.60207	--			4	-2.62532
4	-2.60183	--			3	-2.62493
5	-2.60171	--			2	-2.62466
2	-2.60135	--			2	-2.62443
7	-2.60131	--			5	-2.62418
2	-2.60051	--			2	-2.62407
8	-2.60026	--			2	-2.62355
4	-2.59996	--			21	-2.62263
4	-2.59895	--			3	-2.6224
2	-2.59865	--			2	-2.62141
4	-2.59846	--			10	-2.62104
2	-2.59844	--			4	-2.62086
2	-2.59823	--			2	-2.61919
2	-2.59797	--			8	-2.618
3	-2.59784	--			3	-2.61715
2	-2.59669	--			3	-2.61708
4	-2.59563	--			7	-2.61587
205	-2.59552	--			34	-2.61531
2	-2.59518	--			23	-2.61493
2	-2.59507	--			8	-2.61352
184	-2.59479	--			6	-2.61318
10	-2.59468	--			4	-2.6124
57	-2.59367	--			7	-2.61169
9	-2.59337	--			4	-2.61151
3	-2.59331	--			4	-2.61129
2	-2.59293	--			2	-2.61118
11	-2.59287	--			2	-2.61089
5	-2.59029	--			9	-2.61064
3	-2.59023	--			250	-2.61053
2	-2.58984	--			2	-2.61035
4	-2.58975	--			4	-2.60957
4	-2.5894	--			7	-2.60872
142	-2.58908	--			2	-2.60854
2	-2.58852	--			5	-2.60815
4	-2.58798	--			122	-2.60772
2	-2.58791	--			5	-2.60744
6	-2.58775	--			11	-2.60703
2	-2.58711	--			5	-2.60696
6	-2.58706	--			5	-2.60683
2	-2.58684	--			4	-2.6068
2	-2.58617	--			3	-2.60626
4	-2.58556	--			3	-2.60442
12	-2.58546	--			2	-2.60431
9	-2.58499	--			9	-2.60373
2	-2.58428	--			7	-2.60367
7	-2.58424	--			51	-2.60314
8	-2.58391	--			6	-2.60292
7	-2.58377	--			3	-2.60282
134	-2.58374	--			3	-2.60228
2	-2.58343	--			6	-2.60169
5	-2.58317	--			10	-2.60134
2	-2.58307	--			93	-2.60089
143	-2.58277	--			4	-2.60053
2	-2.58164	--			4	-2.60045
5	-2.58159	--			2	-2.59929
2	-2.5801	--			4	-2.59923
71	-2.57997	--			8	-2.59907
2	-2.57991	--			4	-2.59866
2	-2.57895	--			6	-2.59683
11	-2.57894	--			12	-2.59671
42	-2.57866	--			4	-2.59639
2	-2.57855	--			11	-2.59508
5	-2.57829	--			8	-2.59504
26	-2.57805	--			5	-2.59426
5	-2.57798	--			3	-2.59362
7	-2.57749	--			10	-2.59231
60	-2.57687	--			6	-2.59171
2	-2.57624	--			19	-2.59149
220	-2.57508	--			9	-2.59105
14	-2.57495	--			179	-2.58909
2	-2.57488	--			8	-2.5882
17	-2.57369	--			4	-2.588
30	-2.57361	--			2	-2.58794
5	-2.5724	--			3	-2.58762
6	-2.57083	--			28	-2.58719
84	-2.57072	--			2	-2.58708
5	-2.56961	--			4	-2.58676
4	-2.56943	--			46	-2.58669
2	-2.56702	--			3	-2.58529
2	-2.56658	--			5	-2.58527
42	-2.56652	--			11	-2.58433
38	-2.56596	--			2	-2.58428
4	-2.56595	--			3	-2.58308
5	-2.56545	--			2	-2.58274
3	-2.56418	--			7	-2.58259
11	-2.56378	--			3	-2.58246
25	-2.56348	--			16	-2.58166
9	-2.56308	--			2	-2.58099
2	-2.56223	--			2	-2.58089
2	-2.56113	--			4	-2.5807
3	-2.56057	--			4	-2.58046
28	-2.56056	--			47	-2.58045
2	-2.5603	--			13	-2.58013
10	-2.56013	--			3	-2.57987
5	-2.55986	--			5	-2.57979
4	-2.55964	--			4	-2.57974
23	-2.55948	--			4	-2.57886
98	-2.55935	--			7	-2.57883
2	-2.55929	--			5	-2.57872
8	-2.55833	--			7	-2.57798
13	-2.55782	--			7	-2.57797
11	-2.55747	--			3	-2.57767
2	-2.55726	--			4	-2.57758
2	-2.55701	--			2	-2.57745
3	-2.55622	--			10	-2.57716
2	-2.55602	--			28	-2.57695
3	-2.55508	--			2	-2.57654
10	-2.55496	--			2	-2.57604
2	-2.55486	--			5	-2.57546
4	-2.55428	--			2	-2.57526
78	-2.55408	--			7	-2.57429
3	-2.55373	--			182	-2.57426
7	-2.55324	--			2	-2.57329
8	-2.55173	--			5	-2.57136
5	-2.55121	--			4	-2.57104
15	-2.55077	--			7	-2.571
2	-2.5506	--			3	-2.57065
13	-2.5497	--			116	-2.5704
2	-2.54953	--			39	-2.57011
2	-2.54942	--			4	-2.56975
4	-2.54864	--			184	-2.56971
3	-2.54775	--			6	-2.56952
6	-2.5473	--			3	-2.5693
6	-2.54728	--			2	-2.5688
2	-2.54694	--			19	-2.568
40	-2.54692	--			2	-2.56794
49	-2.54657	--			3	-2.5671
10	-2.5463	--			9	-2.56708
5	-2.5459	--			2	-2.56671
13	-2.54529	--			7	-2.56639
40	-2.54447	--			4	-2.56612
5	-2.54358	--			2	-2.56605
22	-2.54333	--			10	-2.5659
22	-2.54185	--			94	-2.56567
5	-2.54175	--			11	-2.56536
3	-2.5416	--			2	-2.56522
6	-2.54158	--			2	-2.56499
165	-2.5413	--			9	-2.5645
7	-2.54111	--			2	-2.56212
2	-2.54104	--			6	-2.56177
77	-2.54061	--			3	-2.56162
3	-2.54046	--			13	-2.56047
2	-2.54014	--			3	-2.56045
2	-2.53992	--			3	-2.5597
11	-2.53978	--			2	-2.55949
7	-2.53889	--			2	-2.55945
11	-2.53876	--			16	-2.55943
2	-2.53855	--			3	-2.55939
2	-2.53839	--			7	-2.55931
41	-2.53817	--			24	-2.5591
125	-2.53732	--			2	-2.55865
250	-2.53712	--			3	-2.55861
2	-2.53684	--			2	-2.55844
2	-2.53608	--			6	-2.55759
67	-2.53583	--			9	-2.55738
2	-2.5348	--			7	-2.55734
6	-2.53442	--			4	-2.55587
11	-2.53418	--			2	-2.55516
35	-2.53413	--			3	-2.55497
122	-2.53388	--			9	-2.55495
9	-2.53281	--			4	-2.55486
8	-2.53198	--			9	-2.55482
53	-2.53195	--			3	-2.55302
3	-2.53187	--			16	-2.55291
179	-2.53139	--			3	-2.55267
3	-2.53106	--			8	-2.55171
250	-2.53014	--			3	-2.55143
2	-2.53006	--			2	-2.55142
4	-2.52986	--			3	-2.55138
2	-2.52933	--			13	-2.55056
178	-2.5289	--			2	-2.5501
3	-2.52844	--			4	-2.54955
14	-2.52822	--			2	-2.54953
2	-2.52819	--			4	-2.54908
4	-2.52818	--			2	-2.54904
2	-2.52807	--			15	-2.54889
143	-2.52753	--			4	-2.54886
5	-2.52732	--			4	-2.54841
2	-2.52724	--			4	-2.54802
49	-2.52697	--			4	-2.54775
2	-2.52639	--			5	-2.54748
4	-2.52633	--			6	-2.54742
3	-2.52623	--			9	-2.54714
131	-2.52617	--			6	-2.54695
6	-2.52497	--			5	-2.54693
3	-2.52455	--			12	-2.54682
3	-2.52444	--			2	-2.5468
7	-2.52436	--			5	-2.54598
8	-2.52373	--			9	-2.54557
2	-2.52332	--			24	-2.54554
12	-2.52328	--			38	-2.54534
3	-2.52295	--			11	-2.54527
6	-2.52289	--			11	-2.54435
5	-2.52288	--			9	-2.54362
6	-2.52228	--			5	-2.54344
220	-2.52219	--			9	-2.54213
8	-2.52218	--			4	-2.54174
7	-2.52208	--			3	-2.54166
6	-2.52195	--			4	-2.54033
4	-2.52179	--			4	-2.53999
5	-2.52171	--			165	-2.539
3	-2.52062	--			3	-2.53831
3	-2.52049	--			5	-2.53623
4	-2.52047	--			6	-2.53607
7	-2.52031	--			2	-2.53592
111	-2.52012	--			2	-2.53584
39	-2.51985	--			22	-2.53563
42	-2.51939	--			6	-2.53559
7	-2.51937	--			7	-2.53552
2	-2.5193	--			10	-2.53541
225	-2.51915	--			2	-2.53486
2	-2.51896	--			16	-2.53452
10	-2.51842	--			2	-2.53399
11	-2.51725	--			6	-2.53389
4	-2.51699	--			5	-2.53294
6	-2.51646	--			3	-2.53259
64	-2.51625	--			8	-2.53208
6	-2.51604	--			3	-2.53127
36	-2.51594	--			2	-2.53064
7	-2.51552	--			18	-2.53
2	-2.51545	--			9	-2.52993
10	-2.51545	--			5	-2.52973
25	-2.51544	--			34	-2.52955
2	-2.51522	--			2	-2.5283
2	-2.51504	--			51	-2.52802
3	-2.51494	--			62	-2.52737
250	-2.51487	--			2	-2.52709
6	-2.51464	--			2	-2.52634
9	-2.51459	--			10	-2.52626
4	-2.51444	--			7	-2.52598
164	-2.51381	--			6	-2.52575
2	-2.51374	--			3	-2.52575
2	-2.51369	--			6	-2.5254
5	-2.51309	--			4	-2.5251
12	-2.51271	--			129	-2.52497
2	-2.51064	--			6	-2.52476
3	-2.50989	--			2	-2.52436
86	-2.50973	--			2	-2.5238
3	-2.50904	--			3	-2.52367
3	-2.50902	--			22	-2.52342
24	-2.50887	--			5	-2.52254
2	-2.50841	--			4	-2.52245
19	-2.50823	--			5	-2.52241
5	-2.50821	--			3	-2.52222
3	-2.5079	--			3	-2.52204
41	-2.50752	--			9	-2.52185
2	-2.50687	--			6	-2.52174
4	-2.5065	--			4	-2.52159
2	-2.50641	--			2	-2.5212
7	-2.50637	--			7	-2.52114
2	-2.50592	--			62	-2.52112
3	-2.50587	--			2	-2.52076
4	-2.50562	--			26	-2.52013
23	-2.50542	--			7	-2.52005
7	-2.50516	--			6	-2.51949
12	-2.50411	--			2	-2.51946
25	-2.50404	--			6	-2.51937
17	-2.50372	--			8	-2.5193
3	-2.5034	--			16	-2.51925
54	-2.50333	--			9	-2.51917
2	-2.50175	--			2	-2.51894
73	-2.50148	--			4	-2.51877
39	-2.50145	--			2	-2.51818
3	-2.50052	--			8	-2.51786
9	-2.50035	--			2	-2.51652
2	-2.5	--			2	-2.51588
10	-2.49986	--			49	-2.51541
4	-2.49947	--			26	-2.5151
17	-2.49923	--			99	-2.51487
45	-2.49919	--			7	-2.51476
2	-2.49915	--			2	-2.51461
2	-2.49912	--			4	-2.51461
15	-2.49896	--			2	-2.51429
4	-2.49867	--			18	-2.51424
8	-2.49859	--			9	-2.51413
2	-2.49853	--			4	-2.51389
13	-2.49831	--			4	-2.51372
13	-2.4983	--			13	-2.5136
2	-2.49819	--			2	-2.51356
2	-2.49818	--			3	-2.51351
17	-2.49775	--			2	-2.51348
4	-2.49695	--			7	-2.51345
2	-2.49695	--			4	-2.51344
31	-2.4968	--			4	-2.51337
2	-2.49676	--			4	-2.51311
18	-2.49605	--			2	-2.51171
104	-2.49605	--			24	-2.51121
8	-2.49589	--			18	-2.51089
2	-2.4958	--			2	-2.51086
3	-2.49563	--			8	-2.51076
2	-2.49562	--			6	-2.51001
212	-2.49543	--			7	-2.509
7	-2.49327	--			27	-2.50888
2	-2.49282	--			13	-2.5075
7	-2.4925	--			3	-2.5073
4	-2.49183	--			197	-2.50711
61	-2.49174	--			29	-2.50697
3	-2.49174	--			2	-2.5069
153	-2.49173	--			3	-2.50685
30	-2.49163	--			3	-2.5065
4	-2.49146	--			8	-2.50616
9	-2.49108	--			18	-2.50599
27	-2.49098	--			4	-2.50558
9	-2.49086	--			4	-2.50556
2	-2.49037	--			2	-2.50555
53	-2.4901	--			16	-2.50551
21	-2.49002	--			67	-2.5048
21	-2.49	--			2	-2.50464
17	-2.48989	--			2	-2.50449
250	-2.48888	--			6	-2.50439
82	-2.48868	--			2	-2.50419
17	-2.48827	--			2	-2.50391
79	-2.48774	--			2	-2.50379
2	-2.48772	--			4	-2.50309
88	-2.48715	--			2	-2.50306
7	-2.48663	--			19	-2.50245
13	-2.48576	--			50	-2.50232
2	-2.48574	--			9	-2.50182
4	-2.48464	--			22	-2.5015
28	-2.4846	--			4	-2.50103
15	-2.4843	--			12	-2.50086
4	-2.48407	--			95	-2.50062
2	-2.48404	--			5	-2.50002
62	-2.48399	--			2	-2.49925
4	-2.48355	--			6	-2.49919
5	-2.48307	--			2	-2.4988
3	-2.48258	--			163	-2.49834
16	-2.48234	--			2	-2.49817
9	-2.48233	--			3	-2.49761
5	-2.482	--			77	-2.49756
3	-2.48142	--			47	-2.49691
2	-2.48138	--			25	-2.49671
12	-2.48128	--			2	-2.49646
21	-2.48101	--			4	-2.4964
2	-2.48101	--			45	-2.4963
55	-2.4809	--			4	-2.49608
5	-2.48087	--			4	-2.49596
2	-2.48024	--			2	-2.49557
32	-2.47957	--			2	-2.49542
3	-2.4795	--			6	-2.4954
171	-2.47939	--			4	-2.49537
8	-2.47935	--			12	-2.49524
2	-2.47919	--			14	-2.49514
89	-2.47853	--			2	-2.49513
4	-2.47816	--			125	-2.49501
5	-2.47798	--			2	-2.49499
55	-2.47795	--			4	-2.49492
4	-2.47734	--			3	-2.49466
250	-2.47725	--			33	-2.49464
40	-2.4772	--			18	-2.49405
14	-2.47631	--			9	-2.49392
108	-2.4762	--			2	-2.49383
4	-2.47592	--			7	-2.49332
13	-2.47583	--			35	-2.49331
23	-2.47548	--			49	-2.49234
2	-2.47548	--			4	-2.49221
3	-2.47512	--			11	-2.49159
5	-2.4745	--			4	-2.49108
4	-2.4743	--			4	-2.49103
2	-2.47403	--			13	-2.49081
2	-2.47358	--			2	-2.49048
4	-2.47356	--			250	-2.49028
2	-2.47245	--			7	-2.49006
10	-2.47225	--			5	-2.48992
11	-2.47171	--			5	-2.48989
5	-2.47128	--			67	-2.48974
9	-2.47119	--			18	-2.48971
2	-2.47108	--			8	-2.48966
33	-2.47105	--			3	-2.48964
45	-2.47097	--			8	-2.4894
28	-2.47039	--			4	-2.48935
120	-2.47012	--			4	-2.48908
4	-2.46978	--			3	-2.48899
9	-2.46949	--			4	-2.48897
60	-2.46948	--			2	-2.48878
29	-2.46928	--			16	-2.48806
3	-2.46878	--			4	-2.48752
15	-2.46867	--			24	-2.48691
2	-2.46758	--			10	-2.48684
44	-2.4669	--			17	-2.48676
4	-2.4669	--			5	-2.48658
5	-2.46636	--			8	-2.48649
2	-2.46622	--			12	-2.48642
7	-2.46617	--			2	-2.48609
5	-2.46557	--			4	-2.48605
47	-2.46512	--			53	-2.48575
186	-2.46508	--			2	-2.48557
25	-2.46493	--			2	-2.48555
24	-2.4649	--			6	-2.4846
10	-2.46446	--			7	-2.48445
84	-2.46425	--			2	-2.48398
34	-2.46354	--			12	-2.48322
4	-2.46346	--			2	-2.4818
2	-2.46325	--			170	-2.48116
2	-2.46247	--			5	-2.48116
11	-2.46242	--			2	-2.4811
8	-2.46225	--			2	-2.48046
27	-2.46212	--			2	-2.47972
246	-2.46182	--			2	-2.4796
3	-2.46166	--			2	-2.47951
7	-2.46148	--			3	-2.47919
130	-2.46079	--			3	-2.47871
7	-2.46006	--			31	-2.47833
2	-2.46005	--			8	-2.47799
6	-2.45986	--			7	-2.47785
42	-2.4598	--			2	-2.47745
4	-2.45933	--			4	-2.47734
20	-2.45871	--			7	-2.47727
177	-2.45866	--			73	-2.47683
6	-2.45846	--			2	-2.47662
5	-2.45667	--			6	-2.47632
42	-2.45648	--			2	-2.47608
3	-2.45639	--			5	-2.47591
2	-2.45638	--			96	-2.47587
4	-2.45618	--			2	-2.47556
6	-2.45613	--			3	-2.47456
104	-2.45561	--			250	-2.47351
13	-2.45551	--			2	-2.47326
2	-2.45535	--			2	-2.47251
2	-2.45523	--			22	-2.47251
8	-2.45441	--			2	-2.47072
45	-2.45437	--			3	-2.47018
13	-2.454	--			4	-2.46937
7	-2.45393	--			11	-2.4693
4	-2.45375	--			102	-2.46857
3	-2.45325	--			121	-2.46837
13	-2.45323	--			3	-2.46758
20	-2.45297	--			2	-2.4675
222	-2.45294	--			10	-2.46737
2	-2.45234	--			47	-2.4672
14	-2.45214	--			4	-2.46653
6	-2.45196	--			24	-2.46649
5	-2.45156	--			8	-2.46636
2	-2.45138	--			4	-2.46633
12	-2.4511	--			6	-2.46623
250	-2.45103	--			2	-2.4661
11	-2.451	--			34	-2.46603
8	-2.45076	--			4	-2.46504
9	-2.45044	--			105	-2.46415
17	-2.45036	--			2	-2.46404
23	-2.45018	--			4	-2.46383
8	-2.44877	--			6	-2.46383
7	-2.44872	--			250	-2.46375
9	-2.44856	--			4	-2.4636
2	-2.44855	--			2	-2.46325
4	-2.44815	--			5	-2.46311
2	-2.44801	--			4	-2.46308
3	-2.44789	--			2	-2.46307
2	-2.44779	--			16	-2.46283
49	-2.44768	--			8	-2.46235
5	-2.44766	--			29	-2.4621
2	-2.44742	--			37	-2.46187
5	-2.44734	--			11	-2.4618
11	-2.44724	--			14	-2.46093
34	-2.44692	--			4	-2.46089
3	-2.44681	--			250	-2.46052
20	-2.44654	--			9	-2.46046
2	-2.4463	--			4	-2.46023
2	-2.44622	--			10	-2.46005
6	-2.44622	--			4	-2.4598
6	-2.44613	--			59	-2.45973
2	-2.44609	--			22	-2.45963
3	-2.44578	--			212	-2.45923
18	-2.44567	--			9	-2.45918
2	-2.44562	--			53	-2.4591
5	-2.44505	--			5	-2.45908
5	-2.44476	--			9	-2.45906
2	-2.44474	--			2	-2.45898
5	-2.44464	--			4	-2.45892
39	-2.44404	--			27	-2.45871
4	-2.44349	--			3	-2.45834
210	-2.44342	--			57	-2.45806
189	-2.44305	--			5	-2.45785
9	-2.44276	--			10	-2.45782
2	-2.44241	--			5	-2.45728
2	-2.44199	--			4	-2.45712
2	-2.44196	--			4	-2.45698
4	-2.44179	--			9	-2.45662
229	-2.44169	--			4	-2.45658
2	-2.44161	--			76	-2.4561
5	-2.44142	--			3	-2.4561
2	-2.44131	--			8	-2.45462
152	-2.44127	--			2	-2.45371
14	-2.44123	--			2	-2.45366
6	-2.44102	--			66	-2.45311
4	-2.44027	--			2	-2.45311
99	-2.4398	--			2	-2.45291
6	-2.43979	--			7	-2.45278
50	-2.43963	--			34	-2.45191
24	-2.43963	--			2	-2.45186
2	-2.43934	--			2	-2.45112
11	-2.43924	--			2	-2.45102
213	-2.4392	--			109	-2.45073
5	-2.43918	--			2	-2.45068
219	-2.43899	--			47	-2.45042
6	-2.43865	--			3	-2.4501
5	-2.43826	--			3	-2.44991
2	-2.43823	--			12	-2.44988
4	-2.43812	--			3	-2.44973
16	-2.43791	--			250	-2.44872
15	-2.43777	--			4	-2.4487
8	-2.43756	--			2	-2.44849
2	-2.43739	--			4	-2.44833
4	-2.4372	--			3	-2.4482
5	-2.43715	--			4	-2.4482
6	-2.43698	--			2	-2.44789
25	-2.43675	--			52	-2.44786
34	-2.43656	--			3	-2.44777
2	-2.43621	--			2	-2.44745
60	-2.436	--			2	-2.4473
6	-2.43574	--			10	-2.44685
5	-2.43398	--			3	-2.44663
4	-2.43372	--			71	-2.44608
212	-2.43368	--			3	-2.44604
152	-2.43316	--			5	-2.44585
4	-2.43302	--			2	-2.44556
8	-2.43249	--			77	-2.44544
2	-2.43245	--			85	-2.44543
4	-2.43181	--			6	-2.44537
10	-2.43123	--			2	-2.4452
15	-2.43118	--			5	-2.44515
2	-2.43092	--			3	-2.44512
19	-2.43056	--			3	-2.44473
2	-2.43053	--			18	-2.44465
7	-2.43049	--			7	-2.44441
2	-2.43046	--			2	-2.44428
2	-2.43004	--			4	-2.44425
11	-2.42984	--			2	-2.44364
23	-2.4298	--			30	-2.44316
4	-2.42966	--			19	-2.44252
2	-2.42938	--			217	-2.44245
6	-2.42879	--			2	-2.44059
30	-2.42844	--			2	-2.44029
11	-2.42774	--			33	-2.43995
4	-2.42768	--			3	-2.43988
2	-2.4268	--			52	-2.43972
25	-2.42633	--			4	-2.43891
8	-2.42581	--			13	-2.43864
61	-2.42549	--			4	-2.43801
9	-2.42548	--			9	-2.43747
119	-2.42535	--			3	-2.43733
4	-2.42503	--			36	-2.4373
2	-2.42494	--			123	-2.43726
2	-2.42468	--			9	-2.43655
4	-2.42434	--			96	-2.43651
4	-2.42414	--			3	-2.43633
49	-2.42397	--			3	-2.43629
4	-2.42372	--			5	-2.43605
25	-2.42299	--			54	-2.436
7	-2.42295	--			28	-2.43595
35	-2.42244	--			9	-2.43593
50	-2.42182	--			41	-2.43583
5	-2.42161	--			3	-2.43544
3	-2.42149	--			2	-2.43511
2	-2.42095	--			7	-2.43438
4	-2.42078	--			26	-2.43424
5	-2.42061	--			4	-2.43406
2	-2.42048	--			2	-2.4333
6	-2.42039	--			2	-2.43315
12	-2.42022	--			6	-2.4329
2	-2.4202	--			2	-2.43289
4	-2.42009	--			11	-2.43282
16	-2.42005	--			3	-2.43256
4	-2.42003	--			129	-2.43233
83	-2.42001	--			2	-2.43169
6	-2.41991	--			13	-2.43155
14	-2.41985	--			5	-2.43147
5	-2.41951	--			250	-2.43144
5	-2.41918	--			54	-2.4312
5	-2.41843	--			15	-2.43118
3	-2.41839	--			3	-2.43106
2	-2.41837	--			3	-2.43105
2	-2.41814	--			3	-2.431
55	-2.4176	--			2	-2.43093
64	-2.41737	--			239	-2.43088
5	-2.41733	--			4	-2.43077
8	-2.41722	--			3	-2.4302
15	-2.41691	--			4	-2.42944
9	-2.41679	--			2	-2.4292
20	-2.41656	--			16	-2.42912
21	-2.41576	--			4	-2.42912
2	-2.41559	--			6	-2.4291
202	-2.41556	--			2	-2.42889
4	-2.41547	--			2	-2.42866
2	-2.41504	--			2	-2.4286
53	-2.41503	--			34	-2.42853
2	-2.41501	--			7	-2.42807
24	-2.41475	--			38	-2.42799
3	-2.41469	--			3	-2.42795
12	-2.41452	--			2	-2.42783
62	-2.41397	--			12	-2.42769
19	-2.4138	--			21	-2.42759
9	-2.41309	--			2	-2.42704
8	-2.41268	--			4	-2.42687
4	-2.41256	--			5	-2.42645
2	-2.41144	--			140	-2.4264
2	-2.41143	--			17	-2.42637
40	-2.41132	--			2	-2.42628
6	-2.41124	--			5	-2.42615
72	-2.41084	--			5	-2.42602
2	-2.4108	--			6	-2.42597
10	-2.41067	--			4	-2.42557
2	-2.41013	--			6	-2.42536
3	-2.41005	--			2	-2.42523
2	-2.40982	--			9	-2.42473
2	-2.40952	--			2	-2.42466
17	-2.40932	--			2	-2.42462
3	-2.40918	--			3	-2.4244
2	-2.409	--			3	-2.42425
2	-2.40894	--			2	-2.42413
4	-2.40885	--			7	-2.42404
11	-2.40882	--			29	-2.42403
13	-2.40877	--			2	-2.42361
12	-2.40863	--			116	-2.42322
52	-2.40856	--			2	-2.42285
36	-2.40834	--			9	-2.42261
234	-2.40789	--			15	-2.42254
3	-2.40779	--			34	-2.42188
242	-2.40745	--			3	-2.42188
250	-2.40745	--			34	-2.42157
12	-2.40713	--			6	-2.42121
2	-2.40706	--			250	-2.42119
150	-2.40683	--			3	-2.42103
19	-2.40668	--			160	-2.42092
4	-2.40652	--			3	-2.41996
24	-2.40627	--			2	-2.41965
2	-2.40619	--			109	-2.41925
3	-2.40605	--			113	-2.41877
6	-2.40509	--			3	-2.41862
5	-2.40499	--			9	-2.41861
2	-2.40483	--			2	-2.4185
2	-2.4048	--			7	-2.41846
3	-2.40438	--			2	-2.41814
42	-2.40377	--			4	-2.4181
4	-2.40327	--			2	-2.41796
5	-2.40312	--			5	-2.4179
48	-2.4031	--			23	-2.41767
22	-2.40275	--			9	-2.4171
18	-2.40223	--			6	-2.41688
2	-2.40209	--			4	-2.41665
55	-2.40194	--			6	-2.41638
39	-2.40128	--			6	-2.41599
36	-2.40066	--			97	-2.41571
4	-2.40032	--			20	-2.41494
5	-2.40027	--			7	-2.4149
14	-2.40019	--			3	-2.41479
2	-2.39998	--			9	-2.41435
2	-2.39989	--			13	-2.41431
4	-2.39945	--			2	-2.41405
12	-2.39926	--			3	-2.41398
59	-2.39907	--			79	-2.41379
17	-2.39903	--			85	-2.41375
179	-2.39815	--			10	-2.4137
2	-2.39764	--			23	-2.41351
5	-2.39752	--			5	-2.4135
3	-2.39723	--			4	-2.41347
3	-2.39708	--			32	-2.41286
4	-2.39695	--			8	-2.41225
4	-2.39583	--			11	-2.41215
9	-2.39573	--			20	-2.4118
16	-2.3957	--			6	-2.41172
18	-2.39521	--			4	-2.41148
123	-2.39515	--			249	-2.41129
7	-2.39504	--			30	-2.41098
3	-2.39495	--			150	-2.4105
21	-2.39488	--			10	-2.41045
2	-2.39475	--			150	-2.41032
3	-2.39474	--			26	-2.41021
2	-2.39449	--			5	-2.41018
61	-2.39391	--			23	-2.40979
4	-2.39365	--			2	-2.40975
76	-2.39361	--			2	-2.40953
9	-2.39356	--			5	-2.40947
5	-2.39294	--			44	-2.40935
3	-2.39281	--			49	-2.40889
5	-2.39279	--			7	-2.40868
14	-2.39262	--			2	-2.40863
10	-2.39254	--			4	-2.4084
11	-2.39234	--			10	-2.40769
63	-2.39228	--			2	-2.40749
9	-2.39209	--			3	-2.40734
12	-2.39184	--			2	-2.40725
43	-2.39168	--			7	-2.40689
5	-2.39144	--			2	-2.40682
9	-2.3914	--			22	-2.40643
2	-2.39137	--			4	-2.40634
6	-2.39133	--			29	-2.4062
3	-2.39128	--			5	-2.40597
2	-2.39122	--			20	-2.40593
8	-2.3909	--			3	-2.40593
4	-2.39088	--			5	-2.40561
250	-2.39083	--			4	-2.40542
6	-2.39052	--			3	-2.40517
4	-2.39	--			3	-2.40493
2	-2.38956	--			6	-2.40489
2	-2.38915	--			14	-2.4048
22	-2.38913	--			2	-2.40459
31	-2.38822	--			4	-2.40455
55	-2.38812	--			2	-2.40453
3	-2.38795	--			2	-2.40443
52	-2.38775	--			143	-2.40395
2	-2.3876	--			12	-2.40385
14	-2.38736	--			180	-2.40366
2	-2.38724	--			90	-2.40365
24	-2.38721	--			2	-2.40364
6	-2.38719	--			2	-2.40335
23	-2.3871	--			2	-2.4031
175	-2.38658	--			8	-2.40252
2	-2.38656	--			143	-2.40235
2	-2.38652	--			250	-2.40209
2	-2.38644	--			52	-2.40142
6	-2.38586	--			6	-2.40139
22	-2.38582	--			19	-2.40125
212	-2.38578	--			7	-2.40077
13	-2.38572	--			3	-2.40071
2	-2.38563	--			7	-2.40064
2	-2.38563	--			3	-2.40058
40	-2.38532	--			7	-2.40049
47	-2.38504	--			6	-2.40043
5	-2.38498	--			5	-2.40028
11	-2.38482	--			103	-2.40005
4	-2.38469	--			34	-2.3999
5	-2.38468	--			2	-2.3991
57	-2.38462	--			2	-2.39872
10	-2.38379	--			5	-2.39792
33	-2.38365	--			16	-2.39772
42	-2.3834	--			53	-2.39727
7	-2.38334	--			15	-2.39719
21	-2.38328	--			73	-2.39716
7	-2.3831	--			2	-2.39713
11	-2.38259	--			5	-2.3971
36	-2.38254	--			4	-2.397
11	-2.38238	--			2	-2.397
39	-2.38224	--			4	-2.39685
2	-2.38214	--			8	-2.39667
7	-2.38207	--			2	-2.39656
21	-2.38179	--			14	-2.39645
6	-2.38166	--			44	-2.3964
131	-2.38082	--			2	-2.39553
36	-2.3806	--			19	-2.39539
3	-2.38033	--			58	-2.39538
2	-2.37946	--			2	-2.39538
47	-2.37913	--			2	-2.3951
25	-2.37903	--			26	-2.3947
2	-2.37893	--			6	-2.3943
105	-2.37879	--			3	-2.39419
2	-2.37871	--			4	-2.39401
37	-2.37848	--			2	-2.39354
5	-2.37828	--			19	-2.39329
2	-2.37809	--			15	-2.39313
44	-2.37775	--			13	-2.39304
6	-2.37767	--			2	-2.39296
47	-2.37729	--			8	-2.3929
95	-2.37693	--			2	-2.39276
189	-2.3766	--			11	-2.3927
41	-2.37654	--			122	-2.39264
4	-2.37643	--			7	-2.39255
8	-2.3764	--			35	-2.3917
7	-2.37637	--			16	-2.39153
11	-2.37631	--			36	-2.39068
16	-2.37627	--			31	-2.39035
45	-2.37592	--			3	-2.39026
2	-2.37549	--			4	-2.39026
2	-2.37544	--			3	-2.38989
30	-2.37499	--			5	-2.38974
2	-2.3748	--			2	-2.38973
4	-2.37478	--			8	-2.38933
43	-2.37453	--			165	-2.3889
4	-2.37439	--			2	-2.38865
10	-2.37392	--			5	-2.38864
38	-2.3738	--			3	-2.3885
152	-2.37373	--			4	-2.38831
2	-2.37371	--			2	-2.38797
153	-2.37298	--			6	-2.38795
42	-2.37268	--			10	-2.38785
5	-2.37256	--			41	-2.38775
108	-2.37253	--			2	-2.38772
96	-2.37246	--			10	-2.38768
125	-2.37233	--			3	-2.38747
95	-2.37175	--			52	-2.38745
14	-2.37169	--			11	-2.38731
3	-2.37157	--			4	-2.38712
2	-2.37136	--			20	-2.38703
31	-2.37129	--			3	-2.3868
8	-2.37124	--			39	-2.38646
196	-2.37124	--			2	-2.38583
2	-2.37084	--			2	-2.38579
32	-2.37083	--			10	-2.38555
6	-2.37076	--			3	-2.38484
35	-2.37072	--			6	-2.38482
4	-2.37034	--			29	-2.38472
21	-2.3702	--			156	-2.38398
8	-2.36986	--			12	-2.38359
230	-2.36982	--			2	-2.38306
6	-2.3696	--			28	-2.38301
18	-2.36925	--			3	-2.38293
2	-2.36921	--			172	-2.38242
6	-2.36914	--			25	-2.38235
2	-2.36912	--			43	-2.38225
33	-2.3691	--			250	-2.38221
22	-2.36901	--			5	-2.38216
23	-2.3688	--			2	-2.3815
3	-2.36862	--			2	-2.38118
52	-2.36845	--			42	-2.38102
2	-2.36844	--			2	-2.3806
6	-2.36842	--			9	-2.38056
50	-2.36803	--			2	-2.38011
16	-2.36786	--			2	-2.3801
8	-2.36765	--			20	-2.38005
2	-2.36715	--			2	-2.37992
9	-2.36686	--			14	-2.37988
9	-2.36673	--			243	-2.37985
10	-2.36669	--			8	-2.37954
72	-2.36644	--			6	-2.37939
17	-2.36643	--			2	-2.37898
59	-2.36609	--			20	-2.3789
6	-2.36609	--			2	-2.37885
2	-2.36605	--			62	-2.37863
5	-2.36559	--			3	-2.3782
6	-2.3655	--			25	-2.37771
240	-2.36546	--			2	-2.3774
8	-2.36466	--			12	-2.37733
178	-2.36436	--			2	-2.37728
57	-2.36434	--			7	-2.3772
14	-2.36418	--			2	-2.37683
4	-2.36398	--			2	-2.37598
23	-2.36385	--			173	-2.37584
4	-2.36367	--			8	-2.37575
7	-2.36361	--			4	-2.37547
6	-2.3636	--			28	-2.3754
7	-2.36328	--			8	-2.37522
3	-2.36328	--			4	-2.37522
14	-2.36324	--			2	-2.37507
2	-2.36296	--			115	-2.3749
21	-2.36288	--			2	-2.37485
22	-2.36276	--			4	-2.37431
4	-2.36154	--			2	-2.37419
6	-2.3615	--			28	-2.37415
13	-2.36129	--			6	-2.37413
4	-2.36127	--			8	-2.37406
61	-2.36081	--			135	-2.37318
55	-2.36065	--			17	-2.37296
2	-2.35943	--			249	-2.37268
2	-2.35926	--			3	-2.37238
2	-2.35913	--			5	-2.37238
6	-2.35907	--			3	-2.37201
59	-2.35825	--			7	-2.37162
4	-2.35823	--			4	-2.3708
4	-2.3581	--			88	-2.37049
5	-2.35806	--			2	-2.37042
3	-2.35805	--			4	-2.37031
136	-2.35782	--			67	-2.37019
2	-2.3577	--			15	-2.37019
11	-2.35741	--			2	-2.36991
3	-2.35733	--			35	-2.36984
76	-2.35724	--			28	-2.36978
192	-2.35714	--			97	-2.36974
13	-2.35677	--			8	-2.36942
2	-2.35672	--			24	-2.36941
4	-2.35647	--			6	-2.36937
92	-2.35618	--			7	-2.36936
74	-2.35613	--			3	-2.36934
7	-2.35599	--			2	-2.36894
8	-2.3559	--			5	-2.36836
61	-2.35588	--			3	-2.36835
4	-2.35517	--			3	-2.36833
2	-2.35516	--			2	-2.36772
5	-2.35505	--			2	-2.36769
64	-2.35492	--			15	-2.36749
3	-2.3543	--			69	-2.36724
2	-2.3542	--			70	-2.36713
250	-2.35413	--			2	-2.36682
37	-2.35392	--			28	-2.36677
3	-2.3539	--			11	-2.36673
6	-2.35389	--			7	-2.36669
2	-2.3533	--			68	-2.36648
2	-2.35318	--			11	-2.36619
10	-2.35309	--			4	-2.36615
2	-2.35308	--			12	-2.36613
7	-2.35304	--			10	-2.36609
99	-2.3521	--			2	-2.36529
2	-2.35179	--			81	-2.36528
32	-2.35166	--			3	-2.36517
30	-2.35153	--			4	-2.36502
55	-2.35132	--			250	-2.36491
104	-2.35128	--			7	-2.36474
55	-2.35102	--			18	-2.36462
96	-2.35097	--			14	-2.36452
5	-2.35078	--			100	-2.3643
3	-2.3507	--			176	-2.36355
152	-2.35058	--			12	-2.36354
2	-2.35049	--			55	-2.36331
6	-2.35012	--			4	-2.3633
11	-2.34991	--			4	-2.3632
4	-2.34947	--			106	-2.36298
15	-2.34932	--			2	-2.36294
4	-2.34915	--			2	-2.36291
3	-2.34912	--			4	-2.36282
8	-2.34878	--			7	-2.3628
5	-2.34869	--			13	-2.36275
6	-2.3485	--			250	-2.36251
2	-2.34828	--			8	-2.36238
2	-2.34788	--			2	-2.36188
21	-2.34758	--			8	-2.36171
11	-2.34755	--			6	-2.36148
16	-2.34745	--			33	-2.36135
87	-2.34726	--			5	-2.36135
246	-2.34702	--			12	-2.36062
250	-2.34687	--			10	-2.36056
22	-2.34662	--			2	-2.36031
6	-2.34655	--			6	-2.36011
59	-2.34643	--			140	-2.36008
2	-2.34576	--			6	-2.35988
10	-2.34549	--			4	-2.35909
12	-2.3449	--			3	-2.35893
2	-2.34467	--			5	-2.35861
5	-2.34464	--			5	-2.3586
2	-2.34464	--			7	-2.35839
74	-2.3446	--			12	-2.35824
89	-2.34453	--			2	-2.35814
6	-2.34422	--			14	-2.35801
12	-2.3442	--			5	-2.35786
4	-2.3439	--			2	-2.35785
79	-2.34372	--			9	-2.35775
5	-2.34287	--			5	-2.35774
14	-2.34258	--			6	-2.35758
3	-2.34243	--			4	-2.35705
2	-2.34235	--			79	-2.35686
2	-2.34232	--			5	-2.35686
5	-2.34202	--			125	-2.35684
199	-2.34193	--			3	-2.35676
5	-2.34174	--			3	-2.35644
44	-2.34145	--			39	-2.35586
14	-2.34127	--			2	-2.35551
63	-2.34119	--			2	-2.35541
27	-2.34114	--			35	-2.35535
25	-2.34111	--			5	-2.35532
174	-2.34104	--			3	-2.35528
35	-2.34064	--			2	-2.35514
23	-2.3404	--			2	-2.35502
3	-2.33995	--			2	-2.35491
4	-2.33944	--			43	-2.35469
3	-2.33936	--			2	-2.35463
44	-2.3392	--			5	-2.35455
13	-2.33919	--			8	-2.35448
6	-2.33903	--			2	-2.35447
106	-2.33901	--			9	-2.35395
4	-2.339	--			7	-2.35345
2	-2.33876	--			2	-2.35315
2	-2.33839	--			25	-2.35301
4	-2.33832	--			8	-2.35291
3	-2.33795	--			14	-2.35229
4	-2.33793	--			32	-2.35227
21	-2.33779	--			23	-2.35202
28	-2.33755	--			2	-2.35202
8	-2.33726	--			4	-2.35177
19	-2.33716	--			3	-2.35176
7	-2.33663	--			5	-2.35168
7	-2.33658	--			3	-2.35165
31	-2.33649	--			2	-2.35156
4	-2.33608	--			22	-2.35142
3	-2.336	--			2	-2.35132
67	-2.33592	--			55	-2.35127
4	-2.33577	--			2	-2.35125
6	-2.33576	--			4	-2.35102
4	-2.33472	--			13	-2.35091
2	-2.33453	--			6	-2.35084
2	-2.33445	--			4	-2.35038
15	-2.33442	--			2	-2.35012
62	-2.33431	--			8	-2.3499
12	-2.33341	--			65	-2.34981
5	-2.33336	--			6	-2.34949
2	-2.33333	--			2	-2.34887
5	-2.33326	--			84	-2.34876
7	-2.33315	--			2	-2.34867
79	-2.33308	--			9	-2.34861
2	-2.33297	--			3	-2.34854
4	-2.33284	--			92	-2.34819
4	-2.33265	--			8	-2.34817
100	-2.33241	--			9	-2.34778
28	-2.33227	--			3	-2.34762
46	-2.33223	--			7	-2.34693
19	-2.33217	--			2	-2.34677
2	-2.33215	--			11	-2.34666
115	-2.33202	--			10	-2.34582
19	-2.33189	--			10	-2.34555
12	-2.33178	--			20	-2.34549
2	-2.33177	--			3	-2.34506
7	-2.33169	--			3	-2.34496
24	-2.33144	--			2	-2.34483
5	-2.33088	--			2	-2.34481
26	-2.33056	--			3	-2.34477
120	-2.3305	--			11	-2.34459
5	-2.33022	--			37	-2.34449
15	-2.33021	--			5	-2.34404
36	-2.33019	--			2	-2.34394
7	-2.33009	--			54	-2.34348
38	-2.32991	--			12	-2.34335
32	-2.32974	--			4	-2.34331
72	-2.32936	--			38	-2.34321
4	-2.32924	--			12	-2.34308
3	-2.32914	--			31	-2.34299
55	-2.32893	--			7	-2.34276
2	-2.32852	--			2	-2.34275
4	-2.32798	--			2	-2.34275
11	-2.32796	--			16	-2.34229
5	-2.32791	--			4	-2.3412
5	-2.32782	--			14	-2.3409
25	-2.32738	--			2	-2.34086
20	-2.32731	--			2	-2.34048
29	-2.32727	--			25	-2.34036
10	-2.32708	--			5	-2.34003
3	-2.32695	--			9	-2.34
31	-2.32682	--			26	-2.3399
5	-2.32679	--			4	-2.33966
2	-2.32661	--			10	-2.33955
2	-2.32661	--			239	-2.3394
10	-2.3266	--			3	-2.33902
2	-2.32649	--			140	-2.33901
6	-2.32634	--			7	-2.33896
8	-2.32631	--			158	-2.33893
19	-2.32627	--			18	-2.33874
3	-2.326	--			4	-2.33871
48	-2.32591	--			14	-2.33864
24	-2.32589	--			17	-2.33719
17	-2.3258	--			4	-2.33715
43	-2.32573	--			5	-2.33706
19	-2.32568	--			23	-2.33704
16	-2.32557	--			4	-2.33683
2	-2.32538	--			69	-2.3368
2	-2.32509	--			15	-2.33668
9	-2.32504	--			7	-2.33666
4	-2.32489	--			114	-2.33646
69	-2.32429	--			69	-2.33623
2	-2.32381	--			4	-2.33617
44	-2.32302	--			96	-2.33611
2	-2.32295	--			2	-2.33609
57	-2.32289	--			9	-2.33606
7	-2.32283	--			159	-2.336
191	-2.32275	--			77	-2.33589
5	-2.32257	--			2	-2.33568
2	-2.32232	--			3	-2.33559
2	-2.3217	--			2	-2.33553
3	-2.32167	--			3	-2.33542
60	-2.32162	--			6	-2.33473
28	-2.32158	--			79	-2.33466
64	-2.32139	--			3	-2.33455
17	-2.32115	--			2	-2.33448
5	-2.32079	--			27	-2.33446
21	-2.3203	--			18	-2.33437
17	-2.32026	--			4	-2.33373
20	-2.32023	--			4	-2.33294
21	-2.31979	--			54	-2.3325
12	-2.31973	--			2	-2.33196
2	-2.31921	--			2	-2.33189
4	-2.3192	--			6	-2.33105
136	-2.31868	--			49	-2.33066
70	-2.31848	--			2	-2.33028
2	-2.31818	--			11	-2.33007
94	-2.31785	--			21	-2.32988
84	-2.31776	--			2	-2.32977
19	-2.31776	--			14	-2.32968
7	-2.31769	--			14	-2.32945
2	-2.31762	--			6	-2.32921
41	-2.31758	--			7	-2.32906
53	-2.31745	--			8	-2.32896
7	-2.31745	--			6	-2.32888
28	-2.31739	--			116	-2.32802
69	-2.31712	--			154	-2.32737
5	-2.31692	--			13	-2.32719
22	-2.31684	--			4	-2.32716
6	-2.31661	--			4	-2.32696
24	-2.3162	--			62	-2.32691
6	-2.31596	--			3	-2.32675
8	-2.31564	--			31	-2.32606
4	-2.31538	--			126	-2.32596
82	-2.31509	--			7	-2.32585
7	-2.31498	--			30	-2.32561
8	-2.31487	--			2	-2.32539
2	-2.31478	--			216	-2.32539
12	-2.31469	--			9	-2.32532
3	-2.31455	--			5	-2.32437
2	-2.31423	--			7	-2.32332
3	-2.31386	--			5	-2.32301
55	-2.31315	--			7	-2.32287
29	-2.31302	--			6	-2.32285
62	-2.31298	--			4	-2.32273
13	-2.31277	--			11	-2.32266
3	-2.31266	--			75	-2.3225
6	-2.31249	--			77	-2.32239
6	-2.31208	--			4	-2.32206
5	-2.31189	--			4	-2.3219
26	-2.31138	--			8	-2.32182
21	-2.31133	--			4	-2.32179
18	-2.31106	--			15	-2.32161
12	-2.31098	--			2	-2.32142
13	-2.31057	--			8	-2.32132
9	-2.31043	--			2	-2.32129
16	-2.31036	--			119	-2.32128
8	-2.30981	--			20	-2.32126
2	-2.3095	--			3	-2.32119
8	-2.3095	--			50	-2.32114
4	-2.3094	--			9	-2.32114
6	-2.30906	--			2	-2.32104
102	-2.30895	--			188	-2.32102
4	-2.30877	--			4	-2.32076
66	-2.30819	--			5	-2.32071
4	-2.30797	--			34	-2.32065
182	-2.30793	--			23	-2.32037
8	-2.30783	--			119	-2.32026
36	-2.30776	--			5	-2.32025
10	-2.30758	--			98	-2.32023
7	-2.30729	--			8	-2.31991
6	-2.3071	--			3	-2.31974
5	-2.30619	--			250	-2.31972
90	-2.30605	--			3	-2.31946
2	-2.306	--			7	-2.3194
4	-2.30517	--			2	-2.31923
24	-2.30507	--			2	-2.31896
46	-2.30497	--			30	-2.31885
15	-2.30489	--			24	-2.31871
54	-2.3048	--			3	-2.31863
4	-2.30475	--			4	-2.31861
128	-2.30474	--			11	-2.31854
31	-2.30425	--			15	-2.31845
5	-2.30419	--			25	-2.31835
9	-2.30409	--			250	-2.31807
4	-2.304	--			218	-2.31806
3	-2.30383	--			4	-2.31803
20	-2.3038	--			20	-2.31802
55	-2.30369	--			3	-2.31796
2	-2.30353	--			48	-2.31795
4	-2.30351	--			8	-2.31791
17	-2.30348	--			7	-2.31783
4	-2.30318	--			7	-2.31773
2	-2.30318	--			6	-2.31726
12	-2.30313	--			6	-2.31699
26	-2.30289	--			5	-2.31665
72	-2.30224	--			26	-2.31655
2	-2.30213	--			4	-2.31639
8	-2.302	--			72	-2.31589
69	-2.3018	--			8	-2.31584
3	-2.30158	--			9	-2.31584
2	-2.30129	--			2	-2.3158
3	-2.30101	--			9	-2.31517
37	-2.30095	--			18	-2.31517
3	-2.30082	--			173	-2.31494
2	-2.30067	--			10	-2.31437
15	-2.30063	--			8	-2.31428
59	-2.30057	--			14	-2.31427
64	-2.30015	--			2	-2.31418
9	-2.30013	--			118	-2.31416
3	-2.30012	--			8	-2.31414
132	-2.29963	--			40	-2.3138
8	-2.29922	--			22	-2.3137
42	-2.29922	--			2	-2.31364
14	-2.29906	--			8	-2.31355
16	-2.29905	--			7	-2.31346
18	-2.29905	--			2	-2.31334
3	-2.29865	--			165	-2.31324
4	-2.29852	--			10	-2.31323
3	-2.2985	--			12	-2.31282
4	-2.29814	--			3	-2.31262
51	-2.29793	--			12	-2.31258
29	-2.29783	--			33	-2.31247
4	-2.29749	--			8	-2.31225
39	-2.29745	--			2	-2.31214
6	-2.29743	--			19	-2.31176
6	-2.29719	--			4	-2.31169
48	-2.29701	--			5	-2.31164
7	-2.2968	--			2	-2.31138
51	-2.29643	--			3	-2.31035
6	-2.29598	--			3	-2.3103
26	-2.29586	--			3	-2.31006
57	-2.29552	--			6	-2.30986
5	-2.29524	--			39	-2.30983
2	-2.29507	--			65	-2.30957
9	-2.29505	--			5	-2.30921
4	-2.29493	--			4	-2.30898
16	-2.29474	--			4	-2.30896
36	-2.29468	--			4	-2.30819
23	-2.29464	--			44	-2.30805
2	-2.29418	--			82	-2.30754
136	-2.29411	--			2	-2.30746
2	-2.2941	--			25	-2.30719
13	-2.29405	--			12	-2.30686
17	-2.29379	--			4	-2.30681
2	-2.29376	--			5	-2.30664
100	-2.29373	--			2	-2.30635
104	-2.29373	--			3	-2.30623
6	-2.29354	--			2	-2.30608
6	-2.29342	--			4	-2.30594
74	-2.29326	--			11	-2.30565
4	-2.29239	--			3	-2.30565
19	-2.29224	--			2	-2.30562
10	-2.29215	--			4	-2.30532
105	-2.29213	--			2	-2.30528
4	-2.29179	--			3	-2.30506
23	-2.29156	--			4	-2.30505
16	-2.29155	--			123	-2.30503
2	-2.29138	--			53	-2.30449
8	-2.29136	--			20	-2.30445
59	-2.29123	--			3	-2.30422
6	-2.291	--			3	-2.30417
5	-2.29093	--			12	-2.30353
2	-2.29076	--			2	-2.30294
2	-2.29001	--			5	-2.30287
6	-2.28988	--			37	-2.30285
20	-2.28893	--			22	-2.30275
38	-2.2889	--			5	-2.30255
3	-2.28864	--			17	-2.30229
10	-2.28862	--			3	-2.3021
28	-2.28861	--			3	-2.30205
66	-2.28859	--			5	-2.30202
84	-2.28835	--			51	-2.30196
4	-2.28832	--			7	-2.30186
21	-2.28807	--			2	-2.30185
34	-2.28796	--			5	-2.30141
122	-2.28749	--			2	-2.30136
250	-2.28732	--			209	-2.30128
4	-2.28728	--			16	-2.30123
4	-2.28722	--			7	-2.30116
2	-2.28713	--			8	-2.30069
3	-2.2866	--			6	-2.30062
3	-2.28657	--			94	-2.30039
83	-2.2864	--			60	-2.30021
9	-2.28637	--			17	-2.30019
95	-2.28552	--			4	-2.29994
29	-2.28552	--			7	-2.29977
33	-2.28526	--			31	-2.29969
27	-2.28519	--			46	-2.29965
40	-2.28476	--			2	-2.29965
12	-2.28464	--			49	-2.29958
7	-2.28463	--			18	-2.29954
22	-2.28455	--			8	-2.29937
108	-2.28454	--			48	-2.29914
56	-2.28436	--			22	-2.29882
3	-2.2843	--			2	-2.29881
8	-2.28421	--			2	-2.29862
3	-2.2842	--			6	-2.29827
8	-2.28408	--			2	-2.29827
2	-2.28384	--			8	-2.29822
19	-2.28343	--			44	-2.29804
4	-2.28338	--			7	-2.298
3	-2.28333	--			49	-2.29794
7	-2.28268	--			20	-2.29782
5	-2.28244	--			24	-2.2977
19	-2.28237	--			16	-2.29748
31	-2.28224	--			72	-2.29717
22	-2.28198	--			9	-2.29711
194	-2.28198	--			5	-2.29707
7	-2.28167	--			2	-2.2969
3	-2.28154	--			12	-2.29665
3	-2.2814	--			13	-2.29633
7	-2.28103	--			6	-2.29631
2	-2.28098	--			72	-2.29627
111	-2.28081	--			115	-2.29623
80	-2.28055	--			6	-2.29611
2	-2.28038	--			4	-2.29603
116	-2.28013	--			99	-2.29587
7	-2.2799	--			6	-2.29565
129	-2.27982	--			4	-2.29554
7	-2.2798	--			4	-2.29549
20	-2.27973	--			5	-2.29541
26	-2.27958	--			16	-2.2951
7	-2.27954	--			4	-2.29507
5	-2.27952	--			4	-2.29493
10	-2.27898	--			8	-2.29492
2	-2.27877	--			2	-2.29463
[truncated: 8,504 more rows]
