# Supplementary material for: Live-cell single-molecule tracking reveals co-recognition of H3K27me3 and DNA targets polycomb Cbx7-PRC1 to chromatin
Source: eLife. 2016 Oct 10;5:e17667. doi: 10.7554/eLife.17667 (PMC5056789; doi:10.7554/eLife.17667)
Supplement: Figure 7—source data 1. — DOI: http://dx.doi.org/10.7554/eLife.17667.055 [file elife-17667-fig7-data1.xlsx]

## Sheet: Figure 7B
Cbx7 deltaATL				Cbx7 ATLm				Cbx7 deta(CD+ATL)
Log (Dm)	X-axis	Relative Frequency		Log (Dm)	X-axis	Relative Frequency		Log (Dm)	X-axis	Relative Frequency
-1.17396	-3.4	0.000980072		-1.46774	-3.4	0		-1.64403	-3.4	0.000480596
-1.5016	-3.2	0.000653381		-1.33409	-3.2	0		-1.6157	-3.2	0.000720894
-1.81671	-3	0.000326691		-1.52275	-3	0.000886918		-1.06142	-3	0.000480596
-1.63429	-2.8	0.000653381		-0.92579	-2.8	0.000443459		-1.78783	-2.8	0.000841043
-1.10526	-2.6	0.00163		-1.52377	-2.6	0.00177		-2.13731	-2.6	0.0024
-2.1471	-2.4	0.00294		-0.36426	-2.4	0.00222		-1.57012	-2.4	0.00336
-1.978	-2.2	0.00457		-1.60852	-2.2	0.0071		-1.74942	-2.2	0.00529
-0.85074	-2	0.01209		0.08098	-2	0.00887		-0.96892	-2	0.01081
-1.63235	-1.8	0.0232		-0.48769	-1.8	0.02306		-1.8133	-1.8	0.0197
-0.33488	-1.6	0.04508		-1.38087	-1.6	0.03326		-1.34221	-1.6	0.02355
-1.68297	-1.4	0.04998		-0.00251	-1.4	0.04612		-1.19163	-1.4	0.02619
0.24049	-1.2	0.0575		-0.81522	-1.2	0.05277		-1.63899	-1.2	0.03809
-2.06063	-1	0.05815		-0.7037	-1	0.05233		-1.15217	-1	0.04782
-1.66741	-0.8	0.05913		-0.42478	-0.8	0.06785		-1.5784	-0.8	0.05611
-1.45767	-0.6	0.06468		-1.33948	-0.6	0.08736		-1.45503	-0.6	0.06981
-1.1729	-0.4	0.08723		0.09122	-0.4	0.11175		0.46178	-0.4	0.09251
-0.0699	-0.2	0.10944		-0.85543	-0.2	0.11885		0.01131	-0.2	0.12123
-0.964	0	0.13721		-0.91334	0	0.13792		-1.70244	0	0.14886
-0.00425	0.2	0.14146		-1.08602	0.2	0.13126		-0.40452	0.2	0.16004
-0.45944	0.4	0.11107		0.39846	0.4	0.09047		-0.21309	0.4	0.13204
0.11741	0.6	0.0281		0.47447	0.6	0.02395		0.01972	0.6	0.03604
-1.21205	0.8	0.00392		-0.63754	0.8	0.00177		-0.34165	0.8	0.00348
0.26642	1	0		-0.21454	1	0		0.15207	1	0.000120149
-1.14401	1.2	0		-0.23847	1.2	0		-0.93161	1.2	0
-1.1398	1.4	0		0.46949	1.4	0		-0.3886	1.4	0
-1.08325				-1.35149				-0.90297
-0.04675				0.24205				-0.68527
-0.93681				-1.30402				0.10198
-1.6848				-0.7812				-0.49435
-1.87047				-0.99829				0.07893
-1.62487				-1.02357				-0.66544
-1.4749				0.27103				-0.31683
-0.11557				0.13203				-0.17287
0.40532				-1.22535				-1.46898
-1.52349				-0.23204				-0.2305
-0.07282				-2.04685				-0.56204
-1.57163				-0.09822				-0.48572
-1.32565				-0.40461				-1.09134
0.22064				-0.08274				-0.00731
0.63144				-0.44696				-0.00183
-0.88087				-1.35594				-0.87731
0.22502				0.46736				-1.05024
-1.45014				-1.42955				-0.44547
-0.22732				-0.59127				-1.44046
0.06302				-0.80332				-0.10849
0.02238				0.43768				-0.06472
-2.43625				-0.43048				0.2782
-1.72715				0.31949				-0.10917
-1.64675				-1.22474				-0.0303
-0.21513				-0.2201				-0.8133
0.52325				0.16533				0.06131
0.132				0.51039				-1.15203
0.35557				0.05539				-0.87452
-0.68358				-0.00911				-1.53811
0.09004				-1.72083				0.01497
-0.73425				-0.02812				-2.05392
0.01757				-1.23571				0.38979
0.33714				-0.79635				-1.72244
-0.45619				-0.70018				0.48453
-0.11363				-0.07855				-0.56644
-1.45023				-0.41877				-2.05172
0.05599				-0.77921				-1.36331
0.14626				-0.94574				0.51608
0.34409				-0.26958				-1.12624
0.25758				-0.45403				-1.87968
-1.07591				-1.12608				-0.25143
-1.62801				-1.27023				-1.65814
0.31437				0.09985				0.1042
0.12314				-0.93544				-0.40771
0.45545				-0.51822				-0.58811
0.37718				0.11841				-1.00162
0.38028				-1.03773				-0.77343
-1.80998				-1.44956				-1.19718
-0.50623				-0.92004				-1.09061
-2.213				-0.08492				-1.02886
-0.10997				-1.38564				-0.86723
-0.01599				0.26017				-1.09829
0.45128				0.25104				-1.67584
-0.2667				-0.1107				-0.23418
0.09231				-1.50739				-1.78526
0.27168				-0.48333				-0.60936
-2.41055				-0.37271				-1.13533
-1.28267				0.18925				-1.04992
0.49406				-1.3866				-1.10905
0.48358				-0.05562				-1.56443
-0.06691				-2.14506				-0.27543
0.00405				-0.96134				-0.02228
0.07884				0.000509316				-0.00202
0.10269				0.33597				-1.76517
0.29176				-0.49207				-1.07705
-0.70249				-0.94739				0.04793
0.17648				-1.11455				-0.9829
0.43094				-0.52583				-1.03541
0.46505				-1.97948				-0.00212
-0.41751				-0.94861				-0.29831
-0.12462				-0.72911				-0.94713
-1.26768				0.20421				-0.72967
-1.06161				-0.22584				-0.49596
-0.72341				-0.44344				-0.56145
0.04988				-1.67612				-1.15402
-0.70405				0.66604				0.19734
-1.30433				-0.88531				-0.05643
-1.14347				0.57085				-0.24108
-2.0169				-0.37963				0.20042
-1.68545				-0.32171				-0.35699
0.60118				0.09778				-0.06359
-0.43952				-0.57329				0.3143
-1.06847				0.38368				-1.76934
0.17419				-0.17158				-1.49381
-1.09156				-0.44365				-1.02072
-1.10973				0.22609				-0.85387
0.07287				0.2938				-1.52832
-0.29103				-0.09416				-0.43176
-1.25086				-0.04496				-0.12263
-0.15503				-0.34148				-3.27393
0.42958				0.08663				-0.19797
0.25085				0.52279				-1.48051
0.10092				-0.23822				-0.52245
0.12026				-1.19373				-1.35524
0.06869				0.23134				-0.26013
0.24915				-1.3864				-1.62817
-0.97928				-0.17305				-0.32292
0.36591				0.02861				-1.34461
0.11772				-1.0049				0.27136
0.02018				-1.66212				-0.80991
-0.4865				-1.10964				-0.69564
0.08053				0.09128				-0.53653
0.4042				-0.14628				-0.78129
-0.30103				0.37864				0.22189
-0.05866				-0.55383				0.04259
-1.44478				-0.27343				-0.62319
-0.92866				-0.50111				0.40207
0.28796				0.16376				-0.9712
-0.31397				-0.30624				0.39142
0.03435				-0.31725				-0.50678
-0.07687				-0.0237				0.41708
-0.23096				0.20856				-0.67645
-0.04089				-0.76413				-0.98189
0.05213				-0.35511				-0.86386
-1.79188				0.47807				0.43799
0.35				-1.24439				-0.10852
-0.85291				-0.60784				-0.13848
-0.05273				0.11541				-0.01371
0.08127				0.42824				0.24988
0.03823				-0.05724				-0.90298
-1.38063				-0.50721				-0.5809
-0.32291				-0.13145				-0.03692
0.50679				-0.62481				0.47428
-0.93071				0.12311				-0.96593
0.4866				-0.84668				-1.70355
-0.8995				-0.73254				-0.82788
0.03004				0.36184				-0.34676
-0.8046				0.01538				-1.0773
-0.52551				-1.19966				-0.03618
0.42281				-0.41887				-1.87675
0.10912				0.53161				-1.65429
0.25397				-1.70533				0.24226
-1.14787				0.15098				-1.20951
-0.82784				0.38023				-0.25305
-0.2802				0.12595				-0.7715
-0.72798				0.08762				0.2678
0.13622				-0.58783				-0.5575
0.18649				-0.05949				-0.14091
-0.14878				0.47711				-1.37299
-0.99376				-0.66856				-1.21345
-0.74978				-1.15488				-0.96701
-1.44073				-0.00443				-0.07378
-1.50527				0.16507				0.39553
0.1668				-0.32104				0.22053
-0.08967				-0.98805				0.20779
-1.73935				0.12463				-0.31084
0.39383				0.4677				-0.89171
0.34254				0.11833				0.2079
-1.13356				-0.64356				-0.84415
0.50645				0.12868				-1.50385
-0.23682				-0.87658				0.04131
-0.53606				0.05868				-0.91119
0.18199				-0.61824				0.09949
0.32902				-0.59555				-0.10799
-0.38654				0.21014				-1.28034
-0.18455				0.49648				-1.17603
0.19819				-0.28786				0.26725
-0.08188				-1.14447				0.12445
-1.71013				-0.59822				0.20743
0.38051				0.01658				-0.21066
0.37529				-0.9331				0.34952
-0.36584				0.06049				-0.23224
-0.63396				0.04326				-2.15813
-0.22837				0.51642				-0.08991
-1.08761				-0.0864				0.11225
-0.511				0.2957				-0.07184
-0.1894				0.20582				-1.18482
0.49543				-0.36592				-0.83657
0.28525				-0.39089				-0.54798
-0.68924				-1.14262				-1.30006
-0.16813				0.23229				-0.10688
0.29964				-0.29736				-0.20463
-1.14096				-0.08724				0.00962
-1.03323				-1.70945				0.50867
0.41906				-0.23616				-0.18925
-1.18039				-0.33058				-0.75477
-0.27463				0.23118				-0.71528
0.17587				-1.38132				-1.20202
0.18949				0.3785				-0.03532
0.03502				-0.31698				-1.77673
0.02489				-0.89019				-0.6667
0.54802				-1.18293				-0.97671
-0.35106				-1.12686				0.10768
0.14743				-1.26132				-0.62669
-0.15682				0.53235				-0.17322
0.33585				-2.62329				0.21648
-0.02443				0.10363				-1.53188
-0.24299				0.45244				0.5511
-0.6029				-1.12416				0.19704
0.45669				-0.42074				-0.34964
-0.3032				-0.06508				-0.92742
0.06845				-0.23984				-0.26306
0.16278				0.24688				-0.90337
-1.07718				-1.32932				-0.93077
0.09279				-1.09628				-1.6925
0.55144				-1.29639				0.20249
0.03361				-0.82089				-0.57775
-0.29808				0.41127				-0.86921
0.40518				-0.22318				0.0856
-0.18442				0.32377				0.49335
-1.28875				0.51124				0.48309
0.53124				-0.39028				-1.69797
0.32262				0.3935				-0.05955
0.00344				0.35356				0.121
-1.02599				0.07469				-0.96139
0.08246				0.09013				-1.05831
0.11129				0.04485				-1.26859
-0.69988				0.23815				-0.4329
0.31449				-0.30058				-1.20038
-0.05131				0.46478				0.45241
-1.09398				0.26766				0.25832
0.50794				-0.02239				0.21099
-1.76754				0.11989				-1.00543
0.44054				-0.25457				-0.376
0.46771				-2.0805				0.14034
0.45252				-0.00673				-0.52003
-0.64354				-0.09386				-0.20556
0.09323				-1.87716				-0.31455
0.12569				-0.93731				0.29682
-1.59327				0.01591				0.02751
-0.22852				-0.43298				-1.64167
0.11749				-0.6797				-1.50988
-0.10808				0.39905				0.34912
0.2897				0.30267				0.35682
0.11609				-0.7194				-0.6841
0.62707				0.01413				-1.27669
-0.35524				0.29763				-0.94448
-1.21604				0.7615				0.39005
-0.66895				-0.52999				-0.97344
0.61405				0.15423				-1.18303
-1.19466				-0.24978				0.26695
0.33036				-0.03287				-0.0172
0.11883				-0.15661				0.23126
-0.09624				-0.23696				-1.02872
-0.01015				0.37384				-0.42742
0.07615				-0.13564				-2.59761
0.52438				-1.85959				-0.67802
-0.19203				0.4465				-0.04573
0.48914				-0.35956				0.002
-0.2944				0.28193				-0.4421
-1.25184				-0.80423				-0.26564
0.437				0.20459				0.13281
-0.17614				0.31084				0.06599
-0.04891				-0.10004				0.58239
0.04967				-0.20642				0.23335
-1.92551				-0.19192				0.09545
-1.65963				-1.15365				0.20806
-0.77019				0.13835				0.47918
-0.52868				0.11963				-0.66185
-1.24459				-0.04137				-0.07249
-0.62545				-0.38456				0.02384
-1.11373				-1.00864				0.03695
-0.60955				0.0756				-0.17464
-0.12997				-0.15427				-0.22781
-0.53547				-0.0696				0.15283
0.16593				-0.8679				-1.38563
-0.70887				0.49076				-0.67825
-0.01093				-0.86518				0.14821
0.22389				0.07097				-2.54123
-0.2232				-0.25507				-0.22812
-1.4262				-1.1705				-0.10993
-1.10546				-0.48769				-1.05821
-0.17485				0.01509				0.38884
-1.06616				0.28781				0.31562
-1.30953				0.05971				-1.43702
-1.40004				-0.84635				0.12937
-1.45483				-0.87077				0.43529
-0.04983				-0.13658				0.12943
0.02186				-0.86369				-0.47683
-0.66296				-1.28348				-0.31102
-0.80139				0.11599				0.41816
-0.24851				-0.02792				-1.27067
0.01925				0.52694				0.26168
0.02446				-0.63949				-1.76581
-0.32468				-1.42823				0.34397
0.29878				0.40843				0.3511
-0.28965				-0.11554				-1.58063
-0.44211				-0.94096				0.20904
-0.26408				-0.52959				0.01289
-0.58775				-0.22148				-0.26271
-1.3475				-0.62198				0.17392
0.59995				0.438				-0.39149
-0.21534				-0.31596				-0.31906
-0.57925				-0.07229				0.51831
-0.91272				-0.45051				-1.50362
-0.64839				-0.19427				0.37
-0.04643				-1.35383				0.33802
-0.07214				-0.23077				0.34802
0.53149				-0.38295				0.06041
-0.54229				-1.29512				0.17293
-0.51125				-0.35851				-0.02229
-0.49026				-1.00928				0.29255
-1.0753				0.0508				0.07143
-1.04059				-0.25328				0.11937
0.42308				-1.4835				-1.60421
0.35059				0.49892				0.42127
0.44698				0.54212				0.2228
-0.33738				0.399				-0.23472
-1.05611				0.17526				0.44756
-1.47432				-0.19908				0.28106
-0.05371				0.42321				0.1347
0.31788				-1.15562				0.19778
0.06404				-0.54594				-1.15891
0.06319				-1.02296				-0.49891
0.45389				-1.43393				-1.09123
-0.64221				0.26366				-2.50938
0.10198				-0.67358				-1.88666
-0.13339				-0.75356				-0.4012
-0.17217				-0.17314				0.18814
0.01225				0.49356				-0.78052
-0.07911				0.15287				-0.15449
0.34772				0.0119				0.18638
-0.79326				-0.38879				-0.31026
-0.17085				-0.06327				0.10984
-0.20978				0.29677				-0.07586
-2.02494				-0.22107				-1.02165
-1.01085				-0.23996				0.3406
-0.99534				-0.80313				0.33753
-0.18768				-0.05911				0.23285
-0.09988				0.47155				0.04048
-0.36503				-0.54626				-0.18226
-0.83318				-1.39207				-0.45493
0.46552				-1.25647				-0.49177
-0.96885				-0.02667				-0.12164
-0.46927				-0.22188				0.46525
-1.15822				0.45861				-0.25558
-1.45682				-1.37596				-0.57019
0.01557				0.42451				-1.58421
0.02012				0.40873				0.4339
-1.48106				-1.03728				-0.19389
-1.20035				-0.6411				-1.11381
-0.76786				0.18275				-0.08349
-1.50018				-0.17628				0.26276
0.27102				0.53744				0.04329
-0.92409				0.07919				-0.37698
-1.2809				-0.49964				0.13756
-0.93232				0.26023				-1.52738
0.41189				-1.29475				-1.05317
-0.22466				-0.36899				0.21334
-1.29364				-1.14352				0.4195
0.15833				0.685				-0.27481
-0.49641				-0.49549				0.31016
0.00775				-0.14837				-0.0905
-0.77261				-0.0564				0.11158
-0.28568				-1.18726				-0.27912
0.22407				-1.53504				-1.1573
-1.60922				0.41522				-0.11968
-0.15309				-1.66305				-0.11441
0.44685				-0.41398				0.28479
-1.50013				-0.27174				-0.23006
-0.53277				-0.09115				0.23315
-0.96238				-0.23885				-1.7499
-1.15719				0.10485				0.16333
0.045				-1.13035				-0.19788
0.01736				0.31822				0.00862
-0.31605				-1.91787				-0.19509
0.22587				0.16259				0.22408
0.28813				0.16557				0.06573
-0.56816				0.25265				0.24077
0.15023				0.40344				0.37027
0.4011				-0.20656				-1.85247
-0.03377				-0.7836				-0.17292
-1.37406				-1.06027				0.23823
0.01377				0.15043				-0.00642
0.13843				0.52022				0.43329
0.16213				-1.16647				0.03762
-0.91215				-0.1293				-0.60184
-0.23868				-0.47038				-0.47584
-0.49847				-0.61109				0.13798
-1.43142				-1.53124				0.1293
-1.10586				-0.82219				0.21574
0.02489				-1.79799				0.48769
-1.53587				0.35451				-1.40939
-0.40175				0.22889				0.30963
-1.29706				0.03654				-1.92586
-0.06492				0.3291				-0.1591
0.25872				-1.08073				0.5297
-1.22428				-0.99644				-0.23124
-0.23169				-1.49759				-0.32761
0.4505				-1.09241				-0.16146
-0.18427				-1.69283				0.02639
-1.45338				-1.74859				0.35627
-1.1319				-0.63413				-0.08604
-0.67337				-1.69525				-0.08941
-0.97094				-0.96538				0.00126
-1.14258				-0.83461				-1.60477
-0.80594				-1.58111				-1.56459
-1.24162				0.3851				-1.61577
-0.94659				-0.04922				-0.78911
-1.43501				-0.3502				0.22271
-1.44691				0.48193				0.17543
-1.61698				-0.89815				0.11708
-1.59616				0.10288				-0.12297
-0.34247				0.09531				0.26927
-1.22731				-1.24441				0.41111
-0.49793				-1.78969				0.27177
-0.68407				-1.66231				-1.66843
-1.02915				-0.8285				0.15773
-1.68955				0.6573				0.42419
-1.23289				-0.84122				0.36813
-1.5084				-1.16087				-1.67842
0.10499				0.38702				0.45696
-0.03974				-1.0125				0.11275
-0.8979				0.0392				-0.63361
-1.33206				-2.08841				0.04743
-1.17231				-1.09518				-0.05295
-0.20722				-0.35116				-1.74573
-0.01668				0.06628				-0.01553
-0.46903				-0.06632				-0.68578
0.05933				0.20904				-0.22691
-1.06464				0.05343				-0.03806
0.27935				-0.88333				-0.05378
0.35725				-0.50832				0.40296
0.22433				-0.74701				0.04406
-0.92659				0.32975				-0.42865
-0.06231				0.40071				-0.36566
-0.21674				0.74558				0.16452
-0.01607				-0.03742				-0.09194
0.0016				0.09632				0.236
-0.47405				-0.13665				-0.43517
-1.13806				-0.89772				0.32453
-1.389				0.18212				-0.93011
-0.15773				-0.86428				0.29367
0.17132				-1.33459				-0.4998
0.58439				-1.53213				0.42122
0.26103				0.45244				0.14303
0.32829				-0.03848				0.37189
-2.33662				0.23581				-0.44133
-1.19561				-0.83497				-0.2748
-0.01009				-0.4456				-0.39175
-2.06463				0.34791				-0.57105
-0.65897				-0.34088				0.51989
-0.18305				-1.34384				0.28895
0.27729				-0.64845				-0.37109
-0.14177				-0.84902				0.04773
-0.45896				0.35254				-0.4237
-0.38277				-0.06112				0.28254
-1.3428				-0.32768				-0.79831
-3.40768				0.40538				-0.00779
-0.0703				-0.97356				0.20912
0.47715				0.06724				-0.00772
-0.55675				-0.02803				-0.31548
-1.24161				-0.70619				-0.05265
-0.2651				-0.04808				0.49912
-2.01101				-1.60876				-0.19348
-0.21786				0.35471				-0.71997
-0.82912				-0.59038				-0.33737
-0.52487				0.28468				-0.36425
0.14404				0.14219				-2.48481
-1.44596				-0.13139				-0.85514
-0.10555				-1.59391				0.24205
0.45785				0.24788				0.63471
-1.19792				-0.47949				0.21291
0.4338				-0.66251				0.53475
0.33493				-0.3251				-0.05043
0.37458				0.33537				0.19974
-0.72974				-0.35254				-0.17973
0.41283				-0.11248				-1.38789
0.2256				-1.008				-1.50005
-0.07309				0.17848				-0.45127
0.35036				-1.32557				-1.98071
0.2943				-0.77518				-1.03652
0.00593				0.10873				-1.60459
0.56169				-0.50727				-0.40474
0.22881				0.5081				-0.05618
0.37403				-0.12262				-0.44288
-0.58409				0.33885				-0.89949
-0.39916				0.26594				-0.16463
0.37672				-1.01357				0.10249
0.2061				0.40664				-0.13316
-0.32173				0.30576				-0.57253
-0.56912				0.51174				-1.61787
-0.79892				-0.41477				0.33494
0.16382				-0.27713				-0.5033
0.47412				-0.39206				-0.71814
-0.00413				0.41714				-0.34274
-1.02485				0.39472				-1.32358
0.20628				0.06606				-1.32042
0.24503				-0.44129				-0.06636
0.23585				0.2802				0.13381
-0.2486				-0.17267				-0.15408
-0.91869				-0.2733				-1.39213
-0.30461				-2.52684				-3.40188
0.04899				-1.29488				-0.73454
0.0273				-1.13037				-1.14303
-0.18617				0.04075				-1.73193
-0.15547				-1.13676				-1.10356
-0.04319				-0.32955				-0.52427
-1.10589				0.20364				-0.07321
-1.24502				0.02419				-1.27263
-0.29094				-0.13777				-1.67584
-0.57153				-0.19136				-0.46678
-0.30933				-0.33816				-0.25489
-0.47224				0.15294				-0.48224
-0.0684				-0.88999				0.34227
-1.57611				0.31678				0.7302
0.000105072				0.34935				-0.68632
-0.74115				-0.5239				0.16375
0.36984				-0.93856				-0.44974
-1.27242				-0.49428				0.17465
-0.0681				-0.56007				-0.27556
-0.8291				0.23243				-0.48013
-1.10774				-1.07908				-1.03233
-0.39475				-0.51039				-1.54703
-1.50392				0.37655				-3.13286
-0.28877				-1.31034				0.23805
-1.40134				0.3514				0.16687
-1.20851				0.41407				0.43798
0.14471				0.16357				-0.32585
0.41233				-0.71356				-0.14907
-1.45901				-0.57446				-1.49331
-1.71203				-0.33926				0.07994
-0.17808				-0.10311				-0.87051
-0.4248				-0.01069				-0.73572
0.28483				-0.53176				-0.81494
-0.12799				-1.17207				0.52023
-1.67573				-0.38908				-0.45761
-0.10074				0.40402				-1.09951
0.49349				0.09036				-1.76782
-0.92209				0.51772				-0.03106
-1.75548				-0.13759				-0.33254
-0.76545				0.07862				-0.13968
-0.33607				0.34788				0.04408
-1.45124				0.17007				-0.20429
-0.90857				-0.81426				0.00818
0.11539				-0.25154				-1.15681
-0.23956				-0.02496				-1.01051
-0.51004				-0.12078				-1.29739
-0.30609				-0.93286				0.33764
0.54239				0.19147				0.18037
0.45737				0.02701				-0.12193
0.2252				-1.72936				-0.14864
-1.22826				-0.21879				-0.17697
0.18215				0.12489				0.08865
0.52132				-0.04041				0.3812
-0.77449				-1.062				-1.7264
-1.27558				0.31859				-0.82479
-0.43673				-0.36742				-0.41699
0.18121				-0.3891				-0.41887
-0.31732				0.1188				0.31049
-0.96747				0.51399				-1.04679
0.03789				0.02679				-0.52574
-0.30482				-1.92991				-0.64962
-1.15191				-0.39538				-0.84137
0.5329				-0.5674				0.00278
0.1498				0.3977				-0.68085
-1.41017				0.31717				0.275
-0.07006				0.38762				-1.19916
-0.86686				-0.26298				0.53051
0.07654				-0.24702				0.01352
0.21139				-0.03072				-0.13198
-0.88331				-1.32154				-0.78875
0.01272				-0.87631				0.31988
0.22688				-1.68809				-0.4424
0.4094				0.06569				0.49771
0.23693				-0.14251				-0.17306
-1.01316				0.12592				-0.06718
-0.32809				0.19212				0.16451
0.50008				-1.36362				-0.24788
-1.40096				-0.71791				-0.13277
-2.21627				-0.61251				0.31005
-0.39735				0.36747				0.0439
-0.51057				0.18048				0.19298
-0.64983				0.16254				-0.50837
-0.35819				-0.06319				-1.14303
-0.03105				0.07907				-0.25383
-0.09342				-0.53224				-0.86796
0.68693				0.47125				-0.10386
0.23231				0.15787				-0.16915
0.14865				-0.14452				0.03077
-0.1612				0.62958				0.1972
-1.09929				0.28171				0.09787
-0.90624				-0.5366				-0.93569
-0.72332				-0.97127				-0.00302
-1.67044				-0.83648				0.41456
0.10569				0.39641				-0.21889
0.5051				-2.12958				-0.11873
-0.18116				-0.28927				0.13804
-0.56085				0.47353				-0.92906
-0.27795				0.31443				-0.05247
0.37405				0.06407				0.27765
0.65859				-0.90803				-0.71962
-0.13955				-0.38393				-1.35931
0.21967				0.05161				-0.8517
0.37307				-0.19524				0.23276
-0.21024				-0.54763				-0.27119
-0.36317				-2.16522				0.22588
0.78608				-0.25384				-1.22489
-1.38446				0.20866				-1.05355
-1.60434				-1.3885				-0.37094
0.01771				-2.13726				-0.48099
-0.72463				0.32544				0.09184
-4.16305				0.4088				0.12121
-0.40398				-1.95412				0.53203
0.60183				0.40292				0.39649
-1.64734				0.37977				-1.31716
-3.11398				-0.33612				-1.14404
-1.13324				0.49695				-0.28394
0.16757				-0.44336				-0.47959
-0.67242				-0.02284				-0.90004
-1.08405				-0.33201				-0.66145
-0.46326				0.19448				-0.37423
0.09017				-0.62069				0.28093
0.34423				-0.46163				-0.11211
0.47064				-0.01355				-1.00668
-1.00109				-0.18413				-0.2481
0.13228				-0.48785				-1.33242
0.34196				0.46225				0.42163
-1.40401				0.46123				-0.21517
-0.27251				-1.32577				-1.04802
0.13094				-0.26128				-0.90692
0.08079				0.00536				0.52196
-0.58068				0.04431				-0.41743
0.50268				-0.84458				-0.75643
-0.90261				0.5308				0.03344
-0.45137				-0.13911				-0.74072
-1.24007				-1.5005				-0.4025
0.14225				-0.20486				0.16601
0.04088				-0.37791				-0.31627
-0.96962				-0.29119				0.5176
-0.38329				0.41736				-0.71808
-0.00602				-0.62453				0.16413
-1.50522				-0.5618				-0.16084
0.2787				-0.03867				-0.14353
-0.26535				-0.16425				0.14469
-0.5777				-0.07512				-0.64433
-0.26027				-0.85162				-0.55308
-0.08294				-1.19731				0.23516
-0.29633				0.19659				-0.96462
0.1617				-0.71029				-1.36521
0.27513				-0.15949				-1.41967
0.11057				-1.44004				-1.99298
-0.48829				0.02688				-1.93092
-1.53026				-0.91251				0.1042
0.03979				-1.21041				-0.60354
0.4301				-1.72535				-1.10174
0.33924				-0.05463				0.58762
-0.38906				0.30449				-0.86776
0.45242				-0.69001				0.30075
0.3582				0.05869				0.16724
-0.39671				0.19653				-0.11311
0.4273				0.31034				-0.05791
-0.41461				-0.40602				-0.27999
-1.16289				-0.99561				0.06762
-2.06758				0.56335				-1.51567
-0.10209				0.07412				0.02611
-1.68257				-0.59982				0.12183
0.40049				0.26726				-0.45965
0.19111				0.07313				-0.02537
0.23536				-0.37235				0.46657
0.00268				-0.16497				-1.01892
0.6613				-1.32028				-0.43801
0.14147				-0.26434				-1.05546
-0.11908				0.58139				0.48506
0.18506				0.29663				-0.68384
-0.24331				-0.33425				0.41249
-1.45991				-1.58633				-1.12234
0.37833				0.55746				-0.50352
-0.36734				-0.04329				-0.38645
-0.07614				0.29158				-1.80709
0.33118				-1.44915				-0.75814
-1.17652				-0.27208				-0.01484
-1.88181				0.40745				-0.76228
-1.57609				-0.71872				-0.50865
-0.27556				0.39559				0.07154
0.49634				-1.6859				-1.49753
0.28637				-0.40065				-0.22001
-0.73633				0.36856				-0.90642
-0.5844				0.22381				0.24995
-0.61259				0.23694				-1.03268
0.17112				-0.05964				-0.83889
0.33796				-1.40377				-0.78163
-1.8114				0.3109				-0.94963
-0.85175				0.31597				0.15038
-1.3928				-1.67581				-0.10417
-1.31169				0.0265				0.20043
0.19376				-0.21873				-0.80343
-0.96917				-0.04273				0.25483
-0.74799				-0.07636				0.35024
0.06812				-0.20412				-2.09257
0.22713				-0.18009				-0.26587
0.23881				-0.81212				-1.00703
-0.93519				-0.0433				0.11885
-1.36097				-1.60722				-0.43607
-0.70317				-0.97656				-2.16203
-1.09547				-0.95287				-0.22485
0.04504				0.20467				-0.61428
0.28932				0.28224				-0.27341
0.07614				0.00292				-0.47518
-0.42243				-1.01348				-0.27754
-2.57879				-0.60311				-0.74812
0.27065				-0.6185				0.03951
-1.77167				-0.50103				-0.09313
-0.88901				-3.80502				0.05327
-0.54938				0.39055				0.47053
0.19303				-0.87415				-0.14591
-0.00231				0.44525				0.24064
-0.43683				0.03432				-0.73546
-0.84464				-0.05928				-0.25807
-1.83614				-0.1584				-0.1266
0.00597				-1.71701				0.25005
0.28527				0.25867				-1.24795
-1.28847				-0.49859				0.35831
-0.32409				0.03418				-1.60536
-0.24009				-0.36856				0.42947
0.10018				-0.0797				-0.35037
0.49698				0.39818				-0.21671
-0.30339				-0.55727				0.32476
0.10485				-0.22345				-0.46163
-1.0181				0.12101				-2.08797
-0.08974				0.50352				0.37103
-0.25409				0.48868				0.45824
0.00992				-0.13128				-0.16383
0.15142				0.38222				-0.47548
0.07764				0.43431				-0.24886
-1.51612				-0.12968				-1.86919
0.12328				-0.81428				0.53246
-0.06413				0.24053				0.10222
-1.32673				0.39821				0.30379
-1.24255				-2.38867				-0.07248
-2.26527				0.2103				-0.70205
0.25129				-1.75113				-1.18835
0.00367				-1.8748				-0.01702
0.49748				-2.19552				0.41993
0.16098				-2.31524				-0.52559
0.23469				-1.84032				0.10337
0.08286				-0.06266				-1.28294
0.35293				-0.62399				0.12833
0.15815				-0.08711				-0.16037
0.34288				-1.14668				0.41179
-0.97517				-1.65601				0.34033
-1.64132				-1.21798				-0.18921
0.53188				-0.37114				-1.29367
0.11719				-1.34637				-1.44465
-0.12738				-0.16182				-0.35603
0.46362				-2.09451				0.43379
-0.62288				-0.35865				-0.86748
0.16823				-1.20387				0.35849
-0.95704				-1.36254				0.13633
-1.37627				-0.89786				0.49161
-1.3611				-0.5586				0.29709
-0.43908				-0.22812				-0.23565
-1.05559				-0.48236				0.22667
-1.23207				-0.14176				0.52131
-0.47244				-0.10562				-0.22242
-0.20546				-0.52388				-2.04262
-0.65456				-0.10911				-0.7716
-1.66728				0.27535				0.51899
-0.55778				-0.79874				0.37754
0.21565				-1.65392				-1.55183
0.45006				-0.9098				0.23027
0.27562				-1.74658				0.12092
-0.62488				-0.46879				0.03172
-0.89847				0.34391				-1.73431
-1.25241				-1.55797				0.02339
0.22229				-1.31831				-0.52105
0.23155				-0.61811				0.49503
0.36637				-0.73555				-0.0752
-0.20911				0.51394				-0.99672
-0.1494				0.11663				-0.28455
-0.08267				0.4096				-0.7324
-0.43718				-0.49325				0.0777
-0.31678				-0.66596				0.2579
-0.34807				-1.17427				-0.32925
-0.75887				0.15559				0.26678
-0.21167				-0.35591				-0.64983
-0.1387				-1.12816				0.4249
0.1411				-0.42852				-0.03312
0.2174				-1.26942				0.4575
-0.59493				-0.47515				0.0854
-0.47344				0.11889				-0.36419
-0.0384				-0.3174				-0.15404
0.42157				-0.21789				-0.47907
0.30144				-0.70643				0.15618
0.21232				-0.24716				-1.24614
-0.47708				0.59866				-0.78837
-2.53502				-0.43516				0.32405
0.18907				-0.12788				-0.65472
0.09417				-1.43056				0.05461
-1.18995				-0.12304				-1.15133
-1.09123				0.36211				0.01372
0.35022				-2.33816				0.52231
-0.98894				0.49192				-0.33492
0.78663				-0.18046				-0.1889
0.35234				-0.25148				-0.63217
0.12821				-0.70742				-1.45033
-0.94004				0.10034				-0.3212
0.28861				-0.01355				-0.99425
0.16858				-0.518				0.36697
-0.86119				-0.70846				-1.18589
0.38601				-0.60842				-0.97552
0.44956				-0.2067				0.19765
-1.20807				0.11883				0.1043
-0.5075				0.2382				-0.06132
-0.0636				0.31445				0.35328
0.70083				0.01481				-0.04294
-0.58366				0.14739				0.33838
-0.60852				-0.8551				0.42235
-1.87622				-0.2726				-0.36001
-1.49007				-0.80285				0.51391
-0.15201				-0.4302				-0.10062
-0.32145				-0.70639				-1.71741
0.39805				0.01211				-0.00864
-0.40048				-0.76926				0.42687
0.34324				-1.4145				-0.15812
0.77965				-0.25942				-0.70227
-0.2714				-0.27475				0.27851
-1.29169				0.0595				-0.37644
0.36117				-0.15326				-0.4792
-1.06439				-1.12733				0.20371
0.20117				0.24039				-0.24257
0.29923				-0.65989				0.49257
-0.64102				-0.01961				0.04096
-0.63244				-0.28705				0.01387
0.11406				-0.01077				0.03262
0.41074				0.10266				0.03984
-0.34534				-0.05498				-0.03439
-0.8792				0.24569				-0.18923
0.31043				-0.7534				-0.49719
-0.3269				-1.37209				-1.36914
0.00363				-1.22709				-0.05485
-1.55025				0.09046				-0.20972
-1.39368				-0.05344				0.37671
-0.22238				-0.71295				-0.62602
-1.00087				0.38412				-0.60323
-0.24524				-1.25869				-0.58521
-1.02511				0.61944				-1.57382
0.03803				-0.11279				0.41021
0.18471				0.18789				-0.62556
-0.37992				-0.47652				-0.95503
-0.54165				-0.52667				-0.35677
-0.07896				-0.34057				-0.56664
-1.4288				-0.45267				0.31135
-0.43137				-0.18663				-1.31749
-0.28563				-1.33864				0.1731
-0.20914				-2.02178				0.26665
-0.32908				0.38034				0.36393
0.18339				0.39297				-0.54407
-0.52658				0.11152				0.4507
0.0592				-0.30802				0.14852
0.43991				0.10951				0.30868
-1.64119				-0.52369				0.34671
0.2239				0.09522				0.33563
-0.43903				0.42506				-0.07399
-1.14543				-0.4382				-0.59103
-1.45657				-0.51812				-0.5882
-1.2661				0.11666				-1.06237
-0.88831				0.32209				0.30615
0.13911				-0.14827				-0.41689
-0.89032				-0.07599				-0.73605
0.19429				-0.82952				0.71276
-0.05822				-1.09712				0.36745
0.44471				-0.9978				-0.08129
-0.11484				-0.31817				0.20278
0.48575				0.07986				-1.35743
0.29926				-1.74004				0.54244
0.17807				-0.28891				0.32505
0.40879				-0.96145				0.30281
0.48151				-1.35302				-1.6368
-0.36674				-0.8675				0.42433
-0.97459				-0.53481				0.23082
0.4156				-0.56684				0.48288
-0.78058				-0.14097				0.11819
-0.08244				-0.76891				-1.97922
-0.93567				-0.64589				0.39349
0.27286				-0.08459				0.24978
-0.69255				-1.44759				-0.17536
0.15949				-1.37575				0.000683275
0.16974				-0.42858				-0.37487
-1.05133				-1.14022				-1.03906
0.49424				-1.15375				-2.05418
0.24876				0.01456				0.05267
-0.85783				-0.40855				0.10695
-1.10107				-0.00748				-0.90423
-0.08158				-0.00524				-0.10318
0.46072				-2.00365				0.44024
0.07816				-0.48893				0.56304
0.01151				-0.3649				0.39589
0.08784				-1.22719				-0.06841
0.30901				-0.82154				-0.49396
0.05585				-0.03826				-0.12346
-0.45607				-0.06986				-1.03701
-0.0863				-0.50936				0.25182
0.31058				-0.48084				0.35666
-1.35439				-1.47564				0.55328
-0.11555				-0.61464				0.25566
0.37959				-0.33602				-1.24117
-0.52667				0.33123				0.091
0.51531				-0.43795				-1.82884
-1.13173				-0.1534				-0.54631
0.38916				0.11607				-0.11184
0.61235				-0.10522				-0.03554
-1.18336				-0.27105				-0.43564
0.49289				-0.46121				0.1859
-0.11949				0.19002				-0.0097
-3.59269				-0.06662				-1.14333
-0.49439				-0.2325				0.34093
-0.49826				-1.59272				0.05169
0.19537				-0.17788				0.47216
-0.42901				0.06312				0.36972
-0.86425				-2.17414				0.06577
-0.31113				-0.63625				0.16908
-1.41605				0.53036				0.04327
0.4405				-0.3478				0.39897
0.05298				-0.05041				0.41686
0.35427				-1.38259				0.22578
0.08391				0.15268				0.32121
-1.77942				0.11763				0.26555
-1.63183				-0.99738				0.15688
0.22113				0.27897				0.24022
-0.15563				-0.148				-0.16212
-0.89724				-1.07983				0.86876
0.19919				-0.67021				0.50936
0.44876				-0.28723				-0.65314
0.44218				-0.42526				-1.47698
-1.58015				-0.05154				0.11855
0.41338				-1.41145				-1.939
0.10208				-1.20252				-0.18764
0.47609				0.27783				-0.33213
-1.02291				-0.63188				0.05892
-0.4572				-0.40371				0.30834
0.23756				-0.41615				-0.0228
0.28078				-0.01485				0.36618
0.10852				-1.13118				0.21446
-0.68558				-0.66323				0.03759
-1.63126				-0.71946				0.17217
0.45329				0.27499				0.38123
0.27303				-0.58383				-0.46642
0.18518				-1.60302				-0.31521
-0.15667				-1.92767				0.47736
-0.3865				-1.55261				0.45467
-0.36991				-2.09927				-0.18251
0.48565				-1.97509				0.07431
-0.07954				-0.93332				0.40647
-0.61957				-0.34017				-0.6301
-1.45001				-0.38403				-1.49753
-0.24164				-0.41663				-0.21411
-0.93052				-1.40831				-0.52082
-0.51067				0.31895				0.06057
0.11222				-1.17459				-1.23
-0.53938				-0.4228				-1.69414
-0.10121				0.38136				0.18336
0.37799				-0.43434				0.32355
0.17108				-2.22793				0.32514
-0.84883				-2.18943				0.09023
0.43112				-0.00903				-0.60262
-0.3471				-1.35531				-0.07419
-0.35338				-0.0323				0.26551
0.4252				0.19394				-0.04977
0.42176				-1.27344				0.3488
-0.47168				-0.93208				0.4906
0.22504				-0.51335				-0.82062
-0.50141				-0.3944				-0.00875
0.23712				0.29685				-0.13004
-0.93725				0.17838				-0.10966
-0.40126				-0.89212				0.53506
-0.12138				-1.70221				0.2415
-0.47735				0.00404				-0.18808
-0.50293				-1.79056				-0.45085
0.20961				-0.75946				-0.11685
0.00799				0.1889				0.80374
0.22613				0.06618				-0.57588
0.19459				0.07104				-1.74458
0.21793				-0.45908				0.54308
0.05335				-1.14485				-0.20307
0.24909				-0.62392				-0.02563
-0.40848				-0.30437				0.34685
-0.94662				-0.05936				-0.34075
-0.74063				-1.2681				-0.17335
0.32016				-0.57587				0.03239
0.14622				-0.81544				0.03597
0.30428				0.02227				-0.05346
-0.68541				0.14944				-1.11491
0.25958				-0.71101				0.37816
0.57089				0.19389				0.43982
0.27408				-0.79001				-1.00938
-0.09686				-1.74023				0.22455
-0.06049				-1.8675				-0.28664
-0.81721				-1.94508				-0.80878
-0.18669				0.16897				0.02036
-0.04469				-0.02342				0.11869
0.49604				-0.45501				-0.02151
0.36329				-0.30664				0.25685
-1.15289				-0.74902				-1.5111
0.08758				-1.01152				-0.76462
-0.37706				-1.09531				-0.35727
0.00579				-0.96327				0.07317
0.17039				-0.01863				0.09489
-0.22861				-1.57941				-0.06349
-1.5579				-0.30301				-0.71749
0.26412				-0.15875				0.21319
-0.21203				-0.6346				0.22818
-1.55421				0.25615				0.35639
-1.56448				-1.93483				0.2158
-1.50284				-1.86327				-0.0332
-1.43658				-0.69418				0.31336
-1.09356				0.0608				-0.89437
-1.64359				-0.46213				0.43248
-0.47493				-0.82927				0.08477
-2.33716				0.11752				0.31335
0.02005				-0.06974				0.02401
0.52871				-0.97883				0.06028
-1.54381				0.41116				0.296
0.2301				0.13125				-0.74377
0.32281				0.19755				-0.92473
0.03507				-1.8328				0.22916
-1.20134				-0.35351				0.31647
0.51524				-0.99289				0.37494
-0.72205				-0.42467				0.27648
-0.86078				-1.03217				-2.79617
0.48162				-1.52989				0.43589
0.26351				-1.01185				-0.07475
0.37502				-0.55011				-0.72217
0.31798				-0.91305				-1.71287
-1.09272				-0.4924				0.04083
-0.57442				-0.61208				-0.44489
-0.14429				0.08639				0.53233
0.00656				-0.5235				0.64004
-0.42737				-1.11176				-0.41171
-0.83509				-0.84228				-0.29516
-0.2929				-1.88894				0.22005
0.4587				-0.75915				0.21292
0.01595				-0.52377				-0.54881
-1.33359				-0.33713				0.29962
0.38658				0.41011				-0.68831
0.17848				-1.2865				-0.05518
-0.57002				-1.96596				0.34828
-1.35778				-1.31328				-0.27527
-1.3318				-0.78539				0.31182
-1.28761				-0.60543				-0.01613
0.02594				-0.72056				-0.04512
-0.3868				-1.19757				0.51973
0.21164				-0.73503				-1.27582
-0.3605				0.05542				0.04486
0.1817				-0.62255				-0.26492
0.34617				-1.21394				-0.21185
-2.00279				-1.01559				0.0447
-0.24169				-1.15012				-0.98496
0.16007				0.079				0.67228
-0.07996				-1.13839				0.09609
0.30646				0.00706				0.32128
-0.92552				-0.09482				0.1213
-1.16025				-1.38821				0.11377
-1.30135				-0.40864				-0.96859
-1.45076				-1.32677				0.2484
0.35568				-0.31652				-3.29618
0.63917				-1.51395				-0.32712
-0.55619				-1.25041				0.50728
-1.56078				-1.07682				-0.09272
-0.67756				-0.04846				-0.22864
-0.8566				-1.72409				-1.36049
0.02294				-0.4024				-1.51776
0.33029				-0.62431				0.08745
0.22894				-0.64583				-0.20478
-0.51211				0.02921				-0.76188
0.52785				-1.58615				0.44551
-2.3769				-0.00593				-0.25482
-0.8047				0.24131				0.1357
-1.14406				-0.40272				0.1616
-1.06605				0.15261				-0.07738
-0.01475				-0.48112				0.30635
-0.44512				-1.32847				-0.82924
-1.2985				-1.32116				0.1789
0.31768				-0.09219				-0.40636
-0.62748				-0.68971				-0.43804
0.01781				0.52268				0.5363
-2.02466				-0.38443				0.32525
-1.58529				-0.87788				0.27288
-1.57412				-0.66869				0.36587
-0.89862				-0.32338				0.03048
-0.10988				-1.02454				0.48274
0.204				-0.90309				0.43299
0.2164				-0.54785				0.04719
0.08005				-0.65517				-3.98729
-0.14197				-0.16123				0.01367
0.29278				-1.08765				-0.91385
-0.47476				-0.4671				-0.70181
0.07539				0.4188				0.08048
-1.15402				0.38294				-0.20465
-0.41538				-1.24559				-0.0461
0.25604				-0.3047				0.41153
-0.2223				-1.56814				0.12067
-0.18747				0.35822				-0.29841
-0.20578				0.53295				-1.43593
-0.03882				-0.80317				-0.95
0.08353				-1.75705				0.08401
0.44564				-0.11578				0.28384
-1.3833				0.07761				-0.06196
-1.60822				0.05584				0.08869
0.24577				-0.86667				0.26521
-0.60532				-1.45279				-0.02013
-1.63392				-0.64861				0.11632
-1.674				-0.0379				0.5406
0.20203				-0.2545				0.47757
-0.51843				0.12071				0.08616
0.24156				-2.34794				0.30677
-0.60264				-0.10391				0.04955
-0.0811				-1.18481				0.00653
-0.33299				-0.8289				0.14037
-0.22127				-0.79835				0.07454
0.5188				0.09011				0.24295
0.17757				-0.55864				-0.61328
-0.07103				0.20467				0.03166
-1.26589				0.1575				0.26113
-0.28966				-0.45068				-0.11099
0.49733				-0.18998				-1.01608
0.01699				-0.67963				-0.00655
-2.12022				-0.43625				-0.10432
-1.7144				0.25861				-0.29213
-0.16027				-0.93728				0.57302
-0.81206				-0.38163				-0.26411
-0.26251				0.17263				0.3938
0.07571				-1.77258				-0.48018
0.34936				0.51443				0.1942
-0.08329				-0.3693				0.13975
-0.14592				-0.30961				0.67793
0.52008				0.36607				-0.86849
0.10643				-1.39085				0.23731
-0.04277				-1.15477				0.16138
0.17552				-0.23543				-0.46696
0.22389				0.13657				-0.60082
-0.54903				-0.3106				-0.26201
-0.01158				-0.90164				-0.47923
0.12273				-1.2673				-0.39174
-0.09724				-1.60766				0.22333
-1.0633				-1.54043				-0.14749
0.43918				-1.14551				-1.1881
-1.28353				-0.22432				0.18164
-0.84466				-0.61716				-0.69653
0.04693				-0.67418				0.16785
-0.45682				-0.91162				0.74138
0.18015				-0.555				0.23647
-0.96668				0.24996				-0.42734
-0.0156				-0.01915				0.2629
-0.26215				0.02231				0.58505
0.14152				-0.65984				-0.79107
0.23125				0.22				0.23046
-0.30019				-0.85936				-0.45953
0.40423				-0.29666				-0.92938
0.06379				0.27295				-0.10489
-1.63507				0.38342				-0.05113
-1.15895				-0.61756				0.21424
0.30406				-1.59058				0.15192
-0.41335				0.35386				-0.63125
0.13236				-0.05945				0.49867
0.21753				-0.5715				-0.21822
-0.054				-0.67815				0.26229
-1.09203				-0.10787				0.41776
-0.06571				-0.03058				0.5338
-0.73227				-1.7864				0.72188
-0.06443				0.40618				-0.29259
-0.6108				-0.01293				-0.51396
0.11908				0.09248				-0.18542
-0.05305				-0.57901				0.45794
0.07108				-1.54984				0.69355
-0.12784				-1.48664				-0.01292
0.59243				-0.73991				0.21051
-0.14013				-0.11189				-0.4427
0.11814				-1.46388				0.08597
0.60211				-0.73303				-0.26611
-0.31921				0.17398				0.30525
-0.17736				-0.11742				0.13864
-0.76863				-0.71554				0.14281
-0.75784				-0.06795				-0.04334
0.25838				0.0129				-0.4025
-0.9574				-0.17791				-0.22978
-0.57747				-1.79073				0.20611
0.12368				-0.58681				-0.37031
-0.76143				-1.56286				-0.70156
-0.72366				-1.18356				-0.47067
-0.46479				0.03336				0.10935
-0.09396				-0.59683				0.03254
-0.2515				0.000306845				0.44877
-0.05556				-0.02803				0.01406
0.3094				-0.43708				-0.19463
0.26137				0.08321				-1.70405
-0.58475				-0.66004				-1.14878
-0.12284				-1.93294				0.25128
-0.65009				-0.91426				-1.30166
0.32379				-0.23932				0.36188
-0.70804				-1.25689				0.11866
-0.22537				-1.00141				-1.5718
0.18288				-0.75559				0.37676
-0.30645				-0.03256				0.21654
-0.7104				0.14019				0.19041
0.04499				-1.81639				0.34378
0.49589				-0.28393				0.04193
-0.97209				-0.09987				-0.19301
-1.5055				0.07007				-0.85118
0.10827				0.17526				-0.02091
0.2257				0.08257				-0.37249
-1.04659				0.06477				0.14504
-0.74355				-0.46396				0.03563
-1.31947				0.13583				-1.63444
-0.95972				-1.16587				-0.26969
-0.02147				-1.76861				0.17709
0.30301				-1.12231				0.15865
-1.10706				-0.38077				0.2268
-0.10768				-0.27281				0.68896
-0.80349				-0.24009				-1.99485
0.22867				-0.32648				-0.51783
-0.11026				0.0032				0.02606
0.43063				-1.4487				-0.12253
-1.89215				0.22233				0.41761
0.36521				-0.15757				-0.5061
-0.02525				-0.40939				0.22285
0.10255				-0.44602				0.30912
0.33533				-0.03836				-0.69214
0.07289				0.52441				0.41822
-0.20654				-0.34698				0.13661
-0.06085				0.09172				0.39772
0.53219				-0.95423				0.37115
-1.38145				0.23549				0.33894
0.4652				-0.36224				-0.19013
-1.79732				-0.24182				-0.55924
-1.989				-1.84234				0.05305
-1.90581				0.24141				-0.73122
-1.76813				-0.5464				-0.68452
-1.25624				-0.43332				0.19029
-1.54744				-1.32424				-0.4658
-2.01737				-1.21921				-0.12386
-0.61323				-0.63245				0.31719
-1.81327				-0.20896				0.24763
-1.91655				-1.36664				-1.12471
-1.15607				-0.71844				-0.52835
-1.89792				0.19548				0.41133
-2.13953				-0.66904				0.28376
-1.59785				-0.00329				-0.23096
-1.1629				0.24068				-1.0709
-1.63802				0.1071				0.22456
-1.63788				-0.51184				-1.67396
-1.625				-1.37804				-1.98777
-0.06244				-0.6878				-1.20883
-1.46196				-0.1853				0.26498
0.16641				-1.81136				0.13206
-0.55829				-0.13969				-0.60828
-0.97169				0.20563				0.325
-0.70319				0.0286				-2.45058
-1.38254				0.02674				-0.62994
-0.33565				-0.13232				0.2678
-1.19675				-0.54023				-0.11007
-0.43672				-0.0131				-0.38573
-1.87119				-2.71827				-1.51084
-1.37208				-0.96981				-0.79971
0.22978				-1.16024				-0.41944
0.27932				-0.89222				-1.61965
-1.97377				-0.98842				0.31049
-0.09434				0.09671				-0.13545
-0.07418				-0.52131				0.40083
0.01302				0.01486				-1.50922
-0.62224				-0.92705				-0.27687
-1.43598				-0.08682				-0.16759
-0.91158				-0.23249				0.35548
-1.51756				-0.71784				-1.27754
0.00167				-0.43911				0.41027
0.48747				-0.21739				-2.00048
-3.48059				-0.76617				0.17975
-1.13952				0.33409				-1.85686
-1.01627				0.21721				-0.17638
-0.45756				-0.11153				-0.4984
0.10168				0.08056				-0.85339
-0.18038				0.11734				-0.85428
-0.35482				0.00984				-0.15455
0.26352				-0.23324				-0.59174
-0.32959				-1.11893				-0.07171
0.17637				0.27736				-0.38369
-0.49115				-1.61512				0.17157
-0.88846				-0.6305				-1.1453
0.22045				-0.12959				-0.45652
-0.24841				-0.08614				0.01666
-0.41231				0.01634				-0.88289
0.35669				-0.38527				0.08096
0.69319				-0.17285				-0.28742
0.2292				-0.10315				-0.24466
-1.35337				-0.18964				-1.79036
0.6782				0.03611				-2.02142
0.56994				0.36201				0.1741
0.63768				-0.43029				-2.01784
-0.111				-0.24788				0.36882
-0.75037				-0.21843				-0.40759
-0.12226				-0.1866				0.35208
0.15134				-0.85723				-1.14106
-0.20689				0.1702				-0.47995
0.20627				-0.37347				-1.80967
-0.9647				-0.04293				-0.53285
0.31129				-0.73268				-0.93674
0.4556				-0.47398				-0.65858
-2.95033				-0.17027				-0.70029
-0.0331				-0.1937				0.24839
-1.46436				-0.33848				-1.76349
0.28663				-0.11892				-1.23495
-0.41826				-0.47507				-1.54927
0.09127				-1.29944				0.22516
-0.00257				-0.40091				-0.47393
-0.31039				0.23521				-1.04206
-0.63828				-1.35067				0.07083
-1.47295				-0.44528				-1.70523
-0.7962				-0.019				-0.18948
-1.22767				0.02236				-0.6358
0.28123				-0.04379				-0.23176
0.15545				0.0528				-0.86608
0.22871				-0.03421				-1.58756
0.30237				-0.34259				0.21689
0.49322				-1.48452				-0.85483
-1.47467				0.41236				-0.15958
0.28065				-0.22961				-1.7305
-1.22174				-0.79415				0.19215
-0.44789				0.08843				0.28826
-0.91024				0.31604				0.68263
-0.09442				-0.56676				0.01163
-0.39461				-0.64485				-1.93777
-1.39017				-0.3822				0.62746
-1.26868				-0.17614				-0.36615
-0.3179				0.2963				-0.1777
-0.09754				-0.53503				-0.57757
0.20851				0.08109				-0.05702
0.06191				-0.08644				0.47897
-0.05979				-1.98176				-0.92886
-1.53462				-0.25274				-0.74679
-0.8035				-1.43059				0.57004
0.17527				-0.51252				-1.58523
-0.14504				0.29336				-1.63077
-2.01697				0.35382				0.29744
-0.07152				0.30651				-0.09705
-2.1156				-0.02506				0.20978
-2.36427				0.14434				-0.50807
0.33737				-0.74238				-1.53952
-1.23985				-1.48416				-0.2658
0.31451				-1.7556				-1.23508
-1.82248				-0.97886				-0.74769
-1.51764				-2.1238				-1.19523
0.4408				-1.74475				-1.0096
0.21765				0.4397				-0.13462
0.07938				0.13542				-0.69485
0.40127				-0.82594				-1.10763
0.02741				-0.28299				-0.37029
0.49914				-0.05543				-0.66789
-0.64961				-3.05187				0.34631
-0.15481				-0.39765				-0.55666
0.4234				-0.16669				-0.86339
-1.51769				-0.98599				0.17121
0.44047				-0.24633				0.24366
0.36056				0.24283				-0.50645
-0.34833				-0.25069				-0.81312
0.42854				-1.42922				-1.34787
-1.15007				-1.95051				0.05627
-0.79783				-1.60597				-0.98311
-0.03479				-1.67238				0.13996
-0.43323				-1.82006				-0.88727
0.16563				-0.79858				-0.07286
-1.20724				-1.28476				-0.40158
-0.01287				-1.61681				-1.26943
-1.09051				-0.40761				-1.71806
-0.18928				-0.69285				-0.90348
-0.57182				-1.50421				-0.49259
0.38034				0.19344				0.18274
-1.63797				-0.54856				-0.73746
-1.4103				-0.19585				0.12467
-0.20662				-0.82256				-2.23389
-0.71397				-1.36819				0.43402
-1.54409				-1.76278				-0.0181
0.18526				-2.10453				-1.08483
-0.53668				0.46678				0.01807
-0.14817				-0.16616				0.25749
0.1624				-1.44058				-1.81838
-1.14406				0.27429				0.27145
0.56892				0.26606				-1.16733
0.27953				-1.54388				-0.20468
-1.10942				-1.7503				-0.60803
0.58456				-0.17049				0.04523
-1.54919				0.24484				0.03604
0.0787				0.23197				-1.10691
0.68358				0.16457				-0.72485
-1.27474				-0.28784				-0.81067
-0.9079				0.0467				-0.46354
-0.53984				-0.20785				-0.20794
-0.26589				-1.35341				-1.70079
-0.42861				-2.10663				0.25961
-0.62821				-1.03341				-0.11636
-0.12078				-0.411				0.49144
-0.02459				-1.13037				-0.43167
-0.15316				0.47553				-0.2169
0.31183				0.40348				-1.05921
0.21811				-1.17837				0.01294
0.2665				-0.22795				-0.3229
0.72586				-0.56535				0.23236
-0.88672				-1.37687				-1.37457
-0.59117				-0.16103				-0.0471
0.01777				0.24678				0.42858
-2.07316				-0.51734				-0.76214
0.2052				-0.20224				-0.72839
-0.72256				-0.89051				-0.34846
-0.55103				-0.64252				-1.16615
-0.65175				-0.35554				-0.39295
-0.97228				-1.34056				-0.02993
0.08286				-2.21845				-0.01698
0.18246				-0.17255				0.23652
-0.86705				-0.67897				-0.69986
-1.42788				-0.09088				0.13231
-1.12387				-0.25331				0.2381
0.62926				0.02132				-0.08023
0.27658				-1.44851				0.18785
0.35275				-0.77268				-0.96754
-0.62504				0.34658				-0.53828
-1.63937				-1.51179				-0.05894
-0.70145				0.44202				-1.25147
0.26758				-0.58487				-0.84542
-0.86703				-1.88798				-0.43281
0.29642				-0.52413				0.39327
-0.36402				-1.18469				-0.28715
-0.70541				-0.25144				-1.01296
-0.07471				-0.03288				-0.82056
-0.54147				-0.28635				-0.61383
-0.23741				-0.64076				-1.1714
0.47671				-0.57525				-0.50675
0.21819				-0.29339				-0.64325
-0.10948				-0.02121				0.07637
-0.52778				0.29096				-0.03433
-0.26267				0.44111				0.6682
0.19963				-0.18132				0.02541
-1.3749				-1.08655				0.01712
-0.79506				-1.37293				-0.57346
0.36695				-0.32933				-0.44906
-1.70863				0.37788				-0.04156
-1.82871				0.03941				-0.01089
-0.38587				-0.87341				-1.82403
-0.25849				0.08245				-2.25716
0.01606				0.24843				-0.477
0.09775				0.00712				-0.04568
0.32372				-0.61015				-0.52948
-0.18411				-0.86123				0.40362
0.2542				-0.41208				0.26526
0.16012				-0.49544				0.35127
-0.92775				-1.01352				0.02133
-0.41923				-1.11967				0.19672
-1.56432				0.31246				-0.99617
-0.09549				-0.18527				0.02706
-0.35307				-0.62416				0.33529
-0.15046				0.00201				-0.23375
0.08797				-0.02747				-0.13201
0.0668				-0.66095				0.20871
0.4842				0.08153				0.41893
-0.04184				0.47312				0.37112
-0.13676				0.04954				-1.30115
0.16361				0.37398				-0.78002
-0.29384				-0.22621				-0.14943
-0.06865				0.3093				0.13966
-1.05366				-0.60169				-0.64028
-0.02966				0.34519				0.52923
-0.37194				0.602				0.17017
0.37216				-0.5378				0.45104
0.26375				-0.16761				-0.20536
0.05758				-0.21899				-0.37474
-0.45743				-1.37272				0.03738
0.55253				-1.70125				0.27677
-1.36989				-0.89075				0.59633
-2.2221				0.3629				0.01783
-0.68358				-0.38533				-0.37459
-0.09835				-0.50584				0.38481
-0.50216				0.00824				0.49734
0.6113				-0.39154				0.14511
-0.83297				-0.37104				0.25962
-0.0816				-1.88031				-0.02353
-1.24383				-1.81349				-1.12349
-0.36921				-0.87882				0.49402
-0.90021				-1.32842				0.17642
-1.7343				-0.87808				0.48309
-0.04912				-1.23078				0.23343
0.09355				-0.94434				0.02834
-0.28417				-0.62416				0.00566
-0.18075				-0.07955				-0.5941
-1.50893				-4.18741				-0.34862
-1.08921				-0.34619				-0.24109
0.18131				-0.34834				-0.01868
-0.68378				-0.65921				0.08608
-1.54945				-0.05003				0.00266
0.40585				-0.65266				-0.45712
0.1961				-1.01466				0.47093
-1.09826				0.48023				0.42461
-1.13002				0.50938				-0.13711
-1.63834				-0.04068				-0.06574
0.17617				0.40951				-0.34316
-0.21966				-0.18668				-0.01944
-1.28469				0.26177				0.1745
-0.44626				-1.54252				-1.21002
-0.34882				-0.43262				0.15557
0.23267				-0.21076				-0.3298
-1.80102				-0.50229				0.03176
0.18982				0.51989				-1.51472
-0.9274				-0.50542				-0.44308
-0.03096				-1.30522				0.23432
-0.14644				-0.23297				-0.12491
0.15218				-0.72015				-0.07113
-0.65613				-0.75604				0.14527
-0.85623				0.03835				-0.11272
0.32821				-0.30706				-0.10942
0.34917				-0.3321				0.15772
-0.2345				-2.06172				-0.56482
0.45488				-0.92816				-0.77809
0.09038				-1.52168				-2.27334
0.1438				-1.85272				0.27061
0.25441				-0.68644				0.53238
0.06506				-0.22141				0.42112
0.40806				0.27659				-1.40883
0.18383				-1.57609				-1.19631
-0.04414				-1.27921				-1.37892
-0.24508				0.34962				0.47682
0.69456				0.26031				-2.12715
-0.99001				-1.50939				-0.39517
-0.00105				-1.03543				-0.48235
0.43636				0.24798				0.35404
0.25594				0.25886				-0.45732
-1.38864				-0.45379				-0.35393
0.05212				-1.11837				-1.15998
-1.40843				0.3948				-1.11258
-2.36				-0.10679				0.30025
0.25685				-0.12125				0.08914
0.1908				0.3194				0.24387
-0.4895				-1.05177				-0.33726
0.40768				-1.67676				0.4701
0.42412				-1.30248				-2.27801
-0.06622				0.30453				-0.03778
-2.66973				-0.68944				0.45632
-1.66907				0.4435				0.563
-0.18903				-0.93049				-0.24591
-0.38843				-0.27775				-1.57741
0.19419				-0.82809				0.06497
-3.28128				0.31379				-0.12176
-0.57593				0.48179				0.07224
-0.03093				0.23578				0.18409
-0.29544				-0.57226				0.08755
-0.54766				-0.00427				-0.09807
0.33839				-0.37419				0.34607
-1.23454				0.00472				0.0654
-0.73312				-0.0522				0.10638
-0.62116				0.51236				-0.11815
-0.45304				0.29201				0.17319
0.31911				0.69642				-0.03265
0.37999				-0.02711				-0.03727
0.40187				-0.44899				-0.05236
-1.35033				0.00682				0.51138
0.31517				-0.25751				-0.09584
-1.56686				0.20974				-0.28362
0.29274				0.50764				0.13303
-0.60634				0.18573				0.24101
0.03735				0.04824				0.11966
-0.3204				-1.32412				0.4749
-1.45337				-0.49595				0.61124
0.25336				0.19238				0.33789
0.5263				-1.68564				-0.22358
-1.44875				-0.88572				-0.26008
0.60586				0.21184				0.4623
-1.90982				-0.00209				-1.41026
-0.48784				0.17983				0.09725
-0.99548				-0.77467				0.40221
-0.10279				-0.16062				0.22175
-0.24983				-1.15716				-0.41906
0.00246				-1.45206				0.28795
-0.23515				-1.32779				0.51016
-1.84279				0.22599				0.07648
-0.46518				-0.77277				0.50351
0.20147				0.09535				-0.31698
0.06831				0.3969				-0.66579
0.01755				0.24856				-0.37255
-0.64431				-0.95485				0.04229
-0.30671				0.19041				-0.88483
0.01416				-0.21765				-1.23775
-0.33543				0.33341				-0.41018
-0.09589				0.41558				-0.5059
0.52012				-1.59569				0.45748
0.35712				-0.31383				0.57934
-0.0864				-0.29453				0.41915
-0.13623				-0.56356				0.1243
0.24098				-0.02981				-1.20881
-0.87261				-0.07257				-1.04076
-3.3941				-0.37433				-0.09792
-1.34642				0.57265				0.1286
-0.04809				-0.53762				0.26649
0.32872				0.15904				0.21709
-0.37056				0.49407				-0.18157
0.2778				-0.95808				-0.63689
-0.64064				-0.43716				-1.03673
-1.2031				-1.33328				-0.39255
0.19182				-1.28265				-0.28878
0.0472				-1.72744				-0.3247
-0.06502				-0.1482				-0.46601
-0.5201				-1.1493				0.38218
-2.30901				0.33809				-0.38698
0.2678				0.25425				0.0278
-0.09249				-0.33682				0.37466
-1.40958				-1.21637				-0.10757
-0.48459				-0.61768				-0.74715
-0.24454				-1.24826				0.14721
0.07824				0.44971				-0.78339
0.29323				-0.53				-0.80644
-0.02606				-0.31367				-0.38328
0.23423				-0.34981				0.47787
0.33999				-0.66851				0.46795
0.04453				-0.52335				-0.08438
-2.77678				-0.37859				-0.40732
-0.88519				0.06479				0.45635
-0.70148				0.31748				-0.54641
-0.0974				-0.35858				0.32823
-0.05141				0.25004				-0.0266
-0.16481				0.16652				0.09303
0.47709				-0.84903				0.5016
-0.21009				0.1026				0.3281
-1.54152				-1.13978				0.50635
-0.95253				-1.11558				-0.07125
-0.21358				0.66537				-0.04359
-2.12176				-0.24608				-0.42992
-1.07744				0.47665				0.20903
0.0662				-1.35113				-0.01254
-0.43793				0.2158				0.42707
0.43478				0.45627				-0.63222
-2.02816				-0.02234				-0.0852
-0.96638				-0.49774				-0.04314
0.49339				0.17976				-0.34659
0.1121				-0.43725				-0.3857
-0.12641				0.76343				0.30671
-1.87645				0.3364				0.17068
-1.80812				-0.3995				-0.06447
-1.30659				0.33074				0.20749
-1.41033				0.45656				0.11065
-1.89081				-1.48788				-1.19366
-1.67578				0.32859				-0.40263
-1.8045				-0.27339				0.41926
-1.68357				0.31631				0.12873
-1.84072				0.18573				0.41489
-0.97974				-0.54618				-0.04352
-1.6868				0.16949				0.13931
-0.76814				-0.76048				0.42981
-1.77922				0.41849				0.50962
-1.43386				0.49017				-0.17902
-1.36657				0.26831				0.24435
-0.9817				-0.60598				-0.83918
-0.33239				0.04787				0.07032
-2.29712				-0.07241				-1.94209
-1.53297				-0.28968				-1.49902
-0.22604				0.24738				-0.1557
-0.60782				-0.20684				-0.27916
-1.67224				0.13058				-0.20929
-0.91501				-1.10075				-1.47807
-0.91426				-0.66702				0.21308
-0.3052				0.41357				-0.42288
0.20594				-1.30504				0.41218
-0.95416				0.37299				-0.83012
0.2309				-0.43047				0.57405
-0.64885				0.02668				0.06719
-0.34096				-0.2709				0.11204
-1.18336				-0.70486				-1.44507
-0.17294				-0.53915				-0.74661
-0.8108				0.47085				0.29797
-1.06985				-1.14233				-0.38046
0.00157				-0.94394				-0.29111
-0.3578				-0.01684				0.20448
0.19132				0.52115				-1.81464
0.06105				-1.59157				-0.26659
-0.60675				-1.06239				-0.54845
-1.59255				0.21911				-0.58209
0.09095				-0.15276				-0.4423
0.07158				-0.21001				-1.42004
-1.79753				-0.54507				-0.44837
-0.94791				-2.23438				0.50049
-0.35603				-0.09055				-0.13009
0.03692				0.50697				-0.16535
0.43802				0.34641				-0.42481
-1.57896				0.28485				0.38669
-0.11811				-0.23517				-0.45904
-0.51683				0.56695				-0.12628
-1.19743				-0.17775				0.45017
-1.99814				0.16743				0.09241
-0.3245				-0.0397				-2.59981
-0.25334				0.202				-0.12783
0.25118				-0.12897				0.0611
-0.21474				-1.2175				0.41426
-1.59842				-0.13657				-1.88262
-1.96884				0.2223				-0.10352
-0.10266				-0.60151				0.44305
-0.09008				0.64369				0.05925
0.07184				-0.07862				0.80939
-0.78947				-0.14944				0.08254
-0.21324				0.14733				0.16167
0.13472				-0.03969				0.02817
0.35629				0.50403				0.31805
-1.67636				-0.33517				-1.36204
-1.60537				-1.30418				-0.61538
-1.77832				0.10519				-0.35152
0.23225				0.36762				-0.12615
-1.5467				-1.69704				-0.20582
0.54405				-1.60564				-0.55497
-0.15086				-1.52174				-0.16165
-1.74282				-1.64343				0.137
-0.40915				-0.38023				0.4713
0.10403				-1.8377				-0.07529
0.25391				-1.31083				0.10878
-1.2543				-1.1128				-1.70892
0.20307				-0.81999				-0.57592
-0.38295				-1.70595				-0.37133
0.27839				-1.36359				-0.12661
0.11924				-1.72893				0.4948
0.10657				-0.84102				-0.10569
-0.00299				-1.15203				0.21768
-0.14014				-0.57496				-0.76383
-0.01906				-0.3787				-0.15858
0.2155				-0.88866				-0.42958
-1.02787				-0.52959				-0.23231
0.30093				-0.33549				0.31136
-1.2667				-0.92642				-2.36669
0.20896				0.02184				0.19895
0.21791				0.18068				0.52017
-0.21918				-0.34323				0.05048
0.11669				-0.46243				0.20551
0.13272				-1.39864				0.24819
-0.17854				0.02601				-1.03243
-0.07896				0.48303				0.47499
-0.72718				-0.97164				-0.8659
-1.52315				-0.32613				0.35614
0.04896				-1.74758				-0.07057
-0.1338				-0.09722				0.41986
0.11755				-0.90536				-0.1882
-1.43411				0.28274				-2.49537
-0.09926				-0.55361				-1.06041
0.26896				-0.77497				0.07793
-1.49936				-0.1932				0.39667
0.23145				0.22373				-0.3133
-1.12117				0.27855				0.18222
0.31873				0.40683				-1.24106
-1.16401				0.0541				-0.98689
0.52463				0.2194				0.36804
-0.04394				-0.39579				-0.29056
-1.9224				-0.45821				0.30425
-0.89488				-0.58068				0.23468
-1.18241				0.49367				-0.14344
-0.97369				0.5681				-0.26493
0.39122				-0.4205				-0.17221
-0.34949				-0.18736				0.22482
-0.1898				0.22104				-0.49828
-0.02083				0.15266				-0.04406
0.31589				-0.69888				-1.16591
0.02629				0.17858				-1.30911
0.07478				0.01548				0.23364
-1.47009				-0.95556				-1.56481
-1.44142				-0.90365				-1.68418
0.37241				-0.37813				-0.08673
0.59572				-0.23148				0.41983
0.05249				-1.31983				-0.7475
-1.8204				-0.96517				-0.18343
0.1796				-0.33999				-2.06964
-0.95101				-0.48812				-0.13177
-0.71073				-0.65861				0.05018
0.44203				-0.20038				-0.14931
-0.03092				-0.05347				-0.20424
0.29653				-0.04559				0.10801
-1.83329				-0.17002				0.18707
0.22012				0.13712				-0.0663
0.01315				0.07503				0.52515
0.49769				-0.58712				-0.66394
-0.19202				-0.95024				-0.97797
-0.6231				-1.30485				0.60114
-1.74661				-1.54269				0.31391
-0.4642				-0.27274				-1.10089
-0.7248				-0.13858				0.31073
-0.34283				-1.7778				-2.07095
-0.01682				0.15653				0.52398
0.50053				-0.06632				-0.38195
-1.02446				-1.13391				-0.07323
-0.13633				0.47914				0.17418
-1.67401				-0.55834				-1.28976
-0.16383				-1.67838				-0.3172
-0.48498				0.16102				0.1142
-0.29663				-0.14047				0.40268
-0.60109				0.02419				-1.33517
0.00177				-0.92097				-0.73648
-0.2549				-0.17417				-0.40632
-0.02888				-1.56774				0.24319
-1.24914				-0.72071				0.02334
-0.01048				-0.48502				0.53159
0.04454				-0.2626				0.33617
0.4872				-0.01393				-1.12222
-0.87194				-0.66365				0.08611
0.31613				0.07499				0.0239
-0.54426				-0.92406				-0.04331
-1.78174				-0.20809				0.28891
0.04661				-1.53737				-1.44381
-1.22893				0.23256				0.22172
-0.90614				-0.01808				-0.07161
-1.08609				0.08957				0.30834
-0.22862				0.13527				-0.1793
-0.19347				-0.64254				-0.2096
-0.09392				0.43822				0.26267
-1.81114				-0.06416				-0.27223
0.03104				-0.33973				-0.29327
-0.04059				-0.2705				-0.45272
-0.77186				-0.24924				-0.01774
0.15057				-0.83827				0.41959
-0.1315				0.18981				0.51038
-0.51139				0.18574				-2.10136
-0.02972				-0.72098				0.5247
0.33864				0.36216				-0.97916
0.60499				-1.88929				0.23978
0.47812				-0.17128				0.53273
0.00688				-0.44932				-2.16122
0.11601				0.17097				0.40958
0.26875				-1.12435				-1.16121
-1.74126				0.60262				-1.09586
-0.38559				0.14157				-0.35295
-1.32104				-0.1182				0.14889
-1.85762				0.49552				-1.14461
-0.32052				0.28128				-0.15751
-0.20202				-0.74218				0.46712
0.35888				-0.3438				-0.30577
0.12872				0.26978				0.09963
-0.25398				0.14929				-0.77853
0.491				0.06251				-1.8304
0.04484				-0.82672				-1.4386
-0.27062				-0.71551				-0.18657
0.03721				0.43904				-0.8193
0.3785				-1.17442				0.5699
0.72029				0.06255				0.26533
0.19816				-0.27582				-0.04603
0.14314				0.20325				0.37143
-0.64789				-0.27094				-0.03034
-0.94062				0.07316				0.34686
-0.25245				-2.53592				-0.34076
-0.27979				-0.26217				-1.03324
0.36659				-0.3797				0.052
0.02987				-0.15696				0.08795
-1.16587				-0.33263				-0.0021
-0.54239				0.20178				0.04407
0.02368				0.25767				-0.35619
0.39145				-0.09876				0.66139
-0.07263				-0.3307				0.46617
0.47722				-0.13684				-0.06991
0.51421				-1.53542				0.24095
-1.37849				-1.07142				0.34403
-0.07065				-0.07861				0.54765
0.29305				-0.96662				-0.55295
-0.71082				0.20602				0.11916
-1.50693				0.16799				-1.9426
-1.04125				-1.11972				-1.19081
0.04371				0.25814				-0.51286
0.19685				0.48825				-1.47382
0.2255				0.25397				-0.53954
-0.69698				-0.02155				-0.46874
0.32784				-0.57836				0.34565
-1.3825				-0.23986				0.16358
-0.2803				-0.31233				0.55507
-1.3614				-1.64017				-0.61229
-0.03029				0.36614				-0.52336
-0.66448				-1.45368				0.35565
0.26434				0.10511				0.38533
-0.26395				-0.9452				-0.20018
0.24586				0.22529				0.08226
-0.94393				-1.37247				-1.07958
0.05025				0.16377				-0.99511
-1.14106				-0.38526				-0.71491
0.18857				0.32544				0.09192
-0.000879672				-0.20215				-1.52345
0.10919				-0.43365				-0.5728
0.19442				0.57297				0.53152
0.40399				-0.18948				-0.15794
-0.04944				0.56033				-0.03348
0.40147				-0.61325				0.20377
0.03581				-0.94667				0.7005
-1.56327				0.17171				-1.07719
0.05061				-0.43072				-1.24294
-0.65706				0.16795				0.28403
-1.35557				-0.14997				0.1455
-1.14397				0.24001				0.11637
-0.40176				-0.0955				-0.9863
-0.96701				-0.28616				-0.29037
-0.44502				0.0178				-0.62409
0.32012				0.48571				0.38105
-1.79743				-0.1918				0.42769
-1.00754				-0.9475				0.29451
-1.69992				0.01984				-0.38736
-2.04353				-2.11273				-0.21805
0.38796				0.48658				-0.47751
-0.53982				0.39104				-1.0038
-0.55659				0.33465				0.05942
-0.22313				-0.76054				-1.72563
-0.20938				0.39804				0.29859
0.15086				0.24852				-0.56859
-1.54561				-0.78199				0.00607
0.32212				0.52213				0.32412
-1.91577				0.36413				0.61663
-1.97893				-0.82307				-0.59276
-1.09013				0.16118				0.03237
-1.92397				-0.54489				-0.08805
-3.58965				0.42975				0.17461
-1.54115				0.13347				0.05197
-1.4687				-0.22041				-0.35492
-1.10859				-0.60877				-0.5461
-1.7441				0.75703				0.22137
-1.62351				-0.06025				0.11174
-1.32567				0.14392				-0.11546
-1.8107				0.22205				-0.20219
-1.16946				-0.40218				0.01533
-0.68894				-0.54375				0.19826
-1.70413				-1.11356				-0.35569
-0.49902				-0.06156				-1.19426
-0.08449				-1.22547				-0.89951
-1.50713				-0.05922				0.33942
-1.3641				0.14348				-0.05259
-1.2687				0.37936				-0.91214
-0.28602				0.000819437				-0.41847
-0.06442				-1.18423				0.6294
0.32706				0.38989				0.17394
-0.66609				-0.53156				0.10421
-1.31523				-0.71617				-0.56808
0.49609				0.47008				0.48966
-0.09042				0.01985				0.30375
-1.15203				-1.08965				-0.25863
-1.32006				0.24632				0.54723
-1.22653				-0.10272				-1.65214
-1.30094				0.18926				-0.51855
-1.40312				-1.1166				-0.03551
-1.17133				0.03034				0.1579
-0.13167				-1.69241				-0.89882
0.29935				-0.12915				-0.000521029
-0.21477				-1.56353				-0.29477
-1.07684				0.10322				0.02611
-0.17276				-1.1775				-0.52483
-0.89665				0.18149				0.32101
-0.11144				0.29744				0.0945
0.34179				0.27717				-0.41368
-0.0541				-2.11825				0.29948
0.33695				0.17943				0.29575
-1.35127				-0.01329				-0.60284
-1.18958				0.41147				-0.54284
-1.27233				-1.33517				-0.34001
0.4418				-0.0994				0.03731
-0.08667				-2.90297				-1.71413
-2.1074				-0.61159				-0.00821
-1.84267				-0.73027				-0.05424
-0.41879				-0.45667				0.34382
-0.64359				0.22994				-1.4847
-0.22744				-0.76087				-0.31296
0.03806				0.19908				-0.67679
0.01849				-0.14238				-0.50326
0.27586				0.29288				0.29613
-1.81097				-0.20735				-0.15
-0.32856				-0.85045				0.23502
-0.25807				0.01686				-0.25429
0.20644				-0.33901				-1.35448
-0.88647				-0.89457				0.43359
-0.27308				0.50242				0.21975
-0.79892				-1.69969				0.17161
0.15343				-0.61134				-0.21915
-1.30055				-0.16864				0.162
-0.69826				0.04127				0.30426
-0.85574				-0.56479				0.34365
-0.65737				-1.28274				-1.06022
0.50685				-2.31962				0.07308
-1.05499				0.01262				-0.27927
-0.28691				0.20443				0.40098
-0.23765				-0.61005				0.05304
-0.35005				-0.47849				0.31528
-0.1946				0.1411				-0.78762
-0.65636				0.25726				-0.02149
-0.3553				-0.36224				0.03646
-2.1624				0.10229				-0.17302
-1.62755				0.21907				0.10949
-1.13661				-0.36106				-0.10815
0.0997				-0.22311				-0.36738
0.51588				0.44505				-0.06485
0.32458				0.31747				0.08766
-0.87703				-0.29944				0.1044
-0.21946				-0.16915				-0.23753
-0.16136				0.34556				0.41847
-0.14483				0.27123				0.06564
-1.30861				-1.4867				-0.4783
[truncated: 6,331 more rows]

## Sheet: Figure 7-figure supplement 1
Cbx7ATLm					Cbx7deltaATL					Cbx7delta (CD+ATL)
Track Length	log(Dm)	X-axis	Frequency		Track Length	log (Dm)	X-axis	Frequency		Track Length	log (Dm)	X-axis	Frequency
2	-5.50072	0.4	1		2	-4.79197	0.4	1		2	-5.13974	0.4	1
2	-5.3573	0.6	0.814444		2	-4.73181	0.6	0.84977		2	-5.0196	0.6	0.842654
2	-5.11516	0.8	0.608602		2	-4.48915	0.8	0.684338		2	-4.52798	0.8	0.632473
2	-4.83751	1	0.487348		2	-4.39885	1	0.586002		4	-4.35766	1	0.521164
2	-4.437	1.2	0.391227		6	-4.34321	1.2	0.490331		2	-4.20941	1.2	0.427112
2	-4.12286	1.4	0.341964		2	-4.2324	1.4	0.425917		4	-4.11439	1.4	0.377725
2	-4.08187	1.6	0.280832		2	-4.20472	1.6	0.379895		2	-3.80407	1.6	0.329374
2	-3.97819	1.8	0.237006		2	-4.10447	1.8	0.335822		2	-3.74039	1.8	0.287689
2	-3.86231	2	0.209931		2	-4.06146	2	0.302442		4	-3.70493	2	0.255593
4	-3.78971	2.2	0.188879		4	-4.05733	2.2	0.275667		3	-3.62149	2.2	0.231725
2	-3.77933	2.4	0.17159		2	-4.05421	2.4	0.249489		8	-3.6081	2.4	0.216218
5	-3.69123	2.6	0.157308		2	-4.02618	2.6	0.224264		2	-3.57075	2.6	0.198458
2	-3.57343	2.8	0.144486		2	-4.00474	2.8	0.210399		6	-3.56856	2.8	0.180557
2	-3.55126	3	0.133158		2	-3.81096	3	0.197992		2	-3.56411	3	0.163981
2	-3.47392	3.2	0.115414		4	-3.75255	3.2	0.186263		2	-3.49901	3.2	0.150877
2	-3.45626	3.4	0.103907		2	-3.74349	3.4	0.174452		2	-3.48877	3.4	0.135525
2	-3.44809	3.6	0.0962921		4	-3.70054	3.6	0.16373		2	-3.47079	3.6	0.126575
2	-3.4198	3.8	0.0894352		4	-3.69601	3.8	0.153706		5	-3.46969	3.8	0.114657
2	-3.4009	4	0.0849198		2	-3.69058	4	0.144017		2	-3.45102	4	0.107766
2	-3.39958	4.2	0.0763609		2	-3.66666	4.2	0.139368		4	-3.44263	4.2	0.0971641
4	-3.37394	4.4	0.0733891		2	-3.66121	4.4	0.134702		3	-3.41825	4.4	0.0908908
2	-3.35754	4.6	0.0663407		4	-3.66049	4.6	0.128011		2	-3.4156	4.6	0.0867738
2	-3.26086	4.8	0.0649443		4	-3.58248	4.8	0.121667		2	-3.39185	4.8	0.0841047
2	-3.2552	5	0.0618839		3	-3.58034	5	0.116478		2	-3.38191	5	0.0814163
4	-3.22391	5.2	0.0580075		2	-3.55455	5.2	0.11206		2	-3.37463	5.2	0.0757361
7	-3.22209	5.4	0.0541045		4	-3.52846	5.4	0.108008		2	-3.36932	5.4	0.0715252
6	-3.17784	5.6	0.05181		2	-3.50784	5.6	0.104326		2	-3.34085	5.6	0.0695044
2	-3.17448	5.8	0.0494996		3	-3.48409	5.8	0.101433		2	-3.31887	5.8	0.066727
4	-3.15774	6	0.047996		2	-3.48102	6	0.0973013		2	-3.31808	6	0.0639304
2	-3.13058	6.2	0.0448311		2	-3.48064	6.2	0.0915156		2	-3.31662	6.2	0.0618783
2	-3.12121	6.4	0.0424729		2	-3.47734	6.4	0.0869015		2	-3.30354	6.4	0.0590456
6	-3.10439	6.6	0.0426083		4	-3.44843	6.6	0.0822724		2	-3.2848	6.6	0.0584823
2	-3.09731	6.8	0.0419106		2	-3.41536	6.8	0.0792527		2	-3.28061	6.8	0.0540933
2	-3.09529	7	0.0412075		2	-3.41503	7	0.0778581		3	-3.21708	7	0.052735
2	-3.08294	7.2	0.0388043		2	-3.40346	7.2	0.0735434		6	-3.17455	7.2	0.052143
5	-3.07651	7.4	0.0380854		2	-3.40174	7.4	0.0700528		5	-3.16985	7.4	0.0507678
5	-3.06763	7.6	0.0373433		2	-3.38163	7.6	0.0673613		2	-3.16165	7.6	0.0478387
5	-3.05952	7.8	0.0357674		2	-3.38004	7.8	0.0663182		3	-3.13805	7.8	0.0464394
4	-3.04668	8	0.03503		5	-3.37696	8	0.0640259		2	-3.13012	8	0.0442447
2	-3.0445	8.2	0.0334174		2	-3.36193	8.2	0.0617014		2	-3.10891	8.2	0.0373766
2	-3.0336	8.4	0.0317942		6	-3.35316	8.4	0.0593613		3	-3.10494	8.4	0.0374927
4	-3.02554	8.6	0.0293216		4	-3.35139	8.6	0.0587097		4	-3.09742	8.6	0.0376087
2	-3.02182	8.8	0.0294121		2	-3.33085	8.8	0.0550699		2	-3.08848	8.8	0.0361515
2	-3.02089	9	0.0286219		2	-3.31481	9	0.0531213		2	-3.06712	9	0.0339044
8	-3.01075	9.2	0.0287098		6	-3.31361	9.2	0.0511429		2	-3.06523	9.2	0.0324254
2	-3.00819	9.4	0.0287976		2	-3.31227	9.4	0.0487454		2	-3.06507	9.4	0.0325246
4	-2.99523	9.6	0.0288855		2	-3.31137	9.6	0.0463154		2	-3.04786	9.6	0.0326239
2	-2.99418	9.8	0.0289734		4	-3.30704	9.8	0.0434443		2	-3.04481	9.8	0.0319333
6	-2.99226	10	0.0281857		4	-3.30694	10	0.0418522		3	-3.03931	10	0.0304278
2	-2.99116	10.2	0.028271		2	-3.30408	10.2	0.0406776		2	-3.03415	10.2	0.0297072
4	-2.98865	10.4	0.0283563		2	-3.29958	10.4	0.0381902		2	-3.03202	10.4	0.0281847
2	-2.98715	10.6	0.0284415		2	-3.29711	10.6	0.0357043		6	-3.02198	10.6	0.02747
4	-2.97434	10.8	0.0276407		2	-3.29377	10.8	0.0349304		2	-3.00586	10.8	0.0259306
2	-2.96128	11	0.0268156		2	-3.28773	11	0.0350348		5	-2.99205	11	0.0260082
4	-2.94902	11.2	0.0268956		2	-3.28038	11.2	0.0342704		2	-2.98966	11.2	0.0252608
3	-2.94436	11.4	0.0260814		2	-3.27471	11.4	0.0334834		2	-2.98729	11.4	0.0228906
2	-2.93381	11.6	0.0261588		2	-3.27354	11.6	0.0327085		3	-2.97703	11.6	0.0213172
2	-2.92199	11.8	0.0253367		3	-3.26463	11.8	0.0314727		2	-2.97513	11.8	0.0205665
2	-2.90805	12	0.0254114		2	-3.25887	12	0.030229		4	-2.96488	12	0.0189762
2	-2.90621	12.2	0.0254861		2	-3.24529	12.2	0.029877		6	-2.94807	12.2	0.019032
2	-2.90423	12.4	0.0237268		4	-3.23106	12.4	0.0299646		5	-2.9353	12.4	0.0174272
2	-2.89771	12.6	0.0228861		2	-3.22764	12.6	0.0287039		4	-2.92375	12.6	0.0174781
2	-2.89484	12.8	0.0229529		2	-3.22112	12.8	0.0269906		2	-2.92199	12.8	0.0175291
5	-2.87918	13	0.0230196		4	-3.21734	13	0.026159		2	-2.92172	13	0.0175801
2	-2.87118	13.2	0.0212308		3	-3.21704	13.2	0.0257875		3	-2.89895	13.2	0.017631
2	-2.86877	13.4	0.0212922		2	-3.21628	13.4	0.024498		4	-2.89769	13.4	0.017682
3	-2.86424	13.6	0.0204303		2	-3.21409	13.6	0.0245687		2	-2.89681	13.6	0.017733
3	-2.84092	13.8	0.0195631		5	-3.21036	13.8	0.0246393		3	-2.89446	13.8	0.017784
4	-2.83654	14	0.0186906		3	-3.20255	14	0.0242574		7	-2.88847	14	0.0161355
4	-2.83254	14.2	0.018744		5	-3.19336	14.2	0.0243267		2	-2.87918	14.2	0.0161816
4	-2.82677	14.4	0.0178437		2	-3.1894	14.4	0.0239227		2	-2.87686	14.4	0.0162277
5	-2.81305	14.6	0.0178944		2	-3.18866	14.6	0.0230779		2	-2.87526	14.6	0.0145598
2	-2.80382	14.8	0.0170059		4	-3.18727	14.8	0.0222095		2	-2.86308	14.8	0.0128822
4	-2.80019	15	0.0151703		2	-3.17691	15	0.0222723		5	-2.85624	15	0.0129186
2	-2.7953	15.2	0.0142484		4	-3.1601	15.2	0.0218748		3	-2.85603	15.2	0.0112264
3	-2.78166	15.4	0.0133413		2	-3.16002	15.4	0.0210131		4	-2.85107	15.4	0.011258
2	-2.77597	15.6	0.0133787		8	-3.14892	15.6	0.0201277		4	-2.84314	15.6	0.0104302
16	-2.75532	15.8	0.0134162		2	-3.14235	15.8	0.020184		2	-2.83631	15.8	0.0104594
2	-2.74656	16	0.0134536		2	-3.13435	16	0.0202403		2	-2.83066	16	0.0104885
3	-2.73988	16.2	0.013491		4	-3.1333	16.2	0.0202966		8	-2.82964	16.2	0.0105177
4	-2.73772	16.4	0.012568		3	-3.12742	16.4	0.0198849		4	-2.82811	16.4	0.0105469
2	-2.73623	16.6	0.0126028		2	-3.12522	16.6	0.0189823		3	-2.82371	16.6	0.0105761
4	-2.72782	16.8	0.0126376		2	-3.12518	16.8	0.0190347		9	-2.82105	16.8	0.0106053
2	-2.72651	17	0.0126723		2	-3.11713	17	0.0190871		29	-2.80114	17	0.0106345
3	-2.719	17.2	0.0127071		2	-3.11448	17.2	0.0186662		2	-2.79471	17.2	0.00976505
5	-2.71209	17.4	0.0117474		3	-3.11139	17.4	0.0187173		2	-2.79025	17.4	0.00979179
4	-2.71013	17.6	0.0117795		4	-3.10299	17.6	0.0187685		2	-2.77207	17.6	0.00981853
3	-2.70922	17.8	0.0118116		4	-3.09665	17.8	0.0188196		2	-2.76824	17.8	0.0089594
3	-2.70356	18	0.00988019		2	-3.09351	18	0.0183922		2	-2.76619	18	0.00898374
2	-2.6988	18.2	0.00990696		2	-3.09321	18.2	0.0164846		2	-2.76563	18.2	0.00900808
2	-2.69821	18.4	0.00695151		4	-3.09184	18.4	0.0165292		4	-2.76176	18.4	0.00811903
2	-2.69678	18.6	0.00697025		2	-3.08445	18.6	0.0151267		2	-2.76096	18.6	0.00814092
2	-2.6927	18.8	0.00698898		2	-3.08325	18.8	0.0151673		2	-2.76027	18.8	0.00726489
9	-2.69172	19	0.00700772		2	-3.07733	19	0.015208		2	-2.75429	19	0.00728437
5	-2.68335	19.2	0.00702647		4	-3.06682	19.2	0.014743		4	-2.75068	19.2	0.00730386
8	-2.68306	19.4	0.00704521		2	-3.06386	19.4	0.0147823		2	-2.74899	19.4	0.00732334
3	-2.68124	19.6	0.00706395		2	-3.06305	19.6	0.013844		4	-2.74848	19.6	0.00734282
2	-2.67763	19.8	0.0070827		7	-3.05999	19.8	0.0138807		7	-2.74602	19.8	0.00736231
11	-2.67648	20	0.00710145		4	-3.05444	20	0.0139174		2	-2.74189	20	0.0073818
2	-2.67316	20.2	0.0071202		2	-3.05035	20.2	0.0139542		4	-2.73071	20.2	0.00740129
3	-2.67239	20.4	0.00713895		2	-3.04366	20.4	0.0134969		2	-2.73033	20.4	0.00742078
5	-2.67089	20.6	0.00510338		4	-3.04146	20.6	0.0130172		7	-2.71939	20.6	0.00744028
8	-2.66995	20.8	0.00511675		4	-3.0372	20.8	0.0125547		2	-2.7116	20.8	0.00745977
18	-2.6655	21	0.00513012		2	-3.03524	21	0.0120896		2	-2.70857	21	0.00747927
2	-2.66385	21.2	0.00411916		8	-3.03159	21.2	0.0121211		2	-2.70677	21.2	0.00749877
6	-2.66217	21.4	0.00412987		3	-3.03111	21.4	0.0116321		2	-2.70107	21.4	0.00751827
3	-2.64785	21.6	0.00414058		14	-3.0235	21.6	0.0111605		2	-2.69425	21.6	0.00753777
5	-2.64654	21.8	0.0041513		2	-3.02332	21.8	0.0106862		6	-2.69254	21.8	0.00755727
2	-2.63518	22	0.00416201		2	-3.01914	22	0.0102094		2	-2.69192	22	0.00757678
31	-2.63506	22.2	0.00417273		4	-3.01773	22.2	0.00970972		2	-2.68902	22.2	0.00663608
2	-2.63427	22.4	0.00418345		2	-3.01691	22.4	0.00922765		5	-2.68391	22.4	0.00665313
4	-2.63296	22.6	0.00419416		3	-3.01653	22.6	0.00925129		5	-2.68113	22.6	0.00667017
2	-2.63124	22.8	0.00420488		2	-3.01441	22.8	0.00927493		6	-2.67616	22.8	0.00668722
3	-2.63124	23	0.00316728		2	-3.01374	23	0.00929858		2	-2.67568	23	0.00478568
3	-2.62794	23.2	0.00317533		2	-3.01239	23.2	0.00881002		3	-2.67566	23.2	0.00479786
4	-2.62781	23.4	0.00318339		4	-2.99606	23.4	0.00883237		2	-2.67122	23.4	0.00481003
2	-2.6258	23.6	0.00319145		5	-2.98309	23.6	0.00885472		4	-2.66853	23.6	0.0048222
2	-2.62236	23.8	0.0031995		2	-2.98293	23.8	0.00834032		5	-2.66688	23.8	0.00483438
2	-2.6191	24	0.00320756		2	-2.9743	24	0.00836133		4	-2.6645	24	0.00484655
2	-2.61379	24.2	0.00321562		2	-2.97138	24.2	0.00838234		3	-2.6606	24.2	0.00485873
2	-2.61268	24.4	0.00322368		4	-2.96999	24.4	0.00840335		2	-2.65815	24.4	0.00487091
20	-2.59577	24.6	0.00323174		3	-2.96973	24.6	0.00842437		5	-2.65775	24.6	0.00488309
2	-2.59514	24.8	0.00323981		2	-2.96944	24.8	0.00792277		2	-2.65661	24.8	0.00392504
2	-2.59399	25	0.00324787		7	-2.9617	25	0.00794249		2	-2.65606	25	0.00393481
3	-2.59365	25.2	0.00325593		3	-2.96001	25.2	0.00796221		2	-2.65566	25.2	0.00394458
4	-2.58841	25.4	0.003264		2	-2.95587	25.4	0.00798193		2	-2.65396	25.4	0.00395435
7	-2.58488	25.6	0.00327206		2	-2.93709	25.6	0.00800166		2	-2.65145	25.6	0.00396412
7	-2.58393	25.8	0.00328013		2	-2.92265	25.8	0.00802138		2	-2.64924	25.8	0.00397389
2	-2.58251	26	0.0032882		4	-2.92078	26	0.00804111		2	-2.64575	26	0.00398367
2	-2.57845	26.2	0.00329627		6	-2.9204	26.2	0.00806084		3	-2.64153	26.2	0.00399344
5	-2.57826	26.4	0.00330434		3	-2.92006	26.4	0.00808058		4	-2.63845	26.4	0.00400322
2	-2.57648	26.6	0.00331241		2	-2.91899	26.6	0.00810032		6	-2.63643	26.6	0.004013
3	-2.57548	26.8	0.00332048		2	-2.91724	26.8	0.00812005		4	-2.63361	26.8	0.00402277
2	-2.5687	27	0.00332855		3	-2.90338	27	0.0081398		2	-2.62678	27	0.00403255
6	-2.56844	27.2	0.00333663		2	-2.9016	27.2	0.00815954		2	-2.62627	27.2	0.0030204
6	-2.56789	27.4	0.0033447		6	-2.89947	27.4	0.00817929		7	-2.62265	27.4	0.00302771
9	-2.5663	27.6	0.00335278		2	-2.8985	27.6	0.0076582		2	-2.62109	27.6	0.00203095
2	-2.56578	27.8	0.00336086		4	-2.89478	27.8	0.00767665		2	-2.61382	27.8	0.00203584
3	-2.56321	28	0.00336893		2	-2.89195	28	0.00715167		2	-2.61067	28	0.00204074
6	-2.56236	28.2	0.00337701		4	-2.88841	28.2	0.00660229		2	-2.61035	28.2	0.00204563
3	-2.56069	28.4	0.00338509		2	-2.88783	28.4	0.00661808		4	-2.60858	28.4	0.00205053
3	-2.55994	28.6	0.00339318		2	-2.88639	28.6	0.00663389		4	-2.60774	28.6	0.00205542
4	-2.55962	28.8	0.00340126		2	-2.88513	28.8	0.00610103		2	-2.6073	28.8	0.00206032
2	-2.55756	29	0.00340934		2	-2.88309	29	0.00611554		4	-2.60658	29	0.00206522
4	-2.55737	29.2	0.00341743		3	-2.88263	29.2	0.00613004		2	-2.60637	29.2	0.00207011
3	-2.55698	29.4	0.00342552		2	-2.8812	29.4	0.00503941		5	-2.60317	29.4	0.00207501
2	-2.55555	29.6	0.0034336		5	-2.87727	29.6	0.00447528		2	-2.60012	29.6	0.00207991
2	-2.55249	29.8	0.00344169		2	-2.87145	29.8	0.00448583		2	-2.59773	29.8	0.00208481
11	-2.5508	30	0.00344978		3	-2.86499	30	0.00449637		2	-2.59329	30	0.00208971
4	-2.54955	30.2	0.00345788		10	-2.85675	30.2	0.00450692		2	-2.59167	30.2	0.00209462
4	-2.54764	30.4	0.00346597		2	-2.8507	30.4	0.00395838		8	-2.58581	30.4	0.00209952
2	-2.54196	30.6	0.00347407		3	-2.85025	30.6	0.00396762		4	-2.57723	30.6	0.00210442
2	-2.54015	30.8	0.00348216		2	-2.84996	30.8	0.00397687		4	-2.57649	30.8	0.00210933
4	-2.533	31	0.00349026		4	-2.84985	31	0.00342311		10	-2.57222	31	0.00211423
2	-2.53236	31.2	0.00349836		2	-2.8472	31.2	0.00343105		2	-2.57043	31.2	0.00211914
6	-2.53207	31.4	0.00350646		3	-2.84445	31.4	0.00285074		3	-2.56945	31.4	0.00212405
2	-2.53041	31.6	0.00351456		2	-2.84372	31.6	0.00285733		2	-2.56875	31.6	0.00212895
4	-2.52242	31.8	0.00352267		48	-2.84059	31.8	0.00286392		2	-2.56761	31.8	0.00105494
5	-2.52061	32	0.00353077		4	-2.84012	32	0.00287051		2	-2.56567	32	0.00105737
2	-2.51967	32.2	0.00353888		2	-2.83774	32.2	0.00173539		5	-2.56545	32.2	0.0010598
72	-2.51761	32.4	0.00354699		2	-2.83747	32.4	0.00173937		2	-2.56248	32.4	0.00106223
8	-2.51445	32.6	0.0035551		6	-2.83116	32.6	0.00174335		2	-2.55645	32.6	0.00106465
2	-2.51025	32.8	0.00356321		7	-2.82977	32.8	0.00174732		6	-2.55488	32.8	0.00106708
2	-2.5093	33	0.00357132		2	-2.82806	33	0.0017513		3	-2.54983	33	0.00106951
2	-2.50788	33.2	0.00357943		2	-2.82691	33.2	0.00175528		2	-2.5487	33.2	0.00107194
7	-2.50503	33.4	0.00358755		2	-2.82093	33.4	0.00175926		2	-2.53865	33.4	0
6	-2.50271	33.6	0.00359567		2	-2.81469	33.6	0.00176324		41	-2.53585	33.6	0
4	-2.50021	33.8	0.00360379		2	-2.814	33.8	0.00176723		2	-2.52823	33.8	0
188	-2.4999	34	0.00361191		5	-2.81307	34	0.00177121		2	-2.52822	34	0
5	-2.49855	34.2	0.00362003		3	-2.80794	34.2	0.00177519		4	-2.52681	34.2	0
76	-2.49696	34.4	0.00120087		3	-2.80645	34.4	0.00177918		2	-2.52543	34.4	0
2	-2.49676	34.6	0.00120356		4	-2.80509	34.6	0.0011966		4	-2.52005	34.6	0
2	-2.49528	34.8	0.00120625		2	-2.80253	34.8	0.00119927		4	-2.51543	34.8	0
9	-2.4927	35	0.00120894		3	-2.8023	35	0.00120195		4	-2.51485	35	0
4	-2.48801	35.2	0.00121163		7	-2.79803	35.2	0.00120462		2	-2.51439	35.2	0
2	-2.48471	35.4	0.00121433		2	-2.7975	35.4	0.0012073		4	-2.51252	35.4	0
2	-2.4838	35.6	0.00121702		7	-2.79413	35.6	0.00120998		6	-2.5112	35.6	0
2	-2.48336	35.8	0.00121971		3	-2.79309	35.8	0.00121265		3	-2.50907	35.8	0
11	-2.48081	36	0.00122241		6	-2.79051	36	0.00121533		11	-2.50476	36	0
4	-2.4806	36.2	0.0012251		2	-2.79012	36.2	0.00121801		2	-2.49827	36.2	0
4	-2.47874	36.4	0.0012278		3	-2.78996	36.4	0.00122069		2	-2.48877	36.4	0
2	-2.47466	36.6	0.00123049		10	-2.7829	36.6	0.00122337		5	-2.4881	36.6	0
2	-2.4746	36.8	0.00123319		2	-2.7754	36.8	0.00122605		9	-2.48799	36.8	0
2	-2.47306	37	0.00123589		12	-2.77474	37	0.00122874		2	-2.48688	37	0
7	-2.47301	37.2	0.00123859		6	-2.77453	37.2	0.00123142		3	-2.48256	37.2	0
7	-2.47211	37.4	0.00124129		2	-2.77086	37.4	0.0012341		4	-2.48089	37.4	0
3	-2.46882	37.6	0		2	-2.77011	37.6	0.00123679		2	-2.48082	37.6	0
3	-2.46822	37.8	0		2	-2.76437	37.8	0.00123947		3	-2.4803	37.8	0
19	-2.46817	38	0		2	-2.76239	38	0.00124216		2	-2.47782	38	0
2	-2.46785	38.2	0		5	-2.76222	38.2	0.00124484		4	-2.47393	38.2	0
3	-2.46471	38.4	0		12	-2.76017	38.4	0.00124753		11	-2.47252	38.4	0
12	-2.46407	38.6	0		8	-2.75806	38.6	0.00125022		15	-2.47156	38.6	0
5	-2.46375	38.8	0		2	-2.7574	38.8	0.00125291		4	-2.47079	38.8	0
2	-2.46361	39	0		2	-2.75653	39	0.0012556		2	-2.46453	39	0
2	-2.46181	39.2	0		2	-2.7553	39.2	0.00125829		2	-2.46275	39.2	0
2	-2.46091	39.4	0		38	-2.7529	39.4	0.00126098		6	-2.46129	39.4	0
13	-2.46048	39.6	0		2	-2.75269	39.6	0.00126367		2	-2.46062	39.6	0
87	-2.45541	39.8	0		10	-2.7517	39.8	0.00126636		3	-2.45254	39.8	0
11	-2.45471	40	0		2	-2.75128	40	0.00126906		2	-2.44877	40	0
2	-2.45303				3	-2.7493	40.2	0.00127175		2	-2.44871
4	-2.4518				11	-2.74918	40.4	0.00127445		3	-2.44772
4	-2.44857				4	-2.74895	40.6	0.00127714		8	-2.44679
2	-2.44421				6	-2.74714	40.8	0.00127984		2	-2.44677
5	-2.43291				3	-2.74667	41	0.00128254		6	-2.44639
6	-2.43038				4	-2.74252	41.2	0.000630017		5	-2.44525
2	-2.43001				4	-2.74176	41.4	0.000631341		3	-2.44302
2	-2.42532				4	-2.74052	41.6	0.000632664		9	-2.44229
9	-2.42468				2	-2.7398	41.8	0.000633988		4	-2.43972
5	-2.42231				2	-2.73662	42	0.000635313		2	-2.43932
2	-2.42042				2	-2.7348	42.2	0.000636638		37	-2.43731
8	-2.41653				3	-2.73374	42.4	0.000637963		2	-2.43449
16	-2.41626				2	-2.7308	42.6	0.000639289		4	-2.43288
2	-2.41234				2	-2.72984	42.8	0.000640616		2	-2.43283
3	-2.40899				2	-2.72636	43	0.000641942		2	-2.43259
4	-2.40685				2	-2.72346	43.2	0.00064327		3	-2.43207
2	-2.40022				2	-2.72207	43.4	0.000644597		5	-2.43058
2	-2.39999				2	-2.7191	43.6	0.000645926		3	-2.43034
3	-2.39954				11	-2.71678	43.8	0.000647254		14	-2.42773
172	-2.396				2	-2.71613	44	0.000648584		4	-2.42215
4	-2.39584				4	-2.71531	44.2	0.000649913		4	-2.41752
2	-2.39466				4	-2.71514	44.4	0.000651243		60	-2.41538
3	-2.39406				3	-2.7137	44.6	0.000652574		2	-2.41291
5	-2.3936				8	-2.71356	44.8	0.000653905		2	-2.4122
5	-2.39196				4	-2.71327	45	0.000655237		21	-2.41016
21	-2.38895				2	-2.71307	45.2	0.000656569		5	-2.40965
2	-2.38821				2	-2.70972	45.4	0.000657902		24	-2.40743
2	-2.38525				2	-2.70918	45.6	0.000659235		3	-2.4068
5	-2.38383				4	-2.70602	45.8	0.000660569		41	-2.40629
3	-2.3827				5	-2.70023	46	0.000661903		6	-2.40555
6	-2.38157				4	-2.70011	46.2	0.000663238		4	-2.40266
63	-2.3805				2	-2.69656	46.4	0.000664573		2	-2.40124
3	-2.37786				10	-2.69575	46.6	0.000665909		13	-2.40088
2	-2.37495				2	-2.69469	46.8	0.000667245		5	-2.40024
5	-2.37437				4	-2.69342	47	0.000668582		4	-2.39739
4	-2.37421				5	-2.69145	47.2	0		7	-2.3936
2	-2.37195				12	-2.691	47.4	0		2	-2.39358
14	-2.36842				2	-2.68981	47.6	0		2	-2.39174
3	-2.36723				4	-2.68978				2	-2.38866
9	-2.36674				8	-2.68953				9	-2.3864
2	-2.36103				6	-2.68856				3	-2.38495
3	-2.3602				2	-2.68819				2	-2.38389
3	-2.35847				3	-2.6874				19	-2.38063
4	-2.35495				6	-2.68733				4	-2.38035
10	-2.35291				7	-2.68627				8	-2.37939
4	-2.34904				9	-2.68454				2	-2.37931
2	-2.34639				17	-2.68348				5	-2.37915
4	-2.34484				4	-2.68326				6	-2.37787
2	-2.34277				2	-2.68308				30	-2.37576
2	-2.32988				2	-2.68087				11	-2.37253
9	-2.32861				50	-2.67764				2	-2.37213
5	-2.32765				6	-2.67722				62	-2.36801
6	-2.32624				4	-2.67696				2	-2.36776
4	-2.32566				2	-2.67662				2	-2.36601
4	-2.32535				2	-2.67496				4	-2.36264
4	-2.32461				2	-2.67465				19	-2.36015
7	-2.32406				3	-2.67235				4	-2.35957
4	-2.32326				11	-2.67216				8	-2.35859
9	-2.32285				39	-2.67054				38	-2.35807
8	-2.32112				6	-2.67017				13	-2.35411
5	-2.32074				41	-2.66568				3	-2.35403
3	-2.32034				2	-2.6649				2	-2.34947
3	-2.31514				5	-2.65616				34	-2.34875
43	-2.31426				5	-2.65244				4	-2.34628
2	-2.3142				2	-2.65193				26	-2.34534
4	-2.30912				4	-2.64562				4	-2.34455
3	-2.30869				3	-2.64528				2	-2.34371
8	-2.30841				6	-2.64337				6	-2.34107
8	-2.30789				2	-2.64332				2	-2.33914
5	-2.30736				2	-2.64028				2	-2.3378
4	-2.30688				2	-2.63963				6	-2.33749
4	-2.30342				4	-2.63927				6	-2.33702
11	-2.30306				3	-2.63827				4	-2.33659
3	-2.30304				5	-2.63811				6	-2.33585
3	-2.30201				2	-2.637				2	-2.33574
74	-2.30076				5	-2.63632				10	-2.33155
6	-2.30006				2	-2.6362				2	-2.32804
2	-2.29964				4	-2.63229				8	-2.32584
19	-2.29623				13	-2.63182				5	-2.32312
3	-2.29438				15	-2.62859				2	-2.32269
2	-2.2941				9	-2.62774				3	-2.32242
4	-2.29391				2	-2.6259				7	-2.32208
16	-2.29228				15	-2.62519				4	-2.31747
2	-2.29205				2	-2.625				3	-2.31734
5	-2.29175				7	-2.6211				2	-2.31579
7	-2.29045				4	-2.62063				4	-2.31578
2	-2.28798				4	-2.61783				17	-2.31427
2	-2.28651				2	-2.61727				10	-2.31408
8	-2.28389				4	-2.61684				2	-2.3132
2	-2.28345				6	-2.61618				2	-2.31289
4	-2.28282				4	-2.61218				13	-2.31199
2	-2.28193				22	-2.61201				3	-2.31134
8	-2.28079				2	-2.61177				3	-2.30752
9	-2.28038				4	-2.61088				4	-2.30299
4	-2.28025				3	-2.6104				30	-2.30146
2	-2.27829				5	-2.61029				19	-2.30106
4	-2.27673				2	-2.6091				2	-2.29851
2	-2.27522				9	-2.60788				16	-2.29713
2	-2.27499				5	-2.60407				6	-2.29578
2	-2.27216				2	-2.60315				2	-2.2937
39	-2.27018				2	-2.60071				17	-2.29239
2	-2.26855				3	-2.59981				14	-2.29233
2	-2.26817				2	-2.59772				15	-2.29149
103	-2.268				6	-2.59618				3	-2.2908
12	-2.26744				2	-2.59132				4	-2.29055
11	-2.26651				2	-2.58927				28	-2.28989
5	-2.26571				53	-2.58881				2	-2.2879
8	-2.26324				12	-2.58872				4	-2.28668
77	-2.2605				2	-2.58539				8	-2.28599
4	-2.25964				5	-2.58453				2	-2.28535
6	-2.25949				3	-2.58297				9	-2.27985
2	-2.25629				3	-2.58105				2	-2.27835
3	-2.25348				2	-2.58013				5	-2.27822
2	-2.25255				9	-2.58009				2	-2.27707
2	-2.25237				2	-2.57958				2	-2.27631
3	-2.25192				8	-2.57765				2	-2.27491
2	-2.25176				3	-2.57703				111	-2.27084
4	-2.25156				66	-2.57657				2	-2.27012
92	-2.24941				4	-2.56866				59	-2.26891
2	-2.24703				10	-2.56846				8	-2.26707
6	-2.24276				2	-2.56644				6	-2.26576
2	-2.24237				2	-2.56511				7	-2.26556
3	-2.23907				17	-2.56439				4	-2.26377
2	-2.23732				38	-2.56218				4	-2.26341
2	-2.23417				24	-2.56126				7	-2.26312
2	-2.23338				7	-2.55941				2	-2.26098
41	-2.23126				5	-2.55733				18	-2.26064
62	-2.23089				4	-2.55464				3	-2.25999
2	-2.23071				10	-2.55443				7	-2.2599
23	-2.22927				2	-2.55287				2	-2.25987
27	-2.22819				6	-2.5525				8	-2.25955
2	-2.2264				5	-2.54844				2	-2.2593
32	-2.22594				5	-2.54667				78	-2.25906
90	-2.22254				2	-2.54627				32	-2.25847
19	-2.22224				3	-2.54365				33	-2.25779
3	-2.22061				4	-2.54259				8	-2.25777
13	-2.21844				3	-2.54255				4	-2.25758
10	-2.21763				5	-2.54196				2	-2.25732
4	-2.2168				40	-2.54168				4	-2.25493
5	-2.21651				2	-2.53919				7	-2.2543
2	-2.21637				8	-2.539				5	-2.25282
2	-2.21554				2	-2.53436				13	-2.25263
2	-2.21319				12	-2.53232				6	-2.25052
4	-2.21223				3	-2.53192				3	-2.24965
2	-2.21118				2	-2.52528				13	-2.24791
3	-2.2076				2	-2.52399				2	-2.24749
8	-2.20597				2	-2.52121				2	-2.24693
4	-2.20574				7	-2.52108				8	-2.24576
5	-2.20413				2	-2.52064				17	-2.24272
5	-2.20236				5	-2.51919				2	-2.24229
5	-2.20175				15	-2.51919				5	-2.24199
2	-2.20105				63	-2.51821				3	-2.2419
16	-2.19997				33	-2.51575				5	-2.24153
2	-2.19993				5	-2.5157				2	-2.23901
6	-2.19904				5	-2.51541				2	-2.23872
15	-2.19895				2	-2.51511				2	-2.23865
4	-2.19615				2	-2.51347				10	-2.23848
4	-2.1942				2	-2.51322				4	-2.23832
2	-2.19335				3	-2.51284				16	-2.23796
6	-2.1928				17	-2.51174				2	-2.23584
2	-2.18807				10	-2.51158				2	-2.23537
18	-2.18477				3	-2.51118				2	-2.23497
2	-2.18132				2	-2.51104				4	-2.23497
2	-2.1806				4	-2.5092				4	-2.23374
103	-2.18049				2	-2.50723				2	-2.23305
20	-2.18026				12	-2.50693				17	-2.23304
2	-2.17942				2	-2.50667				2	-2.23277
3	-2.17866				2	-2.50354				3	-2.23159
4	-2.17835				16	-2.50176				76	-2.23125
18	-2.17824				2	-2.50149				2	-2.22889
5	-2.17742				2	-2.49852				4	-2.22659
36	-2.17682				2	-2.49845				4	-2.22623
2	-2.17333				2	-2.49643				2	-2.22554
2	-2.17221				19	-2.49553				41	-2.22531
3	-2.17004				5	-2.49231				5	-2.22355
5	-2.16855				13	-2.49144				2	-2.22305
3	-2.1671				8	-2.49112				6	-2.22014
2	-2.16676				4	-2.4906				115	-2.21615
8	-2.16411				2	-2.49017				2	-2.21587
2	-2.16382				2	-2.48994				31	-2.21383
2	-2.16365				54	-2.48953				4	-2.21288
3	-2.16364				2	-2.48951				32	-2.21168
16	-2.16165				2	-2.48888				4	-2.21054
4	-2.16148				2	-2.48842				20	-2.20888
3	-2.16014				39	-2.48765				73	-2.20871
8	-2.15682				2	-2.4875				4	-2.20783
4	-2.15488				74	-2.48599				9	-2.20547
8	-2.15458				2	-2.48504				2	-2.20479
4	-2.15398				4	-2.48449				115	-2.2028
4	-2.15123				2	-2.48422				14	-2.20258
12	-2.14897				2	-2.48359				3	-2.20241
19	-2.14767				10	-2.48262				3	-2.20189
3	-2.14496				3	-2.48111				27	-2.20185
9	-2.14385				5	-2.47829				6	-2.20054
14	-2.14307				42	-2.47785				2	-2.20014
28	-2.1428				17	-2.47783				3	-2.19988
2	-2.14117				5	-2.47752				2	-2.19895
2	-2.14041				57	-2.47645				19	-2.19714
3	-2.1397				3	-2.47622				6	-2.19481
2	-2.13775				2	-2.47503				51	-2.19155
2	-2.13699				6	-2.47367				7	-2.19134
2	-2.13666				8	-2.47243				3	-2.1905
10	-2.1357				2	-2.47212				12	-2.19017
3	-2.1355				4	-2.47202				2	-2.18983
2	-2.13499				6	-2.47104				20	-2.18958
92	-2.13391				5	-2.47069				2	-2.18939
4	-2.1338				2	-2.47048				2	-2.18911
2	-2.13317				2	-2.46989				2	-2.18862
4	-2.13282				2	-2.46928				4	-2.18776
8	-2.13092				26	-2.46922				14	-2.18766
5	-2.13084				2	-2.46883				5	-2.18676
2	-2.12863				2	-2.46747				10	-2.18622
5	-2.12595				9	-2.46693				8	-2.18599
9	-2.12226				73	-2.46693				4	-2.1826
4	-2.12122				2	-2.46671				3	-2.18193
10	-2.12009				5	-2.46666				3	-2.18192
8	-2.11959				2	-2.46656				8	-2.1809
3	-2.11829				4	-2.46639				2	-2.18027
3	-2.1174				40	-2.46574				7	-2.1796
9	-2.11737				3	-2.4657				2	-2.17929
2	-2.11635				2	-2.46544				3	-2.17926
4	-2.11541				17	-2.46523				3	-2.17862
3	-2.1154				2	-2.4652				8	-2.17826
25	-2.11366				2	-2.46292				2	-2.17748
2	-2.11349				2	-2.46274				5	-2.17683
27	-2.11346				2	-2.46238				89	-2.17629
4	-2.11283				2	-2.4603				15	-2.17582
2	-2.11267				27	-2.4588				2	-2.17491
4	-2.11179				161	-2.45819				9	-2.17399
2	-2.11169				3	-2.45797				5	-2.17381
7	-2.11139				7	-2.45795				9	-2.17348
10	-2.11086				6	-2.45659				58	-2.17348
6	-2.11082				32	-2.45581				2	-2.1732
92	-2.11075				25	-2.45564				5	-2.17302
13	-2.10932				5	-2.45236				2	-2.17285
2	-2.10893				2	-2.45214				2	-2.17182
2	-2.10885				7	-2.4506				41	-2.17169
106	-2.10705				26	-2.45056				3	-2.1712
2	-2.10562				2	-2.44833				3	-2.17099
16	-2.10195				3	-2.44752				2	-2.17055
10	-2.09765				6	-2.44723				7	-2.16796
4	-2.09545				51	-2.44655				2	-2.1676
4	-2.09373				2	-2.44654				2	-2.16594
5	-2.09369				11	-2.44599				2	-2.16565
2	-2.09282				8	-2.4453				15	-2.16442
15	-2.09257				9	-2.44519				29	-2.16432
2	-2.09097				6	-2.44516				3	-2.164
2	-2.09055				2	-2.444				2	-2.16306
2	-2.0892				2	-2.44316				3	-2.16302
2	-2.08903				12	-2.44207				5	-2.16252
4	-2.08839				3	-2.44091				37	-2.16159
2	-2.08747				2	-2.44078				2	-2.1612
69	-2.08632				36	-2.44046				167	-2.15805
2	-2.08528				2	-2.43995				58	-2.15748
2	-2.08483				8	-2.43876				2	-2.15713
3	-2.08292				109	-2.43842				17	-2.15596
2	-2.08095				15	-2.43795				4	-2.15537
2	-2.08045				2	-2.43785				7	-2.15414
2	-2.07725				3	-2.43769				2	-2.154
27	-2.07686				6	-2.43762				4	-2.15363
4	-2.07552				7	-2.43741				5	-2.14903
3	-2.07543				7	-2.43697				4	-2.1483
9	-2.0746				3	-2.43693				15	-2.14819
30	-2.07457				10	-2.43681				4	-2.14738
16	-2.07343				9	-2.43623				22	-2.14715
4	-2.07203				2	-2.4361				2	-2.1466
4	-2.07202				111	-2.43601				15	-2.14585
3	-2.07186				3	-2.43547				14	-2.14577
16	-2.07011				4	-2.43384				28	-2.14465
2	-2.07005				9	-2.43353				2	-2.14431
2	-2.06753				5	-2.43283				10	-2.14343
2	-2.06603				27	-2.43256				2	-2.14306
2	-2.06597				10	-2.42925				7	-2.1423
2	-2.06435				3	-2.42814				52	-2.14152
6	-2.06362				12	-2.42788				4	-2.14133
4	-2.06334				9	-2.42754				21	-2.14046
2	-2.06313				4	-2.4258				4	-2.13776
6	-2.06285				31	-2.42497				57	-2.13716
2	-2.06221				64	-2.42471				2	-2.13686
23	-2.06138				3	-2.42146				34	-2.1368
4	-2.06113				6	-2.42052				2	-2.13587
6	-2.06032				2	-2.42017				206	-2.13492
2	-2.05989				7	-2.4195				4	-2.1349
2	-2.05669				60	-2.41849				5	-2.13435
3	-2.05495				10	-2.41679				18	-2.13304
9	-2.05481				13	-2.41673				2	-2.13284
3	-2.05287				5	-2.41653				14	-2.13256
9	-2.05197				2	-2.4164				4	-2.13084
20	-2.05118				18	-2.41496				4	-2.12992
2	-2.05075				2	-2.41442				2	-2.12918
2	-2.05038				2	-2.41422				2	-2.12713
5	-2.05022				18	-2.41373				5	-2.12707
5	-2.04982				157	-2.41328				17	-2.12464
2	-2.04863				10	-2.41257				38	-2.12383
4	-2.04776				173	-2.41249				2	-2.12247
5	-2.04679				2	-2.41234				6	-2.12126
6	-2.04647				33	-2.41128				13	-2.12105
2	-2.04615				2	-2.41098				46	-2.11708
50	-2.04556				4	-2.409				2	-2.11697
5	-2.04549				5	-2.40833				40	-2.11595
2	-2.04523				90	-2.40793				3	-2.11449
5	-2.0445				5	-2.40657				2	-2.11341
9	-2.04408				25	-2.40652				45	-2.11192
3	-2.04341				43	-2.4045				14	-2.1118
12	-2.04334				4	-2.40261				2	-2.11174
8	-2.04064				6	-2.40173				9	-2.10751
2	-2.04044				6	-2.39975				6	-2.10639
4	-2.03823				6	-2.39888				4	-2.10543
2	-2.03512				2	-2.39836				20	-2.10531
5	-2.03373				2	-2.39626				2	-2.10516
19	-2.03349				93	-2.39211				10	-2.10242
2	-2.03059				6	-2.39146				7	-2.10157
3	-2.02996				11	-2.39082				19	-2.10066
2	-2.02715				2	-2.38976				2	-2.09978
4	-2.0257				2	-2.38956				7	-2.09955
3	-2.02382				2	-2.3889				6	-2.09679
2	-2.02324				2	-2.38877				4	-2.09586
4	-2.02285				11	-2.38821				4	-2.09581
7	-2.02168				4	-2.3877				3	-2.09552
68	-2.02156				4	-2.3869				2	-2.09506
2	-2.01882				25	-2.38479				9	-2.09494
2	-2.01797				2	-2.38449				2	-2.09354
7	-2.01776				72	-2.38312				24	-2.09114
16	-2.01662				21	-2.38258				9	-2.08968
2	-2.01569				3	-2.3824				21	-2.08833
4	-2.01567				9	-2.38179				8	-2.08796
3	-2.01556				12	-2.38127				2	-2.08748
3	-2.01552				5	-2.381				8	-2.08394
55	-2.01482				28	-2.38059				8	-2.08374
45	-2.01364				7	-2.38017				18	-2.08221
12	-2.01348				91	-2.38008				4	-2.08014
2	-2.01263				3	-2.38003				2	-2.07902
23	-2.012				2	-2.37862				2	-2.07888
2	-2.01194				6	-2.37828				4	-2.07717
2	-2.01134				78	-2.37798				6	-2.0758
3	-2.00963				4	-2.37797				26	-2.07526
2	-2.00874				8	-2.37743				2	-2.07502
2	-2.00676				4	-2.37622				9	-2.07419
4	-2.00535				19	-2.37586				7	-2.07405
4	-2.00313				7	-2.3749				10	-2.07277
2	-2.00228				2	-2.37474				2	-2.07244
3	-2.00149				6	-2.37318				2	-2.07214
4	-2.00127				8	-2.37317				34	-2.07159
2	-1.99987				3	-2.37172				4	-2.0713
3	-1.99753				14	-2.37142				32	-2.07033
18	-1.99643				2	-2.37135				9	-2.06593
6	-1.99604				7	-2.37073				8	-2.06564
2	-1.99577				2	-2.37044				14	-2.06327
23	-1.99468				13	-2.37018				4	-2.06323
4	-1.99326				2	-2.37014				45	-2.06049
2	-1.99289				2	-2.37002				3	-2.06034
4	-1.99248				7	-2.36988				2	-2.0588
2	-1.99217				8	-2.36909				6	-2.05833
4	-1.99148				7	-2.36725				2	-2.05803
19	-1.99038				4	-2.36475				25	-2.0573
2	-1.98989				93	-2.36447				2	-2.05681
4	-1.98954				2	-2.36362				5	-2.05649
5	-1.9891				59	-2.3636				57	-2.05547
4	-1.98877				6	-2.36338				38	-2.05423
7	-1.9886				147	-2.36256				4	-2.05404
10	-1.98737				32	-2.3622				11	-2.05378
14	-1.98699				2	-2.35829				5	-2.05354
2	-1.98436				2	-2.35783				2	-2.05274
2	-1.98267				96	-2.35767				9	-2.05227
4	-1.98181				19	-2.35696				5	-2.0508
13	-1.98129				2	-2.35674				3	-2.0501
11	-1.98018				4	-2.35661				3	-2.04715
8	-1.97973				5	-2.35623				4	-2.04575
2	-1.97934				18	-2.35595				2	-2.0452
75	-1.979				6	-2.3554				15	-2.0444
3	-1.97758				12	-2.35286				2	-2.04385
7	-1.977				8	-2.35184				2	-2.04224
5	-1.97649				2	-2.35073				4	-2.04187
6	-1.97573				28	-2.34986				2	-2.0414
54	-1.97558				91	-2.34816				8	-2.041
3	-1.97405				2	-2.3457				3	-2.03803
2	-1.9735				13	-2.34546				2	-2.03774
6	-1.97281				35	-2.34468				53	-2.03774
5	-1.97238				44	-2.34427				34	-2.03667
4	-1.97091				2	-2.3437				2	-2.03602
2	-1.9685				4	-2.34246				27	-2.03561
8	-1.96811				5	-2.34011				2	-2.03518
42	-1.96802				2	-2.33973				8	-2.03461
2	-1.96676				13	-2.33961				2	-2.03375
3	-1.96674				6	-2.33824				12	-2.03272
5	-1.96633				2	-2.3382				21	-2.03242
5	-1.96482				11	-2.3381				5	-2.03168
5	-1.96469				8	-2.33757				6	-2.02928
3	-1.96251				27	-2.3372				6	-2.02759
14	-1.96241				4	-2.3369				4	-2.02697
2	-1.95961				5	-2.33546				205	-2.02656
5	-1.9591				2	-2.33546				4	-2.02549
13	-1.95836				2	-2.33443				3	-2.02524
5	-1.95579				24	-2.3342				2	-2.02402
3	-1.95449				3	-2.33393				10	-2.02354
2	-1.95276				3	-2.33391				2	-2.0227
4	-1.95187				13	-2.33324				6	-2.0224
6	-1.94923				5	-2.33296				3	-2.02222
17	-1.94876				4	-2.33277				11	-2.02154
5	-1.94732				3	-2.33264				2	-2.0209
9	-1.94715				37	-2.33242				2	-2.02066
2	-1.94552				36	-2.33144				4	-2.01985
3	-1.94544				2	-2.33143				25	-2.01828
3	-1.94543				2	-2.33143				2	-2.01807
2	-1.94541				13	-2.33113				11	-2.01751
7	-1.94453				2	-2.33013				2	-2.01728
3	-1.94288				7	-2.3301				70	-2.01715
10	-1.94241				5	-2.33005				23	-2.01535
5	-1.94237				10	-2.32974				124	-2.01451
2	-1.94225				11	-2.3297				20	-2.01214
3	-1.94146				3	-2.32927				4	-2.01212
5	-1.94094				4	-2.32748				4	-2.01199
2	-1.94076				13	-2.32723				3	-2.01193
3	-1.94038				3	-2.32681				3	-2.01144
2	-1.93947				6	-2.32574				5	-2.01048
17	-1.93654				7	-2.32457				3	-2.0104
27	-1.93653				9	-2.32433				2	-2.00802
15	-1.93608				5	-2.32424				21	-2.00795
3	-1.93401				2	-2.32336				2	-2.00771
4	-1.9311				3	-2.32334				8	-2.00749
2	-1.93107				9	-2.32233				13	-2.00538
2	-1.93077				3	-2.32212				6	-2.00531
2	-1.93034				7	-2.32162				4	-2.00357
2	-1.93031				6	-2.32143				4	-2.00305
5	-1.93031				7	-2.32087				54	-2.00202
2	-1.93008				2	-2.32069				4	-2.0019
16	-1.92769				2	-2.31852				2	-2.00117
3	-1.92572				8	-2.31833				13	-2.00021
13	-1.9253				3	-2.31832				9	-1.99893
8	-1.925				76	-2.31821				2	-1.9989
3	-1.92487				2	-2.31774				2	-1.9987
4	-1.92455				6	-2.31674				4	-1.99814
3	-1.92427				2	-2.31671				35	-1.99813
8	-1.92388				53	-2.31667				23	-1.99795
7	-1.92379				2	-2.31446				2	-1.99785
3	-1.9229				3	-2.31409				4	-1.99699
2	-1.92272				16	-2.31293				4	-1.9944
5	-1.9216				6	-2.31234				2	-1.99417
6	-1.92146				13	-2.31164				9	-1.99302
2	-1.92011				36	-2.31124				2	-1.99226
3	-1.91867				2	-2.31065				18	-1.98915
19	-1.91837				2	-2.31041				8	-1.98894
2	-1.91685				2	-2.30982				5	-1.98879
4	-1.9168				2	-2.30862				7	-1.9878
2	-1.91553				2	-2.30857				2	-1.9875
2	-1.91547				46	-2.30829				210	-1.98645
4	-1.91399				5	-2.30829				13	-1.98588
2	-1.91357				35	-2.30775				2	-1.98536
5	-1.91024				2	-2.30768				6	-1.98533
13	-1.91018				53	-2.30742				74	-1.98387
2	-1.90998				6	-2.30722				8	-1.9812
2	-1.908				2	-2.3072				15	-1.98072
11	-1.90641				2	-2.30658				6	-1.97993
9	-1.9059				2	-2.30595				2	-1.97985
4	-1.90419				6	-2.30558				5	-1.97918
12	-1.90216				60	-2.30427				2	-1.97761
4	-1.90164				2	-2.3037				29	-1.97678
3	-1.90052				2	-2.30355				10	-1.97639
9	-1.89767				11	-2.30346				4	-1.97627
4	-1.89754				2	-2.30342				5	-1.97574
3	-1.89712				51	-2.30247				5	-1.97556
2	-1.8968				14	-2.30159				2	-1.97447
62	-1.89657				23	-2.30106				40	-1.97236
6	-1.89583				38	-2.30093				21	-1.9715
13	-1.89582				2	-2.30078				5	-1.97039
3	-1.89543				2	-2.29982				6	-1.97019
3	-1.8944				2	-2.29981				3	-1.96843
2	-1.89437				82	-2.29752				3	-1.9675
17	-1.89264				14	-2.29669				3	-1.96711
2	-1.89217				5	-2.29633				3	-1.96569
21	-1.89145				13	-2.29555				2	-1.96539
9	-1.89123				27	-2.29504				4	-1.96458
3	-1.89085				6	-2.2944				7	-1.96377
16	-1.89056				2	-2.29329				6	-1.96301
2	-1.89025				26	-2.2931				4	-1.96274
2	-1.88982				13	-2.29264				2	-1.96255
2	-1.88705				2	-2.29208				4	-1.96247
2	-1.88681				17	-2.29202				2	-1.96182
26	-1.8853				5	-2.29198				3	-1.96133
5	-1.88483				2	-2.29165				2	-1.96039
8	-1.88459				6	-2.29144				5	-1.95874
2	-1.88415				9	-2.29076				2	-1.95816
2	-1.88317				4	-2.28909				4	-1.95794
2	-1.88313				2	-2.28903				5	-1.95765
2	-1.88085				50	-2.2889				4	-1.957
3	-1.88063				3	-2.28758				2	-1.95696
6	-1.8797				2	-2.2873				6	-1.95626
12	-1.8785				4	-2.28707				2	-1.95617
2	-1.87808				7	-2.28689				9	-1.95537
2	-1.87728				3	-2.28638				2	-1.95521
13	-1.8769				31	-2.28616				2	-1.95414
2	-1.87542				12	-2.28587				46	-1.95303
2	-1.87429				2	-2.28567				6	-1.95128
3	-1.87417				3	-2.28419				2	-1.95101
4	-1.87336				2	-2.28401				7	-1.95094
9	-1.87333				3	-2.28334				2	-1.95076
2	-1.87221				58	-2.28328				5	-1.94917
2	-1.87084				6	-2.28219				2	-1.94913
2	-1.87048				6	-2.28176				14	-1.94902
3	-1.86899				3	-2.2817				10	-1.94852
15	-1.86706				6	-2.28092				2	-1.94809
2	-1.86647				3	-2.27946				2	-1.94762
4	-1.86565				2	-2.27916				4	-1.94581
6	-1.86421				34	-2.27866				2	-1.94559
2	-1.86411				2	-2.27786				2	-1.94407
4	-1.86371				91	-2.27785				9	-1.94382
8	-1.86146				4	-2.27747				2	-1.94377
2	-1.85996				5	-2.2772				11	-1.94244
12	-1.85905				4	-2.27686				18	-1.94204
4	-1.85855				30	-2.27677				2	-1.9411
2	-1.85752				2	-2.27674				4	-1.9389
9	-1.85722				2	-2.27632				4	-1.93871
34	-1.85709				9	-2.27617				2	-1.93764
2	-1.85654				2	-2.27603				2	-1.93706
2	-1.85601				3	-2.27591				4	-1.93675
2	-1.85556				48	-2.27544				5	-1.93668
3	-1.85529				7	-2.27477				2	-1.93574
7	-1.85522				4	-2.27394				7	-1.93568
8	-1.85359				2	-2.27352				12	-1.9355
8	-1.85337				47	-2.27333				27	-1.93543
3	-1.85225				6	-2.27223				3	-1.93476
2	-1.85196				4	-2.27163				6	-1.93435
2	-1.85124				4	-2.27013				5	-1.93362
2	-1.85014				2	-2.2698				2	-1.93359
7	-1.84984				6	-2.26957				2	-1.93337
70	-1.84976				2	-2.26935				3	-1.93267
41	-1.84972				4	-2.26919				8	-1.93086
2	-1.84834				11	-2.26716				6	-1.93034
8	-1.84764				2	-2.26574				2	-1.93005
4	-1.84747				16	-2.26567				11	-1.92807
10	-1.84746				33	-2.26551				18	-1.92799
5	-1.84736				9	-2.26488				2	-1.92717
2	-1.84631				2	-2.2644				4	-1.92665
2	-1.84447				3	-2.2639				26	-1.92613
4	-1.84441				15	-2.26336				10	-1.92607
2	-1.84369				6	-2.2633				2	-1.92597
23	-1.84144				155	-2.26268				10	-1.92427
5	-1.84082				2	-2.26249				3	-1.92404
3	-1.83796				6	-2.26196				9	-1.92347
3	-1.83677				8	-2.26159				21	-1.92315
11	-1.8363				2	-2.25992				5	-1.92206
9	-1.83591				2	-2.25924				8	-1.92187
2	-1.83563				31	-2.2592				35	-1.9215
2	-1.83512				7	-2.25896				15	-1.92108
8	-1.8337				5	-2.2581				21	-1.91866
3	-1.83256				8	-2.25778				3	-1.91774
5	-1.83214				10	-2.25764				4	-1.91664
2	-1.83195				7	-2.25445				2	-1.91571
2	-1.83139				5	-2.25382				2	-1.91511
2	-1.82679				3	-2.25235				2	-1.91487
2	-1.82672				37	-2.25135				2	-1.91335
19	-1.82644				3	-2.2513				14	-1.91166
3	-1.82609				10	-2.25084				28	-1.91055
2	-1.82502				7	-2.25043				2	-1.90954
7	-1.82357				46	-2.24971				6	-1.90904
3	-1.82211				52	-2.24773				4	-1.90902
2	-1.82193				20	-2.24756				9	-1.90896
11	-1.82129				5	-2.24754				7	-1.90461
2	-1.82125				3	-2.24688				10	-1.90313
28	-1.82088				33	-2.24548				3	-1.90271
2	-1.82067				8	-2.24533				4	-1.9024
3	-1.82039				7	-2.2451				19	-1.90229
2	-1.81982				38	-2.24438				4	-1.90136
2	-1.81967				32	-2.24412				30	-1.90041
8	-1.81854				2	-2.24372				16	-1.89931
13	-1.81809				9	-2.24259				74	-1.89911
8	-1.81784				6	-2.24099				3	-1.89886
3	-1.81663				8	-2.24058				9	-1.89848
66	-1.81541				7	-2.24034				5	-1.89834
4	-1.81422				13	-2.2401				16	-1.898
2	-1.81319				25	-2.23952				2	-1.8978
6	-1.811				6	-2.23921				10	-1.8968
8	-1.80945				5	-2.23782				4	-1.89535
8	-1.80853				2	-2.2378				9	-1.89512
2	-1.80804				3	-2.23677				5	-1.89467
5	-1.80642				2	-2.2367				2	-1.89465
6	-1.80517				9	-2.23533				11	-1.89284
3	-1.80369				116	-2.23369				6	-1.8928
2	-1.80318				6	-2.23335				2	-1.89214
4	-1.80127				19	-2.23258				2	-1.89153
7	-1.80065				5	-2.23065				86	-1.8915
2	-1.80017				2	-2.23059				138	-1.89076
4	-1.79955				2	-2.22955				6	-1.89028
4	-1.79743				2	-2.22921				6	-1.89005
8	-1.79737				19	-2.22818				12	-1.88966
2	-1.79725				6	-2.2281				2	-1.88784
2	-1.79616				7	-2.22741				4	-1.8865
2	-1.79546				2	-2.22629				8	-1.88597
5	-1.79412				9	-2.2258				13	-1.88569
2	-1.79376				23	-2.22563				10	-1.88371
2	-1.79104				53	-2.22552				4	-1.88277
3	-1.78949				3	-2.22404				2	-1.88272
5	-1.78812				2	-2.22387				22	-1.8811
2	-1.7879				2	-2.22373				3	-1.88096
6	-1.78696				13	-2.22338				16	-1.88
2	-1.78666				9	-2.22299				2	-1.8798
13	-1.78552				2	-2.2229				2	-1.87933
2	-1.78551				2	-2.22264				4	-1.87856
4	-1.78427				31	-2.22259				2	-1.87757
3	-1.78346				9	-2.22165				19	-1.87715
2	-1.78184				5	-2.22135				2	-1.87669
2	-1.78063				67	-2.22127				6	-1.87647
16	-1.78056				3	-2.22076				4	-1.87433
2	-1.77992				24	-2.22018				5	-1.87347
2	-1.77922				23	-2.21992				6	-1.87237
2	-1.77911				7	-2.21966				30	-1.87136
2	-1.77875				98	-2.21943				13	-1.8711
2	-1.77836				2	-2.21842				39	-1.87069
2	-1.77736				5	-2.2179				2	-1.87015
8	-1.77711				7	-2.21755				12	-1.86952
6	-1.77694				8	-2.21731				4	-1.86943
2	-1.7765				6	-2.2173				4	-1.86927
13	-1.77615				6	-2.21692				19	-1.86694
6	-1.77611				15	-2.21681				2	-1.86638
6	-1.77538				3	-2.21566				25	-1.86418
2	-1.77519				11	-2.21421				2	-1.8624
17	-1.77286				6	-2.21285				4	-1.86032
43	-1.77233				4	-2.2107				8	-1.85964
2	-1.77098				4	-2.21066				2	-1.85939
2	-1.77001				8	-2.21053				2	-1.85916
3	-1.76971				16	-2.20921				6	-1.85815
2	-1.76948				13	-2.20906				17	-1.85657
6	-1.76925				3	-2.20897				13	-1.85646
5	-1.7679				2	-2.20876				2	-1.8562
7	-1.766				206	-2.20698				2	-1.85525
2	-1.76562				8	-2.20676				11	-1.85509
5	-1.76535				6	-2.20651				4	-1.85493
6	-1.76492				2	-2.20608				41	-1.85029
4	-1.76444				32	-2.20603				4	-1.8493
23	-1.76179				2	-2.20567				19	-1.84916
5	-1.76107				4	-2.20501				4	-1.84894
2	-1.75933				3	-2.20491				6	-1.84817
12	-1.75805				2	-2.20456				2	-1.8472
8	-1.75805				3	-2.20364				6	-1.84623
2	-1.758				10	-2.20357				2	-1.84537
4	-1.75598				4	-2.20343				2	-1.84457
2	-1.75534				3	-2.20311				6	-1.84376
11	-1.75382				5	-2.20219				2	-1.8421
2	-1.75268				17	-2.20175				4	-1.8409
6	-1.75195				41	-2.20144				2	-1.8406
66	-1.7511				37	-2.2004				4	-1.83863
4	-1.75101				12	-2.19987				2	-1.83853
2	-1.75068				5	-2.19984				4	-1.83579
8	-1.74865				16	-2.19898				6	-1.8357
4	-1.74863				14	-2.19867				50	-1.83533
4	-1.74835				3	-2.19828				2	-1.83346
4	-1.74814				25	-2.19806				2	-1.83316
2	-1.74811				8	-2.19645				4	-1.83286
8	-1.74741				13	-2.19636				9	-1.83257
2	-1.74684				2	-2.19631				12	-1.83255
2	-1.74645				26	-2.19583				32	-1.83146
2	-1.7462				12	-2.19551				10	-1.83102
4	-1.7453				2	-2.19503				16	-1.83056
2	-1.7448				7	-2.19338				5	-1.8305
23	-1.74385				3	-2.19274				11	-1.82989
2	-1.7432				49	-2.19273				4	-1.82932
6	-1.74098				4	-2.19224				5	-1.82731
9	-1.73989				11	-2.19046				2	-1.82547
6	-1.73985				4	-2.18844				12	-1.82513
2	-1.73822				40	-2.18819				27	-1.825
2	-1.73761				24	-2.1881				2	-1.8241
5	-1.73744				3	-2.18727				9	-1.82405
2	-1.7372				6	-2.18656				5	-1.82277
2	-1.73695				2	-2.18615				4	-1.82115
3	-1.7365				21	-2.18561				4	-1.82068
2	-1.73487				4	-2.18482				41	-1.8201
26	-1.73435				3	-2.18455				2	-1.82004
5	-1.73431				2	-2.18381				2	-1.8142
2	-1.73384				2	-2.18343				16	-1.81367
2	-1.73383				4	-2.18339				5	-1.81286
8	-1.73353				63	-2.18295				50	-1.81229
43	-1.73292				25	-2.18194				4	-1.81228
2	-1.73289				4	-2.18194				2	-1.81179
8	-1.73286				2	-2.18116				12	-1.81094
14	-1.73216				2	-2.18094				10	-1.81088
2	-1.73139				4	-2.18082				2	-1.81059
3	-1.72995				8	-2.1802				2	-1.81027
14	-1.72949				13	-2.1801				2	-1.80987
17	-1.72846				5	-2.17904				5	-1.80979
2	-1.72761				2	-2.17886				3	-1.80918
2	-1.72526				2	-2.17748				94	-1.80881
2	-1.72514				6	-2.17689				2	-1.80878
4	-1.72477				3	-2.17592				2	-1.80672
57	-1.7223				4	-2.17555				18	-1.80475
2	-1.72089				4	-2.1752				2	-1.8031
2	-1.72034				5	-2.17512				23	-1.80283
2	-1.72019				2	-2.17476				2	-1.8022
12	-1.71975				2	-2.17399				2	-1.80164
14	-1.71867				4	-2.1735				17	-1.79772
3	-1.71809				10	-2.17062				3	-1.79627
3	-1.71794				7	-2.17048				4	-1.79562
3	-1.71784				2	-2.17011				17	-1.79525
2	-1.71773				2	-2.16897				5	-1.7945
5	-1.71626				13	-2.16892				16	-1.79414
15	-1.7159				2	-2.1689				3	-1.79302
4	-1.71522				104	-2.16769				4	-1.79205
2	-1.71467				4	-2.16688				4	-1.78917
4	-1.71437				45	-2.16552				2	-1.78816
2	-1.71433				110	-2.16374				2	-1.78606
6	-1.71131				20	-2.16253				60	-1.78536
5	-1.71023				2	-2.16182				5	-1.78518
7	-1.70958				6	-2.16104				2	-1.78397
2	-1.70805				2	-2.16059				2	-1.78338
3	-1.70694				6	-2.1602				4	-1.78328
2	-1.70639				44	-2.15849				2	-1.7829
2	-1.7049				2	-2.15747				2	-1.78167
2	-1.7049				5	-2.15695				2	-1.78157
2	-1.70456				15	-2.15671				7	-1.78056
2	-1.70136				17	-2.15665				10	-1.77957
3	-1.69956				8	-2.1566				6	-1.77835
2	-1.69866				3	-2.15597				2	-1.77772
8	-1.69863				3	-2.15585				4	-1.77679
8	-1.69839				2	-2.1557				14	-1.77638
4	-1.69779				141	-2.15532				17	-1.77635
2	-1.69747				2	-2.15415				73	-1.77468
4	-1.69578				4	-2.15414				4	-1.77347
7	-1.69511				2	-2.15364				2	-1.77346
4	-1.69429				6	-2.15288				2	-1.77341
2	-1.69315				18	-2.15286				4	-1.7707
6	-1.69135				13	-2.15231				2	-1.76982
6	-1.69132				7	-2.15227				3	-1.76974
2	-1.69022				14	-2.15148				2	-1.76867
6	-1.68995				2	-2.14971				6	-1.76576
2	-1.68994				10	-2.14968				2	-1.76476
6	-1.6895				2	-2.14964				4	-1.76452
4	-1.68798				2	-2.1492				11	-1.76074
3	-1.6874				31	-2.14906				11	-1.76008
9	-1.68444				2	-2.14861				2	-1.75987
2	-1.68431				10	-2.14737				39	-1.75955
2	-1.68355				8	-2.14731				4	-1.75935
2	-1.6829				2	-2.14684				2	-1.75854
2	-1.68227				29	-2.14583				3	-1.75728
2	-1.68083				7	-2.14571				2	-1.75682
4	-1.67965				14	-2.1456				5	-1.75678
13	-1.67811				5	-2.14552				57	-1.75643
4	-1.67688				2	-2.14491				5	-1.75581
9	-1.6761				4	-2.14425				2	-1.75477
2	-1.67544				2	-2.1431				7	-1.75451
2	-1.6732				3	-2.14283				2	-1.75332
2	-1.67174				23	-2.14214				17	-1.75191
4	-1.6703				2	-2.14034				19	-1.75187
4	-1.67021				20	-2.1401				2	-1.7509
6	-1.66824				2	-2.13945				6	-1.75034
2	-1.66706				2	-2.1393				2	-1.75034
2	-1.66684				77	-2.13845				2	-1.75003
10	-1.66659				8	-2.13737				2	-1.74857
12	-1.66583				147	-2.13725				3	-1.74848
8	-1.66574				5	-2.13721				13	-1.74834
2	-1.66431				10	-2.1372				18	-1.74775
8	-1.66341				3	-2.13658				2	-1.74716
23	-1.66331				10	-2.13597				8	-1.74705
3	-1.6628				6	-2.13551				4	-1.74665
12	-1.66222				2	-2.13517				5	-1.74663
2	-1.66145				2	-2.13417				12	-1.7464
3	-1.65773				8	-2.1333				5	-1.74608
3	-1.65657				10	-2.1329				7	-1.74526
2	-1.65643				6	-2.13265				6	-1.74454
10	-1.65601				2	-2.13125				2	-1.74308
11	-1.65458				2	-2.13116				6	-1.74305
28	-1.6542				5	-2.1306				14	-1.74219
4	-1.65055				30	-2.13004				5	-1.74148
5	-1.64971				11	-2.12869				2	-1.74132
3	-1.64953				19	-2.1281				2	-1.74051
2	-1.64938				5	-2.12768				19	-1.74019
17	-1.64898				4	-2.12727				27	-1.73937
20	-1.64876				14	-2.12718				3	-1.73857
4	-1.64652				5	-2.12705				4	-1.73856
3	-1.64539				17	-2.12652				70	-1.73805
4	-1.64538				2	-2.12527				6	-1.73693
3	-1.64513				2	-2.12519				13	-1.73638
4	-1.64409				3	-2.12481				2	-1.73354
2	-1.64349				3	-2.12418				8	-1.73351
5	-1.64338				2	-2.12402				2	-1.73302
3	-1.64327				48	-2.12337				16	-1.73222
9	-1.64256				30	-2.12297				11	-1.73214
2	-1.64177				2	-2.12229				2	-1.73117
42	-1.64005				6	-2.12218				3	-1.72909
9	-1.63946				2	-2.12176				2	-1.72899
172	-1.63893				3	-2.12109				11	-1.72675
4	-1.63231				9	-2.12055				10	-1.72528
5	-1.63066				45	-2.12018				5	-1.72231
6	-1.63017				4	-2.12012				4	-1.72129
4	-1.62984				33	-2.11935				6	-1.72113
2	-1.62902				2	-2.11897				6	-1.72107
5	-1.62876				3	-2.1181				3	-1.72
5	-1.62845				10	-2.11742				4	-1.71984
3	-1.62793				3	-2.1174				2	-1.71947
7	-1.62582				4	-2.11704				3	-1.71831
6	-1.62516				103	-2.11666				2	-1.71806
4	-1.6247				2	-2.11657				11	-1.71783
2	-1.62451				6	-2.11649				5	-1.71661
26	-1.62319				161	-2.11542				2	-1.71651
4	-1.62313				20	-2.1153				4	-1.71643
5	-1.62264				4	-2.1153				2	-1.7162
5	-1.62201				6	-2.11464				9	-1.71528
8	-1.62152				2	-2.11335				49	-1.71499
4	-1.62099				3	-2.11332				5	-1.7135
16	-1.62085				22	-2.11182				2	-1.71246
3	-1.62024				21	-2.11141				7	-1.71203
2	-1.6189				2	-2.1109				2	-1.71169
8	-1.61882				2	-2.10987				2	-1.71164
23	-1.61856				21	-2.10986				5	-1.71146
16	-1.61691				7	-2.10887				6	-1.70983
4	-1.61644				5	-2.10884				7	-1.70913
15	-1.61542				4	-2.10849				2	-1.70903
2	-1.61504				37	-2.10778				3	-1.70761
4	-1.61492				7	-2.10749				2	-1.70583
2	-1.61484				2	-2.10725				16	-1.70577
4	-1.61468				29	-2.10723				9	-1.70489
2	-1.61267				236	-2.10701				19	-1.70359
3	-1.61258				4	-2.10677				4	-1.70344
4	-1.61027				10	-2.10581				2	-1.70321
22	-1.60863				2	-2.10577				5	-1.70295
3	-1.6086				5	-2.10244				7	-1.70287
7	-1.60846				4	-2.10239				18	-1.70036
2	-1.60802				11	-2.10235				3	-1.70028
2	-1.60624				2	-2.10148				2	-1.70014
4	-1.60558				5	-2.1013				11	-1.70004
4	-1.60364				108	-2.10111				2	-1.69921
6	-1.60349				6	-2.10106				3	-1.69853
5	-1.60181				2	-2.10089				9	-1.69812
2	-1.60146				4	-2.10035				2	-1.69567
4	-1.60134				10	-2.10005				2	-1.69466
3	-1.6006				4	-2.09992				2	-1.69315
4	-1.59878				98	-2.0995				2	-1.69309
2	-1.59766				2	-2.09936				3	-1.69126
9	-1.59665				2	-2.09919				2	-1.69088
5	-1.59658				2	-2.09857				5	-1.69016
11	-1.59654				15	-2.09855				4	-1.68983
9	-1.59568				46	-2.097				3	-1.68904
2	-1.59538				5	-2.09693				2	-1.68865
6	-1.59394				5	-2.09628				2	-1.68751
5	-1.59134				6	-2.09587				2	-1.68748
2	-1.59068				2	-2.09579				4	-1.68592
4	-1.59055				2	-2.09578				3	-1.68461
2	-1.59009				2	-2.09551				2	-1.68334
2	-1.59005				49	-2.09546				2	-1.68287
2	-1.58917				5	-2.09371				10	-1.6817
2	-1.58619				27	-2.09367				2	-1.67991
7	-1.58565				2	-2.09359				2	-1.67898
2	-1.58457				37	-2.09332				2	-1.67891
6	-1.5829				2	-2.09275				10	-1.67873
2	-1.58183				2	-2.09244				6	-1.678
3	-1.58008				15	-2.09191				8	-1.67761
3	-1.57983				4	-2.0919				4	-1.67682
5	-1.57607				6	-2.09134				10	-1.67572
4	-1.57573				144	-2.09124				76	-1.6753
32	-1.57536				18	-2.09047				7	-1.67401
16	-1.5752				19	-2.08892				2	-1.67376
2	-1.5752				5	-2.08828				5	-1.67229
10	-1.57452				74	-2.08823				2	-1.67028
7	-1.57399				2	-2.08788				5	-1.66964
5	-1.57384				2	-2.08704				11	-1.66963
2	-1.57384				3	-2.08693				2	-1.66793
2	-1.57281				4	-2.08682				4	-1.66786
15	-1.57254				3	-2.08543				6	-1.66739
4	-1.57186				6	-2.08446				2	-1.66699
2	-1.57171				3	-2.0844				2	-1.6644
7	-1.57135				8	-2.08402				5	-1.66437
5	-1.56873				2	-2.0835				5	-1.66389
2	-1.56746				6	-2.08343				17	-1.66339
18	-1.56572				2	-2.08336				20	-1.66308
2	-1.5656				14	-2.08329				2	-1.66298
2	-1.56529				7	-2.08306				6	-1.66274
2	-1.56485				8	-2.08202				6	-1.6619
6	-1.56472				3	-2.07959				62	-1.66141
4	-1.5631				2	-2.07932				5	-1.66046
4	-1.56305				11	-2.07838				2	-1.66033
4	-1.56292				2	-2.07785				5	-1.65992
2	-1.56257				4	-2.07785				2	-1.65974
2	-1.56172				4	-2.07708				2	-1.65676
6	-1.56009				3	-2.07695				2	-1.65619
2	-1.55999				42	-2.07646				2	-1.65531
2	-1.55946				4	-2.0757				6	-1.65505
2	-1.55873				9	-2.07562				13	-1.65456
20	-1.55751				2	-2.07546				2	-1.65408
6	-1.55732				28	-2.07531				3	-1.654
2	-1.55697				3	-2.07526				2	-1.65349
2	-1.55691				4	-2.07514				3	-1.65269
6	-1.55565				3	-2.07481				92	-1.65193
2	-1.55513				5	-2.07478				2	-1.65107
2	-1.55424				10	-2.07462				3	-1.6508
2	-1.5539				5	-2.07457				5	-1.6508
14	-1.55335				16	-2.07367				20	-1.64953
2	-1.55249				2	-2.07341				3	-1.64936
2	-1.55202				10	-2.07306				8	-1.64933
16	-1.55122				19	-2.07166				2	-1.64921
3	-1.55089				8	-2.07127				2	-1.64854
2	-1.55068				8	-2.07089				7	-1.64755
25	-1.55036				5	-2.0699				7	-1.64699
2	-1.54967				14	-2.06966				6	-1.64541
5	-1.54839				7	-2.06854				6	-1.64422
2	-1.54701				2	-2.06789				6	-1.64133
3	-1.54695				3	-2.06743				8	-1.64102
2	-1.54646				11	-2.06729				4	-1.64102
2	-1.54499				2	-2.06597				2	-1.6401
9	-1.54279				6	-2.06525				2	-1.63987
2	-1.54155				6	-2.06509				4	-1.63968
2	-1.54048				4	-2.06414				20	-1.63959
37	-1.54035				10	-2.06361				4	-1.6384
12	-1.53978				2	-2.06178				9	-1.63732
10	-1.53726				18	-2.06178				2	-1.63624
2	-1.53655				58	-2.06112				2	-1.63531
5	-1.53628				4	-2.06055				4	-1.63531
36	-1.53549				7	-2.0602				8	-1.63521
3	-1.53515				20	-2.05983				2	-1.63499
2	-1.53462				37	-2.05934				14	-1.63458
4	-1.53392				49	-2.05898				3	-1.6344
3	-1.53377				10	-2.058				2	-1.63389
6	-1.53339				17	-2.05743				2	-1.63319
2	-1.5331				65	-2.05674				5	-1.63245
2	-1.53307				11	-2.05532				7	-1.63245
3	-1.53303				4	-2.0549				6	-1.63231
2	-1.53266				4	-2.05464				2	-1.63086
3	-1.532				8	-2.05439				4	-1.63031
17	-1.53113				4	-2.05367				2	-1.62918
8	-1.53091				3	-2.05327				2	-1.62898
12	-1.52997				2	-2.05321				25	-1.62813
9	-1.52834				4	-2.05302				5	-1.62721
14	-1.52763				2	-2.0526				6	-1.62655
4	-1.52737				5	-2.05209				2	-1.6257
3	-1.52631				2	-2.05193				2	-1.62537
2	-1.52604				40	-2.05156				4	-1.62405
3	-1.52566				16	-2.0511				5	-1.62367
17	-1.52508				3	-2.05109				2	-1.62355
2	-1.52476				12	-2.05095				2	-1.62341
2	-1.52474				2	-2.05073				3	-1.62281
2	-1.52459				3	-2.05049				2	-1.62279
7	-1.52329				2	-2.05048				26	-1.62259
3	-1.51965				2	-2.05027				7	-1.62245
3	-1.51947				2	-2.04749				2	-1.62238
4	-1.51793				4	-2.04748				3	-1.62219
2	-1.51771				4	-2.04643				2	-1.62204
3	-1.51734				9	-2.04454				8	-1.62197
2	-1.51689				2	-2.04395				11	-1.62147
22	-1.51628				21	-2.04351				2	-1.62125
2	-1.51597				16	-2.04268				9	-1.621
4	-1.51525				2	-2.04236				2	-1.6209
12	-1.51321				41	-2.04192				3	-1.62061
17	-1.51104				3	-2.04158				6	-1.61707
2	-1.51079				6	-2.04139				2	-1.61247
4	-1.51059				52	-2.04138				5	-1.61189
36	-1.50996				2	-2.04093				6	-1.61154
5	-1.50941				18	-2.04073				12	-1.61009
2	-1.50849				4	-2.04056				15	-1.60722
7	-1.5078				2	-2.03955				5	-1.60702
3	-1.50736				3	-2.03805				2	-1.60321
21	-1.50695				30	-2.03804				4	-1.60273
5	-1.50668				8	-2.03802				2	-1.60258
2	-1.50631				18	-2.03719				6	-1.59819
10	-1.50598				3	-2.03718				4	-1.59799
4	-1.50497				2	-2.03715				3	-1.59707
8	-1.50465				2	-2.03547				3	-1.59626
2	-1.50324				2	-2.03478				3	-1.5962
29	-1.50306				2	-2.03467				15	-1.5958
4	-1.50171				6	-2.034				2	-1.59574
32	-1.50041				7	-2.03386				7	-1.59556
3	-1.49944				8	-2.03275				5	-1.59522
15	-1.49905				2	-2.03192				5	-1.59476
2	-1.49854				3	-2.03191				5	-1.59388
2	-1.49738				9	-2.0318				3	-1.59179
24	-1.49671				2	-2.03121				2	-1.59155
2	-1.4965				2	-2.02994				11	-1.59128
2	-1.49587				2	-2.02965				15	-1.59022
2	-1.49539				27	-2.0293				6	-1.5886
2	-1.4945				2	-2.02807				2	-1.58689
2	-1.49436				2	-2.02806				2	-1.58629
5	-1.49433				67	-2.02792				2	-1.58531
4	-1.49265				12	-2.02679				3	-1.58416
4	-1.49235				2	-2.02678				4	-1.58281
2	-1.49229				5	-2.02654				3	-1.58272
5	-1.49216				10	-2.0258				5	-1.58196
2	-1.49194				2	-2.02561				10	-1.58189
2	-1.4918				2	-2.02539				10	-1.58154
2	-1.49177				2	-2.02455				2	-1.58146
3	-1.49167				2	-2.0238				6	-1.58114
7	-1.49145				21	-2.0235				4	-1.57948
6	-1.49063				6	-2.02324				6	-1.57925
2	-1.48869				6	-2.02255				3	-1.57922
2	-1.48866				4	-2.02223				136	-1.57835
4	-1.4875				3	-2.02142				2	-1.57814
4	-1.48705				2	-2.02068				3	-1.57695
2	-1.48664				6	-2.0192				2	-1.57652
3	-1.48597				2	-2.01882				2	-1.57627
10	-1.48557				2	-2.01808				13	-1.57566
7	-1.48552				6	-2.01805				24	-1.57493
2	-1.48546				2	-2.01801				2	-1.57462
39	-1.48524				7	-2.01727				4	-1.57433
2	-1.48336				2	-2.01686				6	-1.57387
13	-1.48308				2	-2.01676				4	-1.57383
2	-1.47849				5	-2.01614				44	-1.57325
6	-1.47817				7	-2.01585				7	-1.57293
2	-1.47793				7	-2.01571				21	-1.57228
2	-1.47772				2	-2.01565				9	-1.57168
3	-1.47758				4	-2.01451				3	-1.57156
2	-1.47745				7	-2.01448				2	-1.57142
5	-1.47702				17	-2.01347				2	-1.57036
4	-1.47604				5	-2.01316				2	-1.57029
2	-1.47571				2	-2.01314				2	-1.57028
2	-1.47569				5	-2.01227				6	-1.57015
3	-1.47426				2	-2.0116				3	-1.56969
12	-1.47281				3	-2.0106				3	-1.56889
2	-1.47152				2	-2.01029				2	-1.56789
2	-1.47138				93	-2.01013				2	-1.5669
3	-1.47125				2	-2.00991				11	-1.56671
6	-1.47125				17	-2.00957				4	-1.56446
3	-1.47044				4	-2.00941				3	-1.56414
4	-1.47				12	-2.00917				2	-1.56378
2	-1.46996				13	-2.009				2	-1.56367
9	-1.46983				3	-2.00758				14	-1.56365
6	-1.46952				6	-2.00728				2	-1.56236
2	-1.46906				2	-2.00712				7	-1.56203
8	-1.46828				28	-2.00664				2	-1.56098
2	-1.46822				3	-2.00639				2	-1.56048
82	-1.46739				3	-2.00613				4	-1.55985
2	-1.46718				7	-2.00611				5	-1.55947
115	-1.46606				7	-2.0058				5	-1.55913
26	-1.46603				6	-2.00523				9	-1.55845
4	-1.46551				3	-2.00512				2	-1.55837
2	-1.46549				4	-2.00485				2	-1.55795
2	-1.46175				2	-2.00463				3	-1.55557
4	-1.45859				30	-2.00435				7	-1.55555
90	-1.45826				2	-2.00432				4	-1.55516
3	-1.45772				2	-2.00284				2	-1.55509
2	-1.45758				2	-2.00228				31	-1.55507
2	-1.45738				2	-2.00178				15	-1.55407
4	-1.4568				4	-2.00141				17	-1.55384
3	-1.45679				9	-2.00128				2	-1.55357
2	-1.45622				4	-2.00059				4	-1.55355
4	-1.45595				6	-2.00026				3	-1.5534
2	-1.45527				5	-1.99924				6	-1.55333
8	-1.45454				5	-1.99867				7	-1.55332
8	-1.45396				2	-1.99855				4	-1.5527
21	-1.45297				7	-1.99844				7	-1.55267
7	-1.45267				3	-1.9982				2	-1.55255
2	-1.45262				9	-1.99813				5	-1.55164
2	-1.45214				54	-1.99765				6	-1.55091
2	-1.45139				9	-1.99696				2	-1.55055
4	-1.44941				3	-1.99691				2	-1.54976
6	-1.44876				2	-1.99497				2	-1.54953
24	-1.44834				2	-1.99474				3	-1.54866
6	-1.44815				10	-1.99413				2	-1.5478
16	-1.4474				4	-1.99293				2	-1.54708
10	-1.44622				2	-1.99031				2	-1.54582
2	-1.44621				86	-1.99019				4	-1.54348
2	-1.44513				22	-1.99003				2	-1.54273
2	-1.44397				2	-1.98943				4	-1.54213
2	-1.44335				4	-1.98889				2	-1.54197
5	-1.44218				3	-1.98864				3	-1.54138
3	-1.44175				28	-1.98854				5	-1.54081
2	-1.44112				2	-1.98849				3	-1.54013
3	-1.44075				6	-1.98843				4	-1.53958
6	-1.44046				2	-1.98825				2	-1.53939
3	-1.43933				4	-1.98812				11	-1.5375
7	-1.4392				2	-1.98755				2	-1.53749
3	-1.43844				2	-1.98699				7	-1.53696
3	-1.4384				3	-1.98629				2	-1.53616
2	-1.43775				19	-1.98627				2	-1.53583
2	-1.43699				15	-1.9859				2	-1.53519
4	-1.43575				6	-1.98528				4	-1.53512
2	-1.43525				2	-1.98357				22	-1.53401
5	-1.43507				2	-1.98302				2	-1.53312
2	-1.4343				24	-1.98254				2	-1.53262
3	-1.43422				3	-1.98244				5	-1.53248
21	-1.43232				15	-1.98239				2	-1.53242
2	-1.43209				25	-1.98089				41	-1.53229
15	-1.43127				9	-1.98059				2	-1.53093
10	-1.42976				9	-1.98057				3	-1.52978
6	-1.42915				5	-1.9803				2	-1.5283
2	-1.42901				44	-1.98007				3	-1.52755
2	-1.42731				2	-1.97987				2	-1.52718
2	-1.42688				9	-1.97957				2	-1.52686
11	-1.42616				3	-1.97802				6	-1.52685
6	-1.42612				12	-1.97763				2	-1.52598
2	-1.42601				2	-1.97746				4	-1.52529
4	-1.42591				36	-1.97707				2	-1.52516
2	-1.42524				3	-1.97706				2	-1.52479
9	-1.42498				83	-1.97699				2	-1.52477
5	-1.42493				2	-1.97666				4	-1.52468
2	-1.42362				3	-1.97647				2	-1.52426
7	-1.42357				105	-1.97599				4	-1.52317
10	-1.42275				2	-1.97546				6	-1.52305
4	-1.42178				4	-1.97528				6	-1.52116
5	-1.42166				2	-1.97482				2	-1.52088
2	-1.41911				5	-1.97435				44	-1.52056
2	-1.41878				4	-1.97402				3	-1.51971
6	-1.41755				8	-1.97392				2	-1.51855
15	-1.41671				6	-1.97374				3	-1.51849
2	-1.4161				53	-1.97365				4	-1.51815
2	-1.41597				2	-1.97259				8	-1.51779
3	-1.41501				10	-1.97249				6	-1.51758
6	-1.41418				4	-1.97171				5	-1.51438
7	-1.41331				2	-1.97065				4	-1.51359
6	-1.41186				2	-1.97059				8	-1.51348
2	-1.41167				2	-1.97044				5	-1.51345
10	-1.41158				5	-1.9699				2	-1.51266
6	-1.41127				13	-1.96869				3	-1.51193
29	-1.4101				2	-1.96849				2	-1.51088
2	-1.40904				7	-1.96839				2	-1.5108
5	-1.40739				5	-1.96824				14	-1.51051
9	-1.40727				7	-1.96808				3	-1.50969
4	-1.40704				2	-1.9679				8	-1.5094
2	-1.4062				16	-1.96774				10	-1.50892
6	-1.40387				20	-1.96676				2	-1.50712
14	-1.40258				2	-1.96663				4	-1.50579
3	-1.40241				4	-1.96628				2	-1.50565
3	-1.40094				2	-1.96624				2	-1.50559
3	-1.4006				83	-1.96596				2	-1.50521
31	-1.4002				3	-1.96458				3	-1.50313
5	-1.39938				12	-1.96435				3	-1.50259
2	-1.3987				3	-1.96373				5	-1.50224
3	-1.39818				7	-1.96314				2	-1.50114
2	-1.39762				12	-1.96271				7	-1.50067
5	-1.39729				2	-1.95995				5	-1.50005
2	-1.39658				11	-1.95948				38	-1.49994
19	-1.39656				3	-1.95931				4	-1.49902
2	-1.39618				4	-1.9592				17	-1.49799
4	-1.39582				2	-1.95914				2	-1.49728
3	-1.39538				3	-1.95891				2	-1.49661
4	-1.39392				44	-1.95839				2	-1.49537
8	-1.39247				2	-1.95821				3	-1.49279
4	-1.39202				36	-1.95814				10	-1.49172
2	-1.39198				3	-1.95745				4	-1.49018
4	-1.39153				11	-1.95743				2	-1.49004
6	-1.39107				13	-1.95646				11	-1.48964
3	-1.39037				2	-1.9557				4	-1.48894
2	-1.38947				47	-1.95541				14	-1.48819
4	-1.38917				2	-1.95539				2	-1.48775
6	-1.38891				2	-1.95539				14	-1.4875
2	-1.38814				10	-1.95535				2	-1.48595
2	-1.38785				2	-1.95487				6	-1.48581
6	-1.38733				43	-1.95427				159	-1.48474
2	-1.38705				2	-1.95413				2	-1.48332
3	-1.38606				4	-1.95402				2	-1.48275
2	-1.3857				4	-1.95373				7	-1.48238
5	-1.385				4	-1.95204				3	-1.48188
11	-1.38453				2	-1.95168				2	-1.48154
40	-1.38363				6	-1.95086				4	-1.48052
2	-1.38292				3	-1.95083				2	-1.48008
2	-1.38161				5	-1.95082				3	-1.47864
2	-1.38132				9	-1.95038				54	-1.47795
6	-1.38066				13	-1.94875				2	-1.47727
2	-1.38033				2	-1.94809				3	-1.47668
3	-1.37853				2	-1.94796				4	-1.47635
4	-1.3782				2	-1.94739				2	-1.47582
5	-1.37791				8	-1.94733				2	-1.47377
2	-1.37768				48	-1.94721				11	-1.47362
10	-1.37696				7	-1.94705				3	-1.4733
3	-1.37659				22	-1.94703				17	-1.47298
17	-1.37655				2	-1.94606				2	-1.47162
6	-1.37606				12	-1.94576				2	-1.47107
2	-1.37529				6	-1.94533				2	-1.46863
31	-1.37513				2	-1.94507				5	-1.46815
5	-1.37475				2	-1.94473				4	-1.46815
5	-1.37415				2	-1.94419				4	-1.46814
4	-1.37376				2	-1.94371				2	-1.46747
2	-1.37311				4	-1.94318				5	-1.4674
2	-1.37306				11	-1.94241				41	-1.46647
3	-1.37295				2	-1.94226				4	-1.46548
5	-1.37276				8	-1.94004				3	-1.46499
6	-1.37247				2	-1.93986				3	-1.46441
7	-1.37223				5	-1.93901				3	-1.46398
2	-1.37192				2	-1.93883				2	-1.46239
2	-1.37095				3	-1.93855				6	-1.46153
2	-1.37033				2	-1.93823				5	-1.46028
7	-1.37016				16	-1.93799				2	-1.45997
3	-1.36898				7	-1.93785				2	-1.45985
30	-1.36825				33	-1.93736				6	-1.45961
10	-1.36794				6	-1.93663				21	-1.45953
2	-1.36682				2	-1.9366				2	-1.45947
3	-1.3654				2	-1.93657				2	-1.45889
4	-1.36516				4	-1.93627				22	-1.45817
3	-1.3645				52	-1.93611				4	-1.45707
10	-1.36427				31	-1.93526				2	-1.45549
3	-1.36421				9	-1.93448				2	-1.45528
8	-1.36341				4	-1.93433				17	-1.4546
2	-1.36308				2	-1.93344				7	-1.45363
4	-1.36292				5	-1.93291				2	-1.453
11	-1.36217				7	-1.93221				2	-1.45238
22	-1.36214				3	-1.93194				2	-1.45089
7	-1.36197				2	-1.92979				2	-1.45026
22	-1.3619				26	-1.92823				3	-1.44798
7	-1.36077				2	-1.92728				4	-1.44644
2	-1.36072				21	-1.927				6	-1.44561
2	-1.36057				2	-1.92693				2	-1.44341
2	-1.35981				10	-1.92682				5	-1.44299
2	-1.35747				2	-1.92625				5	-1.44196
7	-1.35739				4	-1.92554				4	-1.44162
2	-1.35699				16	-1.92524				2	-1.44161
2	-1.35664				2	-1.92359				2	-1.44139
2	-1.3555				17	-1.92355				3	-1.44063
59	-1.35382				2	-1.92329				2	-1.44005
5	-1.35376				2	-1.92319				2	-1.43907
2	-1.35328				4	-1.923				2	-1.43752
2	-1.35324				2	-1.92281				3	-1.43715
11	-1.35182				2	-1.92248				9	-1.43695
2	-1.35139				2	-1.92236				5	-1.43464
2	-1.35128				2	-1.92209				4	-1.43412
18	-1.35088				2	-1.92193				2	-1.43341
21	-1.35045				2	-1.92053				2	-1.43263
2	-1.34995				2	-1.9192				6	-1.43261
9	-1.34944				4	-1.91884				4	-1.43142
2	-1.34917				12	-1.91845				16	-1.43107
3	-1.34878				2	-1.91775				13	-1.43104
2	-1.34875				2	-1.9176				9	-1.43085
5	-1.34865				3	-1.91752				4	-1.43033
5	-1.34766				3	-1.91694				4	-1.42931
2	-1.3469				7	-1.91658				2	-1.42834
21	-1.34678				4	-1.91656				13	-1.42832
10	-1.34643				3	-1.91612				4	-1.42753
2	-1.3453				9	-1.91534				7	-1.42732
3	-1.34441				4	-1.91463				3	-1.42713
2	-1.34346				2	-1.91433				16	-1.42453
14	-1.34292				12	-1.91335				16	-1.42368
3	-1.34207				6	-1.91332				3	-1.42223
9	-1.34138				3	-1.91289				4	-1.42156
2	-1.34132				2	-1.91261				8	-1.42127
4	-1.34124				33	-1.91189				14	-1.41981
2	-1.34121				3	-1.91185				21	-1.41951
5	-1.34065				2	-1.9094				52	-1.41882
2	-1.33852				2	-1.90803				2	-1.41834
6	-1.33781				124	-1.90785				2	-1.418
3	-1.33771				2	-1.90783				8	-1.41669
4	-1.33682				12	-1.9072				15	-1.41613
5	-1.3361				2	-1.90596				2	-1.41555
2	-1.33586				16	-1.90573				4	-1.41452
2	-1.33481				20	-1.90551				10	-1.41215
2	-1.33423				2	-1.90498				4	-1.41205
2	-1.33414				35	-1.9047				29	-1.41145
5	-1.33372				4	-1.90438				4	-1.41068
2	-1.33367				64	-1.90389				5	-1.41063
6	-1.3327				9	-1.90251				4	-1.4092
17	-1.33089				2	-1.90237				2	-1.40914
2	-1.33087				5	-1.90147				5	-1.40904
6	-1.33013				3	-1.90135				2	-1.40843
9	-1.32957				2	-1.90116				2	-1.40791
7	-1.32941				20	-1.9002				7	-1.40687
2	-1.32892				2	-1.89981				2	-1.40644
2	-1.32886				3	-1.89956				2	-1.4055
4	-1.32835				18	-1.89836				4	-1.40534
18	-1.32759				13	-1.89831				27	-1.40521
2	-1.32756				2	-1.89776				4	-1.40513
4	-1.32569				3	-1.8964				2	-1.40497
2	-1.32537				2	-1.89616				6	-1.40462
4	-1.32444				2	-1.89599				2	-1.40434
11	-1.32415				6	-1.89579				4	-1.40432
4	-1.32402				10	-1.89553				2	-1.40423
2	-1.3239				11	-1.89531				2	-1.40331
2	-1.32124				7	-1.89515				8	-1.40186
2	-1.32041				11	-1.895				10	-1.4003
3	-1.31874				3	-1.89494				5	-1.39981
3	-1.318				34	-1.89448				4	-1.39881
2	-1.31776				24	-1.89418				6	-1.39868
2	-1.31754				2	-1.89384				4	-1.39836
10	-1.31751				16	-1.89213				2	-1.39725
2	-1.31749				6	-1.89157				12	-1.39419
4	-1.31527				2	-1.89154				4	-1.39389
2	-1.31518				4	-1.89078				2	-1.39354
2	-1.31478				30	-1.89061				2	-1.39168
4	-1.314				5	-1.8905				3	-1.39129
15	-1.31288				4	-1.88992				13	-1.39116
2	-1.31278				2	-1.88975				4	-1.38992
2	-1.31217				4	-1.88974				2	-1.38941
2	-1.31166				44	-1.88917				2	-1.38778
2	-1.31144				10	-1.88899				2	-1.38764
6	-1.31078				14	-1.88877				10	-1.38746
2	-1.31068				4	-1.88842				11	-1.38712
4	-1.31057				2	-1.88773				2	-1.38608
2	-1.31043				9	-1.88722				2	-1.38581
15	-1.31043				102	-1.88635				15	-1.38508
2	-1.30811				2	-1.88635				2	-1.38454
2	-1.30726				6	-1.8863				7	-1.38237
4	-1.30633				2	-1.88612				6	-1.3818
4	-1.30616				4	-1.88595				9	-1.38107
4	-1.30587				6	-1.88557				3	-1.38101
6	-1.30527				4	-1.88516				34	-1.38091
6	-1.30501				2	-1.88482				31	-1.37946
11	-1.3048				2	-1.88474				19	-1.37923
2	-1.30237				4	-1.88453				2	-1.37908
2	-1.30223				4	-1.88433				9	-1.37895
2	-1.30185				56	-1.88238				6	-1.37865
2	-1.30094				7	-1.88236				8	-1.37842
5	-1.30035				5	-1.88198				4	-1.37816
5	-1.3				2	-1.88047				3	-1.37732
8	-1.29995				2	-1.88018				2	-1.3757
3	-1.29818				6	-1.87903				24	-1.37564
2	-1.29748				5	-1.87849				15	-1.37532
2	-1.29655				2	-1.87822				6	-1.37524
6	-1.29625				13	-1.878				2	-1.37452
2	-1.29595				2	-1.87723				2	-1.37441
3	-1.29567				12	-1.87714				12	-1.37363
3	-1.29565				3	-1.87714				2	-1.37285
4	-1.29544				6	-1.877				20	-1.37228
2	-1.29529				2	-1.87654				3	-1.37178
2	-1.29378				42	-1.87638				4	-1.37125
2	-1.29277				5	-1.87614				6	-1.3707
2	-1.29137				3	-1.87556				4	-1.36749
5	-1.29002				4	-1.87534				4	-1.36693
2	-1.28861				15	-1.87432				2	-1.36692
3	-1.28831				2	-1.87381				3	-1.36627
2	-1.28829				11	-1.87222				2	-1.36608
5	-1.28823				2	-1.87119				8	-1.36569
2	-1.28712				2	-1.87109				5	-1.3652
2	-1.28648				2	-1.87056				6	-1.36406
4	-1.28607				22	-1.87037				2	-1.36266
3	-1.2857				6	-1.87017				5	-1.3621
3	-1.28494				12	-1.86901				4	-1.36184
5	-1.28489				59	-1.86801				3	-1.36128
2	-1.28362				10	-1.86762				6	-1.36119
5	-1.28355				60	-1.86685				8	-1.36082
4	-1.28282				3	-1.86667				2	-1.3604
14	-1.28277				119	-1.86637				10	-1.3573
3	-1.28212				26	-1.86424				10	-1.35717
15	-1.28159				5	-1.86395				4	-1.35653
2	-1.28132				2	-1.86395				2	-1.3565
4	-1.28095				3	-1.86371				56	-1.35638
2	-1.28093				2	-1.86361				2	-1.3562
2	-1.28073				6	-1.86266				2	-1.35619
3	-1.28072				5	-1.8623				2	-1.35597
5	-1.28036				2	-1.86219				2	-1.35562
2	-1.28006				6	-1.86194				3	-1.3556
5	-1.27931				2	-1.86188				8	-1.35541
3	-1.27813				18	-1.86127				2	-1.35326
2	-1.27764				15	-1.86066				3	-1.35259
2	-1.27736				19	-1.86029				9	-1.35216
2	-1.27711				5	-1.86009				2	-1.35003
4	-1.27691				2	-1.85953				2	-1.34902
5	-1.27596				4	-1.85951				2	-1.3489
11	-1.2757				2	-1.85941				11	-1.34879
5	-1.27495				3	-1.85913				2	-1.34811
4	-1.27468				8	-1.859				2	-1.34635
2	-1.27412				2	-1.85853				4	-1.34627
5	-1.27348				2	-1.85686				7	-1.34619
2	-1.27279				8	-1.85676				45	-1.34615
4	-1.27128				2	-1.85599				2	-1.34503
2	-1.26994				2	-1.8555				19	-1.34418
16	-1.26955				6	-1.85448				3	-1.34393
3	-1.26834				2	-1.85283				2	-1.34364
2	-1.26792				152	-1.85253				5	-1.34313
6	-1.26746				5	-1.8516				2	-1.34285
8	-1.26698				5	-1.8511				3	-1.34257
5	-1.2665				8	-1.85092				2	-1.34248
2	-1.26496				3	-1.85066				9	-1.34134
3	-1.26489				6	-1.85049				13	-1.34118
7	-1.26422				2	-1.84942				2	-1.34097
8	-1.26391				5	-1.84882				9	-1.34097
2	-1.263				7	-1.84874				2	-1.33975
14	-1.26208				13	-1.84832				3	-1.33876
8	-1.26036				38	-1.84811				10	-1.33827
6	-1.25925				25	-1.84729				2	-1.33729
5	-1.25923				9	-1.84722				15	-1.33699
4	-1.25872				2	-1.8472				3	-1.33612
2	-1.25868				6	-1.84636				6	-1.33541
3	-1.25721				20	-1.84625				2	-1.33528
38	-1.25669				2	-1.84583				14	-1.33511
3	-1.25644				2	-1.84504				2	-1.33421
2	-1.25605				20	-1.845				14	-1.33389
3	-1.25595				2	-1.84464				2	-1.33304
9	-1.25524				3	-1.84386				6	-1.33204
2	-1.2552				4	-1.84361				7	-1.33199
2	-1.25468				2	-1.84358				2	-1.32905
2	-1.25433				9	-1.84351				2	-1.32868
11	-1.25385				64	-1.84254				2	-1.32867
2	-1.25354				4	-1.84157				21	-1.32851
3	-1.25332				2	-1.84149				2	-1.3283
4	-1.25303				5	-1.84122				2	-1.3271
11	-1.25299				4	-1.84015				41	-1.32703
2	-1.25248				2	-1.84002				4	-1.32645
2	-1.25216				2	-1.83872				6	-1.32633
4	-1.25204				2	-1.83824				3	-1.32611
2	-1.25187				32	-1.83802				8	-1.32327
7	-1.251				14	-1.83801				2	-1.32252
3	-1.25089				7	-1.83736				2	-1.32134
3	-1.25047				20	-1.83709				4	-1.32117
2	-1.25039				35	-1.83706				13	-1.32092
8	-1.25002				3	-1.83593				8	-1.31965
2	-1.24954				2	-1.83492				2	-1.31947
4	-1.24861				45	-1.83435				2	-1.31946
4	-1.24855				2	-1.83416				19	-1.31895
8	-1.24841				7	-1.83321				2	-1.31801
2	-1.24662				2	-1.83277				3	-1.31783
2	-1.246				3	-1.83255				5	-1.31713
2	-1.24537				3	-1.83193				2	-1.31572
3	-1.24483				2	-1.8314				5	-1.31544
9	-1.24428				21	-1.83135				8	-1.31218
10	-1.24427				2	-1.83031				2	-1.3115
6	-1.24371				5	-1.82846				5	-1.31146
2	-1.24248				2	-1.82818				8	-1.31089
2	-1.24168				5	-1.82721				11	-1.31032
2	-1.241				3	-1.82696				3	-1.30964
3	-1.24006				2	-1.82622				4	-1.30935
2	-1.2389				3	-1.82616				7	-1.30852
2	-1.23865				3	-1.82497				2	-1.30835
2	-1.23815				8	-1.82386				2	-1.30835
2	-1.23681				2	-1.82375				21	-1.30831
5	-1.23569				2	-1.82349				3	-1.30799
8	-1.23329				2	-1.82348				5	-1.30773
6	-1.23309				19	-1.82163				3	-1.30693
2	-1.23288				4	-1.82144				2	-1.30657
4	-1.23142				2	-1.8207				3	-1.30581
6	-1.2308				20	-1.8201				2	-1.30497
5	-1.23013				2	-1.82005				2	-1.30474
2	-1.22978				14	-1.81996				2	-1.3043
2	-1.22949				2	-1.81974				3	-1.30415
10	-1.22815				17	-1.81839				21	-1.30358
2	-1.2268				10	-1.81807				2	-1.30257
7	-1.22649				4	-1.8175				2	-1.30205
2	-1.22533				4	-1.81677				5	-1.30161
4	-1.22468				2	-1.81675				2	-1.30154
5	-1.22438				2	-1.81655				5	-1.30128
6	-1.22396				20	-1.81585				13	-1.30115
3	-1.22374				31	-1.81575				2	-1.30101
26	-1.22359				3	-1.81569				4	-1.30078
2	-1.22339				38	-1.81464				3	-1.29908
3	-1.22226				6	-1.81434				2	-1.29799
3	-1.22211				3	-1.81415				9	-1.29768
2	-1.22208				25	-1.81355				4	-1.29756
17	-1.22208				16	-1.81226				8	-1.29696
9	-1.22202				2	-1.8122				2	-1.2967
2	-1.22165				2	-1.81212				4	-1.29586
2	-1.22142				2	-1.8121				8	-1.29553
2	-1.2186				4	-1.81204				8	-1.29542
2	-1.21783				2	-1.81194				6	-1.29365
2	-1.21714				65	-1.8116				6	-1.29343
4	-1.21691				2	-1.81116				5	-1.29331
5	-1.21606				2	-1.8109				2	-1.29329
4	-1.21581				6	-1.81078				2	-1.29258
8	-1.21572				3	-1.81034				10	-1.29251
2	-1.21551				2	-1.80973				2	-1.29175
2	-1.21528				12	-1.80941				4	-1.29155
2	-1.21518				48	-1.80918				36	-1.29153
6	-1.21501				2	-1.80794				7	-1.29114
2	-1.21481				9	-1.8077				7	-1.29096
6	-1.21462				2	-1.80743				6	-1.29039
4	-1.21376				25	-1.80741				2	-1.28999
2	-1.21347				3	-1.80721				16	-1.28952
7	-1.21336				2	-1.80624				3	-1.28948
4	-1.21166				9	-1.80553				16	-1.28881
3	-1.20996				2	-1.80509				5	-1.28812
6	-1.20894				21	-1.80499				12	-1.28781
4	-1.20858				2	-1.80483				2	-1.28755
2	-1.20761				61	-1.80472				2	-1.28722
8	-1.20744				2	-1.80444				4	-1.2864
2	-1.20731				2	-1.80394				3	-1.28576
9	-1.20682				18	-1.80375				9	-1.28521
10	-1.20661				2	-1.80339				8	-1.28412
13	-1.20656				31	-1.80332				4	-1.28401
2	-1.20648				20	-1.80271				9	-1.28393
4	-1.20617				11	-1.80239				2	-1.28255
2	-1.20473				7	-1.80188				2	-1.28113
2	-1.20455				4	-1.80146				2	-1.28072
3	-1.20418				5	-1.80131				12	-1.28054
7	-1.20329				5	-1.80114				3	-1.27988
4	-1.20263				11	-1.80106				7	-1.27926
2	-1.20254				11	-1.80056				14	-1.27877
2	-1.20233				2	-1.79972				6	-1.27819
9	-1.20025				34	-1.79904				2	-1.27774
14	-1.20013				2	-1.79797				3	-1.27773
6	-1.19996				34	-1.79711				2	-1.27724
4	-1.19874				6	-1.79706				2	-1.27719
2	-1.19858				4	-1.79658				8	-1.27717
5	-1.19799				4	-1.7961				2	-1.27614
8	-1.19713				6	-1.796				2	-1.27608
2	-1.19686				3	-1.79514				5	-1.27498
9	-1.19652				2	-1.79499				11	-1.27473
3	-1.19525				6	-1.7945				3	-1.27455
4	-1.19364				2	-1.79446				4	-1.27441
2	-1.19363				3	-1.79439				9	-1.27397
2	-1.19316				6	-1.79413				2	-1.2737
5	-1.19297				73	-1.79379				4	-1.27297
2	-1.19279				2	-1.79369				2	-1.27166
3	-1.19267				7	-1.79363				5	-1.27093
7	-1.19182				3	-1.79341				3	-1.2709
6	-1.19159				2	-1.79308				2	-1.27064
4	-1.19082				2	-1.79219				7	-1.27054
6	-1.19025				7	-1.79214				2	-1.26991
2	-1.19008				2	-1.79157				2	-1.26966
9	-1.18962				2	-1.79106				2	-1.26951
4	-1.18959				4	-1.79026				5	-1.26694
2	-1.18926				5	-1.78935				5	-1.2652
6	-1.18892				13	-1.78898				5	-1.2616
3	-1.18844				2	-1.78858				12	-1.26107
3	-1.18813				47	-1.7885				2	-1.25932
9	-1.18804				6	-1.78823				2	-1.25867
6	-1.18757				42	-1.78818				4	-1.2586
21	-1.18725				2	-1.78809				4	-1.25827
3	-1.1872				29	-1.78768				2	-1.2579
5	-1.18715				44	-1.78747				2	-1.25779
3	-1.18714				22	-1.78724				2	-1.25769
2	-1.18698				10	-1.78641				5	-1.25726
6	-1.18678				10	-1.78613				2	-1.25593
6	-1.18653				4	-1.78521				5	-1.25493
9	-1.18593				8	-1.78508				4	-1.25257
6	-1.18559				9	-1.78497				4	-1.25208
2	-1.18493				4	-1.78438				15	-1.25184
7	-1.18481				2	-1.78413				6	-1.25167
2	-1.18291				5	-1.78359				14	-1.25158
2	-1.18256				3	-1.78322				2	-1.25075
2	-1.18251				14	-1.78151				2	-1.25041
16	-1.18238				8	-1.78097				2	-1.25016
6	-1.18181				2	-1.78057				9	-1.2493
2	-1.17986				2	-1.77977				2	-1.24912
3	-1.17952				16	-1.77911				2	-1.24822
14	-1.17941				3	-1.77899				2	-1.24815
2	-1.17797				2	-1.7789				4	-1.24722
5	-1.17721				15	-1.77843				2	-1.24712
5	-1.17614				8	-1.77814				22	-1.24685
12	-1.17572				50	-1.778				4	-1.24682
4	-1.17521				7	-1.77782				6	-1.2461
16	-1.17462				11	-1.77742				5	-1.24608
2	-1.17434				40	-1.77724				6	-1.24598
3	-1.17391				2	-1.77677				3	-1.24557
2	-1.17382				2	-1.77551				2	-1.24553
6	-1.17354				32	-1.77538				4	-1.2454
2	-1.17317				2	-1.77516				2	-1.24538
2	-1.17124				2	-1.7748				2	-1.24536
4	-1.17101				27	-1.77471				2	-1.24511
2	-1.17086				8	-1.77446				4	-1.2435
3	-1.16875				14	-1.77436				6	-1.24285
2	-1.16839				2	-1.77387				4	-1.24207
2	-1.16831				2	-1.77203				4	-1.24132
3	-1.16792				2	-1.77176				2	-1.24123
9	-1.16761				3	-1.77085				2	-1.24122
6	-1.16655				10	-1.77057				2	-1.2411
9	-1.16597				6	-1.77037				3	-1.24051
5	-1.1659				10	-1.77029				2	-1.24048
9	-1.16566				17	-1.77026				5	-1.2389
13	-1.16527				3	-1.7702				5	-1.23719
2	-1.16471				3	-1.76924				2	-1.23707
3	-1.16465				10	-1.76924				2	-1.23672
2	-1.16442				5	-1.76884				5	-1.23614
10	-1.1641				49	-1.76866				2	-1.2346
5	-1.1639				32	-1.76829				4	-1.23429
2	-1.16224				4	-1.7677				5	-1.23411
3	-1.16211				2	-1.76758				5	-1.23403
7	-1.16076				148	-1.76757				2	-1.234
2	-1.15949				2	-1.76757				8	-1.23378
2	-1.15821				4	-1.76753				5	-1.23246
2	-1.15806				4	-1.76748				4	-1.23229
6	-1.15719				19	-1.76704				4	-1.23186
75	-1.15708				2	-1.76611				4	-1.23175
3	-1.1569				8	-1.7657				3	-1.23159
17	-1.15315				10	-1.76458				4	-1.23144
3	-1.15213				2	-1.76425				3	-1.2313
5	-1.14965				9	-1.76378				2	-1.23095
8	-1.14941				15	-1.76339				2	-1.23088
2	-1.14925				4	-1.76325				4	-1.23015
2	-1.14909				2	-1.76313				4	-1.22997
2	-1.149				10	-1.76311				2	-1.2296
4	-1.14883				2	-1.76266				7	-1.22844
2	-1.14866				7	-1.76249				11	-1.22784
2	-1.1473				7	-1.76228				40	-1.2275
2	-1.14703				3	-1.76165				4	-1.22725
2	-1.14703				2	-1.76096				3	-1.22685
10	-1.14682				2	-1.76088				7	-1.22624
2	-1.14658				5	-1.76084				7	-1.22546
2	-1.14616				10	-1.76048				8	-1.22536
4	-1.14553				4	-1.75957				5	-1.22357
4	-1.14526				2	-1.75913				2	-1.22266
5	-1.14503				2	-1.75886				9	-1.22256
7	-1.14436				4	-1.75864				3	-1.22247
4	-1.14431				2	-1.75771				8	-1.22228
2	-1.14421				2	-1.75752				2	-1.22178
2	-1.14406				45	-1.75749				4	-1.22176
3	-1.14392				15	-1.75721				2	-1.2216
2	-1.14385				8	-1.75716				4	-1.22156
4	-1.1437				4	-1.75667				2	-1.22096
8	-1.14296				8	-1.75562				2	-1.21944
2	-1.1424				6	-1.75501				4	-1.2194
7	-1.14191				10	-1.75484				3	-1.21936
2	-1.1419				2	-1.75456				6	-1.21916
3	-1.14167				3	-1.75373				3	-1.21904
3	-1.1414				48	-1.75348				4	-1.21752
3	-1.14055				64	-1.75325				2	-1.21696
10	-1.13984				21	-1.75298				2	-1.21675
6	-1.13752				4	-1.75283				3	-1.21552
6	-1.1364				2	-1.75277				12	-1.21525
7	-1.13638				34	-1.75224				4	-1.21508
12	-1.13605				2	-1.75039				2	-1.21499
3	-1.13577				5	-1.75013				3	-1.21484
3	-1.13542				2	-1.74903				3	-1.21483
6	-1.13418				2	-1.74833				15	-1.21431
9	-1.13407				6	-1.74759				2	-1.21325
8	-1.13401				2	-1.74727				6	-1.21315
3	-1.1336				8	-1.74654				2	-1.21303
3	-1.13328				7	-1.74647				5	-1.21292
2	-1.13305				8	-1.74623				6	-1.21185
7	-1.13294				4	-1.74617				2	-1.21015
27	-1.1325				9	-1.74603				17	-1.20911
2	-1.1325				17	-1.74582				4	-1.20886
4	-1.13198				4	-1.74573				2	-1.20882
2	-1.13081				12	-1.74272				2	-1.20779
3	-1.13075				3	-1.74271				3	-1.20739
20	-1.12981				2	-1.7426				18	-1.20712
4	-1.12969				2	-1.74252				6	-1.20667
11	-1.12954				2	-1.74165				2	-1.20645
2	-1.12926				4	-1.73961				3	-1.20643
2	-1.12922				21	-1.73895				2	-1.20547
9	-1.12919				3	-1.73885				5	-1.20393
5	-1.12893				11	-1.73882				2	-1.20365
2	-1.12772				5	-1.73843				5	-1.20343
5	-1.12743				13	-1.73763				5	-1.20304
3	-1.1267				2	-1.73711				2	-1.20299
12	-1.12665				3	-1.73709				26	-1.20261
4	-1.12613				2	-1.73665				2	-1.2024
17	-1.12595				77	-1.73636				9	-1.20217
2	-1.12559				4	-1.73607				4	-1.20171
9	-1.1253				29	-1.73492				3	-1.20166
2	-1.12473				12	-1.73436				4	-1.20059
2	-1.12341				8	-1.73403				20	-1.20053
13	-1.12299				2	-1.73293				3	-1.20006
4	-1.12278				3	-1.73264				2	-1.19889
2	-1.12268				8	-1.73187				2	-1.1981
2	-1.12138				41	-1.73158				4	-1.19761
6	-1.12075				22	-1.73138				3	-1.19646
4	-1.1199				2	-1.73011				2	-1.19629
31	-1.11909				2	-1.73009				17	-1.19612
4	-1.11854				2	-1.72976				13	-1.19591
2	-1.1183				2	-1.72963				2	-1.19549
4	-1.11792				21	-1.72961				9	-1.19513
6	-1.11779				6	-1.72957				2	-1.19491
3	-1.1175				9	-1.72933				4	-1.19408
25	-1.11747				2	-1.72891				4	-1.19398
2	-1.11719				9	-1.72825				22	-1.19209
5	-1.11716				4	-1.72581				2	-1.18991
9	-1.11708				5	-1.72522				22	-1.18978
4	-1.11676				5	-1.72477				2	-1.18972
8	-1.11651				6	-1.72386				11	-1.18969
8	-1.11575				2	-1.72365				2	-1.18891
2	-1.11465				9	-1.72356				7	-1.18869
17	-1.11405				5	-1.72301				2	-1.1884
2	-1.11376				2	-1.7221				2	-1.18799
3	-1.11375				6	-1.722				6	-1.18753
4	-1.11354				2	-1.72129				7	-1.18694
2	-1.11339				2	-1.72097				2	-1.18694
2	-1.11316				6	-1.72025				2	-1.18693
5	-1.11265				6	-1.71966				2	-1.18665
5	-1.11264				2	-1.71881				15	-1.18458
3	-1.1124				4	-1.71857				7	-1.18457
2	-1.11239				2	-1.71835				12	-1.18412
2	-1.11219				2	-1.71826				8	-1.18397
2	-1.11208				2	-1.71792				2	-1.18329
7	-1.11206				2	-1.71788				2	-1.1829
2	-1.11167				2	-1.71786				2	-1.18028
4	-1.11155				2	-1.71763				2	-1.17912
4	-1.11022				2	-1.71704				2	-1.17903
3	-1.10961				23	-1.7168				4	-1.17891
2	-1.10954				50	-1.71635				2	-1.17845
11	-1.10925				3	-1.71634				4	-1.17729
2	-1.10847				2	-1.71611				2	-1.1771
4	-1.10836				16	-1.71609				16	-1.17649
6	-1.10791				4	-1.71591				2	-1.17615
7	-1.10717				4	-1.71578				3	-1.17579
7	-1.10709				2	-1.7157				8	-1.17553
4	-1.10695				3	-1.71563				4	-1.17552
5	-1.10683				9	-1.71549				10	-1.1754
4	-1.10616				14	-1.71496				8	-1.17428
5	-1.10562				18	-1.71494				2	-1.17405
2	-1.10309				7	-1.71492				5	-1.17166
2	-1.10263				10	-1.71466				2	-1.17159
9	-1.10259				2	-1.71455				3	-1.17078
2	-1.10235				39	-1.71433				5	-1.1701
4	-1.10184				11	-1.71427				9	-1.16887
7	-1.10182				4	-1.71404				2	-1.1685
2	-1.10108				3	-1.71395				3	-1.16815
8	-1.1				6	-1.71393				2	-1.1676
7	-1.09946				12	-1.71324				2	-1.16707
2	-1.09913				38	-1.71312				9	-1.16654
8	-1.09896				5	-1.71198				10	-1.16649
5	-1.09895				2	-1.71164				4	-1.16606
4	-1.09889				3	-1.71132				2	-1.16606
7	-1.09889				36	-1.71077				5	-1.16596
2	-1.09841				7	-1.71029				6	-1.16499
21	-1.09798				6	-1.70924				8	-1.16454
2	-1.09616				11	-1.70862				2	-1.16446
2	-1.09616				13	-1.70752				4	-1.16334
13	-1.09576				3	-1.7074				2	-1.16213
4	-1.09515				4	-1.70722				3	-1.16131
2	-1.09498				2	-1.70692				7	-1.16099
12	-1.0949				2	-1.70679				2	-1.16092
4	-1.09474				13	-1.70664				4	-1.16043
2	-1.09444				9	-1.70518				3	-1.16026
5	-1.09379				5	-1.70514				6	-1.16026
4	-1.09308				2	-1.70482				16	-1.16022
8	-1.0929				2	-1.70447				4	-1.16022
5	-1.0928				5	-1.70293				2	-1.15976
35	-1.09272				2	-1.70286				2	-1.15933
7	-1.09198				4	-1.70245				5	-1.15863
2	-1.09186				5	-1.70229				34	-1.15806
2	-1.09105				30	-1.70155				18	-1.15741
2	-1.08981				7	-1.70127				7	-1.15664
2	-1.08976				3	-1.70059				7	-1.15642
3	-1.08976				2	-1.70057				3	-1.15638
8	-1.08937				4	-1.69901				4	-1.15559
2	-1.08844				2	-1.69846				2	-1.15554
4	-1.0878				112	-1.69845				2	-1.15499
2	-1.08748				10	-1.69827				7	-1.15454
2	-1.08723				2	-1.69549				4	-1.15418
8	-1.08654				2	-1.69547				16	-1.15361
2	-1.08609				2	-1.69536				3	-1.15352
6	-1.0854				2	-1.69535				2	-1.15259
2	-1.08477				2	-1.69521				3	-1.15225
2	-1.08428				4	-1.69514				4	-1.15213
10	-1.08372				2	-1.6948				2	-1.15205
2	-1.08346				13	-1.69469				4	-1.15181
2	-1.08273				2	-1.69469				17	-1.15146
2	-1.08207				4	-1.69402				10	-1.15107
16	-1.08199				2	-1.69398				3	-1.15022
4	-1.081				4	-1.69387				3	-1.15003
3	-1.08083				2	-1.69381				2	-1.14933
8	-1.07972				2	-1.69358				6	-1.14851
6	-1.07965				10	-1.6927				12	-1.14843
2	-1.07924				36	-1.69245				2	-1.14814
25	-1.07915				4	-1.69149				8	-1.14754
4	-1.07905				20	-1.6897				3	-1.14647
4	-1.07859				7	-1.68912				3	-1.14501
2	-1.07839				3	-1.6889				7	-1.14399
4	-1.07827				3	-1.68744				5	-1.14363
3	-1.07818				3	-1.68659				3	-1.1433
2	-1.07698				7	-1.68582				8	-1.14233
4	-1.07691				4	-1.68482				2	-1.14191
10	-1.07669				2	-1.68449				16	-1.14184
5	-1.07631				2	-1.68427				4	-1.14175
4	-1.0759				2	-1.68358				2	-1.14136
3	-1.07586				2	-1.68323				5	-1.1409
2	-1.07569				4	-1.68307				4	-1.14049
15	-1.07532				2	-1.68298				3	-1.14034
6	-1.07507				5	-1.68252				3	-1.14018
16	-1.07433				4	-1.68157				10	-1.13962
2	-1.07421				2	-1.68143				6	-1.13932
10	-1.07306				4	-1.68115				2	-1.13864
2	-1.07293				6	-1.68101				4	-1.1376
8	-1.0727				10	-1.68081				9	-1.13734
5	-1.07235				6	-1.68036				2	-1.13648
4	-1.07191				2	-1.67996				15	-1.13614
6	-1.07157				3	-1.67967				2	-1.13582
2	-1.07065				4	-1.67957				2	-1.13564
3	-1.06893				2	-1.67952				2	-1.13561
12	-1.06868				4	-1.67935				3	-1.13522
2	-1.06626				4	-1.67852				13	-1.13518
2	-1.06619				9	-1.67844				5	-1.13486
2	-1.06613				4	-1.67835				4	-1.1347
2	-1.06579				6	-1.67824				5	-1.13401
2	-1.0655				3	-1.67817				4	-1.13378
4	-1.06531				41	-1.6778				4	-1.13152
4	-1.06493				33	-1.67733				2	-1.1307
2	-1.06483				33	-1.67675				4	-1.13054
6	-1.06468				3	-1.67672				4	-1.13007
5	-1.06295				4	-1.67651				11	-1.12874
5	-1.06279				5	-1.67641				5	-1.12835
9	-1.06271				2	-1.67589				4	-1.12784
8	-1.06269				2	-1.67579				2	-1.12651
3	-1.06167				2	-1.67509				4	-1.12635
2	-1.06148				4	-1.67485				4	-1.12629
5	-1.06121				4	-1.67484				2	-1.12592
18	-1.06058				7	-1.67442				2	-1.12483
4	-1.06034				5	-1.67404				8	-1.12409
6	-1.06001				20	-1.67383				4	-1.12388
16	-1.0599				8	-1.67326				4	-1.12246
2	-1.05861				2	-1.67314				2	-1.12228
5	-1.05811				14	-1.67256				2	-1.12089
2	-1.05773				7	-1.67239				2	-1.12087
2	-1.05764				2	-1.67229				9	-1.1204
3	-1.05753				4	-1.67204				4	-1.12005
21	-1.05692				2	-1.67182				12	-1.11997
10	-1.05661				2	-1.67104				2	-1.11935
3	-1.05658				2	-1.67096				2	-1.11928
2	-1.05624				9	-1.67088				17	-1.1192
5	-1.05549				9	-1.67073				2	-1.11913
2	-1.05507				10	-1.66997				2	-1.11878
5	-1.05431				5	-1.66972				2	-1.11833
2	-1.05344				6	-1.6686				3	-1.11742
9	-1.05335				2	-1.66854				5	-1.11721
3	-1.05324				2	-1.66797				2	-1.11708
2	-1.05243				19	-1.66768				2	-1.11677
2	-1.052				3	-1.66705				5	-1.11573
2	-1.052				5	-1.66664				3	-1.11539
4	-1.05151				10	-1.66604				2	-1.11465
8	-1.05004				2	-1.66588				23	-1.1145
8	-1.04975				2	-1.66569				10	-1.11421
6	-1.04937				11	-1.66446				3	-1.11169
2	-1.04859				5	-1.66352				5	-1.11133
2	-1.04816				2	-1.66348				2	-1.11104
2	-1.0476				24	-1.66259				3	-1.11072
6	-1.04744				3	-1.6624				2	-1.11039
4	-1.04695				2	-1.66225				4	-1.10986
2	-1.0468				2	-1.66202				2	-1.10982
2	-1.04653				7	-1.66182				2	-1.10971
2	-1.04446				4	-1.66155				3	-1.10926
11	-1.04428				2	-1.66139				6	-1.10916
8	-1.04402				2	-1.6611				4	-1.10858
3	-1.04354				4	-1.66103				6	-1.10811
10	-1.04342				14	-1.65867				5	-1.10804
12	-1.04337				32	-1.65832				2	-1.10529
29	-1.04316				2	-1.65804				6	-1.10495
2	-1.04309				91	-1.6577				3	-1.10285
2	-1.04256				6	-1.65682				10	-1.10265
3	-1.04132				2	-1.65681				2	-1.10201
2	-1.04131				17	-1.65677				6	-1.10191
[truncated: 5,327 more rows]
